# Supplementary material for: Simultaneous Enrichment of Cysteine-containing Peptides and Phosphopeptides Using a Cysteine-specific Phosphonate Adaptable Tag (CysPAT) in Combination with titanium dioxide (TiO2) Chromatography
Source: Mol Cell Proteomics. 2016 Oct;15(10):3282–96. doi: 10.1074/mcp.M115.054551 (PMC5054350; doi:10.1074/mcp.M115.054551)
Supplement: Supplemental Data [file 10.1074_M115.054551_mcp.M115.054551-4.xlsx]

## Sheet: Supplementary Table S1
List of Total CysPAT-labeled peptides in Hela cells
Sequence	# PSMs	# Proteins	# Protein Groups	Protein Group Accessions	Protein name	Modifications	Sequences	#SIA	MH+ [Da]	q-Value	PEP	IonScore A2	Exp Value A2	XCorr A5	# Missed Cleavages	ΔCn A2	Rank A2	Search Engine Rank A2	Charge A2	m/z [Da] A2	RT A2	ΔScore A5	ΔCn A5	Rank A5	Search Engine Rank A5	Charge A5	m/z [Da] A5	RT A5
GHTEVIVPHLTESYNSHRDPPEEEIPFCTLK	2	1	1	A0AVT1	Ubiquitin-like modifier-activating enzyme 6 (Ubiquitin-activating enzyme 6) (EC 6.2.1.45) (Monocyte protein 4) (MOP-4) (Ubiquitin-activating enzyme E1-like protein 2) (E1-L2)	C28(SIA)	C28(SIA)	1	3740.74	0	0.0005636	25.84	0.446825	2.6163	1	0	1	1	4	935.942	61.2919	1	0	1	1	4	935.942	61.2919
KINDFCR	2	1	1	A0AVT1	Ubiquitin-like modifier-activating enzyme 6 (Ubiquitin-activating enzyme 6) (EC 6.2.1.45) (Monocyte protein 4) (MOP-4) (Ubiquitin-activating enzyme E1-like protein 2) (E1-L2)	C6(SIA)	C6(SIA)	1	1060.46	0	0.004767	30.84	0.0175129	2.00656	1	0	1	1	2	530.735	35.6393	1	0	1	1	2	530.735	35.6393
KPNVGCQQDSEELLK	2	1	1	A0AVT1	Ubiquitin-like modifier-activating enzyme 6 (Ubiquitin-activating enzyme 6) (EC 6.2.1.45) (Monocyte protein 4) (MOP-4) (Ubiquitin-activating enzyme E1-like protein 2) (E1-L2)	C6(SIA)	C6(SIA)	1	1852.84	0	2.645e-05	43.29	0.00425448	4.61161	0	0	1	1	3	618.285	44.3747	1	0	1	1	3	618.285	44.3747
YSRKPNVGCQQDSEELLK	2	1	1	A0AVT1	Ubiquitin-like modifier-activating enzyme 6 (Ubiquitin-activating enzyme 6) (EC 6.2.1.45) (Monocyte protein 4) (MOP-4) (Ubiquitin-activating enzyme E1-like protein 2) (E1-L2)	C9(SIA)	C9(SIA)	1	2259.04	0	7.989e-10	58.17	0.000194774	5.29097	1	0	1	1	3	753.686	42.1187	1	0	1	1	3	753.686	42.1187
AMEALATAEQACK	2	2	1	A1A5C4	RRBP1 protein	C12(SIA)	C12(SIA)	1	1517.63	0	3.217e-10	76.77	5.5119e-07	3.95091	0	0	1	1	2	759.318	39.498	1	0	1	1	2	759.318	39.498
EAEETQSTLQAECDQYR	2	2	1	A1A5C4	RRBP1 protein	C13(SIA)	C13(SIA)	1	2165.86	0	9.979e-06	48.02	0.00038967	2.96136	0	0	1	1	2	1083.43	46.8583	1	0	1	1	2	1083.43	46.8583
EHTLHLEAELEKHMAAASAECQNYAK	2	1	1	A1A5C4	RRBP1 protein	C21(SIA)	C21(SIA)	1	3089.37	0	5.844e-07			4.11276	1							1	0	1	1	4	773.099	55.8793
ELCHTQSSHASLRADAEKAQEQQQQMAELHSK	2	2	1	A1A5C4	RRBP1 protein	C3(SIA)	C3(SIA)	1	3801.69	0	7.05e-05	43.87	0.00535316	3.07708	2	0	1	1	5	761.144	40.9689	1	0	1	1	5	761.144	40.9689
HMAAASAECQNYAK	4	2	1	A1A5C4	RRBP1 protein	C9(SIA)	C9(SIA)	1	1659.66	0	2.708e-15	103.14	9.77856e-10	5.47312	0	0	1	1	2	830.334	31.8999	1	0	1	1	2	830.334	31.8999
LREAEETQSTLQAECDQYR	11	2	1	A1A5C4	RRBP1 protein	C15(SIA)	C15(SIA)	1	2435.04	0	6.106e-10	95.9	1.96764e-08	5.39183	1	0	1	1	3	812.352	47.7425	1	0	1	1	3	812.352	47.7425
QKLTAEFEEAQTSACR	4	2	1	A1A5C4	RRBP1 protein	C15(SIA)	C15(SIA)	1	1976.87	0	1.126e-06	59.24	8.47569e-05	4.39212	1	0	1	1	3	659.629	48.3774	1	0	1	1	3	659.629	48.3774
SKCEELSGLHGQLQEAR	16	2	1	A1A5C4	RRBP1 protein	C3(SIA)	C3(SIA)	1	2049.93	0	6.852e-13	99.01	1.23656e-08	7.45441	1	0	1	1	2	1025.47	44.8008	1	0	1	1	3	683.984	44.6318
SKCEELSGLHGQLQEARAENSQLTER	2	2	1	A1A5C4	RRBP1 protein	C3(SIA)	C3(SIA)	1	3078.42	0	0.002167	21.06	1.20491	2.91533	2	0	1	1	3	1026.81	50.5406	1	0	1	1	3	1026.81	50.5406
AAVETLGVPCFLGGMAR	2	1	1	A1L0T0	Acetolactate synthase-like protein (EC 2.2.1.-) (IlvB-like protein)	C10(SIA)	C10(SIA)	1	1872.87	0	0.0005694	26.69	0.217075	2.90905	0	0	1	1	2	936.937	72.3019	1	0	1	1	2	936.937	72.3019
ENEDQVVKVLHDAQQQCR	2	1	1	A1L0T0	Acetolactate synthase-like protein (EC 2.2.1.-) (IlvB-like protein)	C17(SIA)	C17(SIA)	1	2304.05	0	1.26e-08	40.29	0.0108039	4.33835	1	0	1	1	3	768.687	52.5896	1	0	1	1	3	768.687	52.5896
EQVPSLGSNVACGLAYTDYHK	2	1	1	A1L0T0	Acetolactate synthase-like protein (EC 2.2.1.-) (IlvB-like protein)	C12(SIA)	C12(SIA)	1	2417.09	0	1.499e-08	73.4	5.20395e-06	5.13471	0	0	1	1	3	806.367	63.0328	1	0	1	1	3	806.367	63.0328
GALQAVDQLSLFRPLCK	2	1	1	A1L0T0	Acetolactate synthase-like protein (EC 2.2.1.-) (IlvB-like protein)	C16(SIA)	C16(SIA)	1	2024.04	0	1.664e-09	62.03	6.6891e-05	4.36721	0	0	1	1	2	1012.53	76.4731	1	0	1	1	2	1012.53	76.4731
NLKETMCSSKNPIMSQCFDR	1	6	1	A1L180	MYO1C protein (Fragment)	C7(SIA) C17(SIA)	C7(SIA)C17(SIA)	2	2662.09	0	2.193e-06			5.20414	2							1	0	1	1	3	888.034	56.2537
LAACGAEAAAYGR	2	1	1	A1L188	Uncharacterized protein C17orf89	C4(SIA)	C4(SIA)	1	1388.6	0	5.3e-11	80.91	2.44099e-07	3.23929	0	0	1	1	2	694.802	43.9124	1	0	1	1	2	694.802	43.9124
LIPIDEYCK	1	1	1	A1X283	SH3 and PX domain-containing protein 2B (Adapter protein HOFI) (Factor for adipocyte differentiation 49) (Tyrosine kinase substrate with four SH3 domains)	C8(SIA)	C8(SIA)	1	1258.57	0	0.001631	30.87	0.0353577		0	0	1	1	2	629.79	55.175
ELFSTTTSQCAEKKPEASGPEAEPCPELHTEPVEPLTR	1	1	1	A4D1P6	WD repeat-containing protein 91	C10(SIA) C25(SIA)	C10(SIA)C25(SIA)	2	4469.99	0	0.0001759	22.82	0.630271		1	0	1	1	4	1118.25	57.7944
IAMTTCEQIVR	2	5	1	A5YKK6	CCR4-NOT transcription complex subunit 1 (CCR4-associated factor 1) (Negative regulator of transcription subunit 1 homolog) (NOT1H) (hNOT1)	C6(SIA)	C6(SIA)	1	1445.65	0	3.565e-08	81.57	3.7583e-07	2.93924	0	0	1	1	2	723.327	42.5462	1	0	1	1	2	723.327	42.5462
FIAGTGCLVR	3	1	1	A6NDG6	Phosphoglycolate phosphatase (PGP) (PGPase) (EC 3.1.3.18) (EC 3.1.3.48)	C7(SIA)	C7(SIA)	1	1201.58	0	1.252e-07	62.92	2.93285e-05	2.0607	0	0	1	1	2	601.291	54.042	1	0	1	1	2	601.291	54.042
FIFDCVSQEYGINPER	1	1	1	A6NDG6	Phosphoglycolate phosphatase (PGP) (PGPase) (EC 3.1.3.18) (EC 3.1.3.48)	C5(SIA)	C5(SIA)	1	2081.89	0	3.293e-08	64.28	2.08274e-05		0	0	1	1	2	1041.45	75.051
TILTLTGVSTLGDVKNNQESDCVSK	2	1	1	A6NDG6	Phosphoglycolate phosphatase (PGP) (PGPase) (EC 3.1.3.18) (EC 3.1.3.48)	C22(SIA)	C22(SIA)	1	2788.33	0	1.365e-06	38.76	0.0221055	2.60294	1	0	1	1	3	930.114	66.7173	1	0	1	1	3	930.114	66.7173
YLQQPGCLLVGTNMDNRLPLENGR	3	1	1	A6NDG6	Phosphoglycolate phosphatase (PGP) (PGPase) (EC 3.1.3.18) (EC 3.1.3.48)	C7(SIA)	C7(SIA)	1	2867.37	0	0.0006957	20.11	1.72671	2.72645	1	0	1	1	3	956.463	68.7207	1	0	1	1	3	956.462	68.5074
KYVSVCEGPLKEQEWNTTNAK	4	1	1	A6NDU8	UPF0600 protein C5orf51	C6(SIA)	C6(SIA)	1	2589.2	0	2.171e-14	90.41	1.25568e-07	5.29471	2	0	1	1	3	863.737	52.146	1	0	1	1	3	863.737	52.146
YVSVCEGPLKEQEWNTTNAK	2	1	1	A6NDU8	UPF0600 protein C5orf51	C5(SIA)	C5(SIA)	1	2461.1	0	3.925e-12	83.11	5.18949e-07	4.73722	1	0	1	1	3	821.038	56.0946	1	0	1	1	3	821.038	56.0946
VTILCDKFSGHPK	6	5	1	A6NDY0	Embryonic polyadenylate-binding protein 2 (Embryonic poly(A)-binding protein 2) (ePABP-2) (ePABP2) (Embryonic poly(A)-binding protein type II) (Poly(A)-binding protein nuclear-like 1)	C5(SIA)	C5(SIA)	1	1609.77	0	6.407e-07	56.74	0.000221792	3.69696	1	0	1	1	2	805.391	46.3383	1	0	1	1	3	537.263	42.6831
GHTGEKPFVCGVCGAGFSR	2	1	1	A6NFI3	Zinc finger protein 316	C10(SIA) C13(SIA)	C10(SIA)C13(SIA)	2	2238.92	0	2.013e-09	60.31	3.78961e-05	3.06511	0	0	1	1	3	746.978	52.7266	1	0	1	1	3	746.978	52.7266
RPCPYEQAQGGDGPEEQ	6	2	1	A6NGZ7	.	C3(SIA)	C3(SIA)	1	2025.79	0	1.319e-09	79.13	2.62687e-07	4.09047	0	0	1	1	2	1013.4	39.1774	1	0	1	1	2	1013.4	39.1774
GLAPIECYNR	2	1	1	A6NHR9	Structural maintenance of chromosomes flexible hinge domain-containing protein 1 (SMC hinge domain-containing protein 1)	C7(SIA)	C7(SIA)	1	1300.57	0	1.431e-05	50.22	0.000320354	2.51426	0	0	1	1	2	650.789	51.1791	1	0	1	1	2	650.789	51.1791
GPVNSCQGKNYNLK	1	1	1	A6NHR9	Structural maintenance of chromosomes flexible hinge domain-containing protein 1 (SMC hinge domain-containing protein 1)	C6(SIA)	C6(SIA)	1	1686.76	0	5.023e-06	42.06	0.00416941		1	0	1	1	3	562.926	36.5009
ITHCPTLLTR	1	1	1	A6NHR9	Structural maintenance of chromosomes flexible hinge domain-containing protein 1 (SMC hinge domain-containing protein 1)	C4(SIA)	C4(SIA)	1	1319.65	0	0.0005772	27.6	0.182295		0	0	1	1	2	660.329	44.616
LSTSGNRPPANAETFSCNK	10	1	1	A6NHR9	Structural maintenance of chromosomes flexible hinge domain-containing protein 1 (SMC hinge domain-containing protein 1)	C17(SIA)	C17(SIA)	1	2158.95	0	2.686e-06	45.26	0.00249153	4.03944	0	0	1	1	2	1079.98	40.3374	1	0	1	1	3	720.322	40.2112
CDLEDERVVGKEQGQNLAR	6	11	1	A6NIZ1	Ras-related protein Rap-1b-like protein	C1(SIA)	C1(SIA)	1	2324.06	0	2.492e-06	42.21	0.00728021	4.56914	2	0	1	1	3	775.359	43.619	1	0	1	1	3	775.359	43.7139
QWNNCAFLESSAK	4	11	1	A6NIZ1	Ras-related protein Rap-1b-like protein	C5(SIA)	C5(SIA)	1	1662.7	0	1.241e-07	59	4.24887e-05	3.74758	0	0	1	1	2	831.852	56.2385	1	0	1	1	2	831.849	59.5468
TAICDIPPRGLKMSASFIGNNAAIQELFTCVSEQFTAMFR	3	1	1	A6NKZ8	.	N-Term(Acetyl) C4(SIA)	N-Term(Acetyl)C4(SIA)	1	4585.18	0.001	0.02178			4.28218	2							1	0	1	1	5	917.841	62.2087
RSPTDSDVSLDSEDSGAKSPGILGYNICPR	2	1	1	A7MD96	SYNPO protein (Fragment)	C28(SIA)	C28(SIA)	1	3301.49	0	2.163e-09			4.64737	2							1	0	1	1	3	1101.17	60.8593
SPLPAGPSSCTSPR	1	1	1	A7MD96	SYNPO protein (Fragment)	C10(SIA)	C10(SIA)	1	1521.67	0	3.309e-07			3.72065	0							1	0	1	1	2	761.341	39.2505
MVCSPVTVR	2	3	1	A8CG34	Nuclear envelope pore membrane protein POM 121C (Nuclear pore membrane protein 121-2) (POM121-2) (Pore membrane protein of 121 kDa C)	C3(SIA)	C3(SIA)	1	1172.51	0	5.676e-05	44.21	0.00126502	2.19696	0	0	1	1	2	586.761	42.7357	1	0	1	1	2	586.761	42.7357
SAIPEQIISSTLSSPSSNAPDPCAKETVLSALKEK	2	3	1	A8CG34	Nuclear envelope pore membrane protein POM 121C (Nuclear pore membrane protein 121-2) (POM121-2) (Pore membrane protein of 121 kDa C)	C23(SIA)	C23(SIA)	1	3764.87	0	6.383e-07	32.92	0.0723896	3.58976	2	0	1	1	4	941.973	72.7929	1	0	1	1	4	941.973	72.7929
MALYHTEERGQPCSQNYR	1	1	1	A8K0P2	cDNA FLJ76209, highly similar to Homo sapiens inorganic pyrophosphatase 2 (PPA2), transcript variant 2, mRNA	C13(SIA)	C13(SIA)	1	2347.99	0	1.009e-06			4.11317	1							1	0	1	1	3	783.333	41.1798
ENKPSIIFIDEIDSLCGSRSENESEAARR	1	3	1	A8K4G7	cDNA FLJ78528, highly similar to Homo sapiens vacuolar protein sorting 4B (yeast) (VPS4B), mRNA	C16(SIA)	C16(SIA)	1	3430.58	0.003	0.06555			2.55352	2							1	0	1	1	4	858.4	68.4092
AHLRPDLGQQLEVASTCSSSSEMQPLPVGPCAPEPTHLLQPTEVPGPK	1	1	1	A8MQ03	Cysteine-rich tail protein 1	C17(SIA) C31(SIA)	C17(SIA)C31(SIA)	2	5360.54	0	0.0002366	22.96	0.780487		0	0	1	1	4	1340.89	69.2059
IFVGNVSAACTSQELR	6	2	1	B0LM41		C10(SIA)	C10(SIA)	1	1859.86	0	2.308e-13	104.36	3.84027e-09	4.75585	0	0	1	1	2	930.435	58.0252	1	0	1	1	2	930.435	57.6486
LVQAFQFTDKHGEVCPAGWKPVSDTIKPDVQK	1	1	1	B2R4P2	cDNA, FLJ92164, highly similar to Homo sapiens peroxiredoxin 1 (PRDX1), mRNA	C15(SIA)	C15(SIA)	1	3735.8	0	0.00885			2.66843	1							1	0	1	1	4	934.705	58.4293
NMIENSMFEEEPDVVDLAKEPCLHPLEPDEVEYEPR	1	2	1	B2RAK1	cDNA, FLJ94965, highly similar to Homo sapiens leucyl/cystinyl aminopeptidase (LNPEP), mRNA	C22(SIA)	C22(SIA)	1	4407.94	0	0.0001841			3.1685	1							1	0	1	1	4	1102.74	77.6766
SLNGAVPLGSNAREESSIHCK	1	3	1	B2RBM8	cDNA, FLJ95596, highly similar to Homo sapiens activity-dependent neuroprotector (ADNP), mRNA	C20(SIA)	C20(SIA)	1	2335.06	0	5.851e-05			3.16942	1							1	0	1	1	3	779.026	44.5581
SFREPAPAEALPQQYPEPAPAALCGPPPRAPSR	1	2	1	B2RCD8	cDNA, FLJ96012, highly similar to Homo sapiens interferon regulatory factor 2 binding protein 1 (IRF2BP1), mRNA	C24(SIA)	C24(SIA)	1	3633.76	0	0.0003152			3.50643	2							1	0	1	1	4	909.196	58.2039
EVKVEQNSEPCAGSSSESDLQTVFKNESLNAESK	1	4	1	B2RDC9	cDNA, FLJ96555	C11(SIA)	C11(SIA)	1	3835.7	0	0.004925			2.62292	2							1	0	1	1	4	959.681	60.4091
ISCAGPQTYKEHLEGQK	2	2	1	B2RNR6	Zinc finger RNA binding protein	C3(SIA)	C3(SIA)	1	2053.93	0	9.076e-10	78.77	1.23116e-06	4.40738	1	0	1	1	3	685.314	40.766	1	0	1	1	3	685.314	40.766
ISCAGPQTYKEHLEGQKHK	2	2	1	B2RNR6	Zinc finger RNA binding protein	C3(SIA)	C3(SIA)	1	2319.09	0	4.023e-05	28.8	0.183897	3.46492	2	0	1	1	4	580.529	34.597	1	0	1	1	4	580.529	34.597
LCECSFNDPNAKEMHLK	4	2	1	B2RNR6	Zinc finger RNA binding protein	C2(SIA) C4(SIA)	C2(SIA)C4(SIA)	2	2308.91	0	7.569e-08	54.12	0.000118888	4.6049	1	0	1	1	3	770.309	50.4184	1	0	1	1	3	770.309	50.4184
LQSTGNKAEDTKGTECVK	1	1	1	B2RNR6	Zinc finger RNA binding protein	C16(SIA)	C16(SIA)	1	2073.95	0	5.505e-10			4.68089	2							1	0	1	1	3	691.987	27.0875
WCLFPTSTPR	2	3	1	B2WTI3	Bifunctional arginine demethylase and lysyl-hydroxylase JMJD6 (Phosphatidylserine receptor transcript variant 1) (Phosphatidylserine receptor, isoform CRA_d)	C2(SIA)	C2(SIA)	1	1372.61	0	0.0009943	24.58	0.151353	2.04917	0	0	1	1	2	686.808	72.6321	1	0	1	1	2	686.808	72.6321
FSSACDMGGCTGALAR	1	1	1	B3KM43	cDNA FLJ10228 fis, clone HEMBB1000119, highly similar to N-acetylserotonin O-methyltransferase-like protein	C5(SIA) C10(SIA)	C5(SIA)C10(SIA)	2	1876.67	0	3.489e-06			3.05991	0							1	0	1	1	2	938.84	51.6502
CSVNATPQQMPQTEK	2	6	1	B3KN37	cDNA FLJ13414 fis, clone PLACE1001748, highly similar to Homo sapiens pitrilysin metallopeptidase 1 (PITRM1), mRNA	C1(SIA)	C1(SIA)	1	1826.77	0	1.704e-10	64.8	1.43545e-05	3.69608	0	0	1	1	2	913.89	40.1905	1	0	1	1	2	913.89	40.1905
CSVNATPQQMPQTEKAVEDFLR	2	6	1	B3KN37	cDNA FLJ13414 fis, clone PLACE1001748, highly similar to Homo sapiens pitrilysin metallopeptidase 1 (PITRM1), mRNA	C1(SIA)	C1(SIA)	1	2657.2	0	1.491e-10	59.46	0.000144664	4.08242	1	0	1	1	3	886.406	71.2474	1	0	1	1	3	886.406	71.2474
LGCGLLDYREQAQQIELK	2	6	1	B3KN37	cDNA FLJ13414 fis, clone PLACE1001748, highly similar to Homo sapiens pitrilysin metallopeptidase 1 (PITRM1), mRNA	C3(SIA)	C3(SIA)	1	2242.09	0	3.763e-05	18.46	2.02365	2.28291	1	0	1	1	3	748.035	65.5768	1	0	1	1	3	748.035	65.5768
SQQSKPQDASCLPALK	2	6	1	B3KN37	cDNA FLJ13414 fis, clone PLACE1001748, highly similar to Homo sapiens pitrilysin metallopeptidase 1 (PITRM1), mRNA	C11(SIA)	C11(SIA)	1	1865.88	0	4.116e-09	56.51	0.000252282	4.10972	0	0	1	1	3	622.631	44.8155	1	0	1	1	3	622.631	44.8155
QDQPIDFSEDARPSPCYQLAQR	3	3	1	B3KN96		C16(SIA)	C16(SIA)	1	2729.19	0	0.0001117	18.65	1.27384	3.61882	0	0	1	1	3	910.402	57.8111	1	0	1	1	3	910.403	57.797
DLMANATCFR	1	2	1	B3KRA1	cDNA FLJ33914 fis, clone CTONG2016575, highly similar to SON PROTEIN	C8(SIA)	C8(SIA)	1	1322.52	0	0.0001814			2.02908	0							1	0	1	1	2	661.765	48.4742
KCAGCKNPITGFGK	2	8	1	B3KRI9	cDNA FLJ34383 fis, clone HCHON1000015, highly similar to Four and a half LIM domains protein 1	C2(SIA) C5(SIA)	C2(SIA)C5(SIA)	2	1753.75	0	2.803e-07			3.93774	2							1	0	1	1	3	585.255	44.2214
LTDNNRFYCSHCR	2	5	1	B3KRK3	cDNA FLJ34456 fis, clone HLUNG2002659, highly similar to Ubiquitin carboxyl-terminal hydrolase 8 (EC3.1.2.15)	C9(SIA) C12(SIA)	C9(SIA)C12(SIA)	2	1958.74	0	0.000954	18.98	0.129003	3.15132	1	0	1	1	3	653.584	38.9039	1	0	1	1	3	653.584	38.9039
ENPCQEQGDVIQIK	1	6	1	B3KSP0	Wolf-Hirschhorn syndrome candidate 2, isoform CRA_c (cDNA FLJ36721 fis, clone UTERU2011287, highly similar to Negative elongation factor A)	C4(SIA)	C4(SIA)	1	1765.77	0	0.01045			2.00797	0							1	0	1	1	2	883.389	50.3261
KFQAPARETCVECQK	2	5	1	B3KTW2	cDNA FLJ38853 fis, clone MESAN2010321, highly similar to LIM domain and actin-binding protein 1	C10(SIA) C13(SIA)	C10(SIA)C13(SIA)	2	2067.87	0	1.315e-05	19.34	0.574496	3.86484	2	0	1	1	3	689.963	37.152	1	0	1	1	3	689.963	37.152
ACAPSIEESCRPGDKVPPIKPNAGEESVMNLDKLR	1	1	1	B3KYA5	cDNA FLJ16373 fis, clone THYMU3000269, highly similar to Succinate dehydrogenase (ubiquinone) flavoprotein subunit, mitochondrial (EC 1.3.5.1)	C2(SIA)	C2(SIA)	1	3915.91	0	0.00047			3.20777	2							1	0	1	1	4	979.733	60.1946
AIASASASASGPCVHQQPPGQPPPPQLSSHR	1	6	1	B4DE11		C13(SIA)	C13(SIA)	1	3225.52	0	6.926e-05			3.22307	0							1	0	1	1	4	807.135	43.2168
LCPHPLLRPPPSAAPQAILCHPSLQPEEYMAYVQR	1	12	1	B4DE28		C2(SIA) C20(SIA)	C2(SIA)C20(SIA)	2	4254.03	0	0.00061			3.67421	0							1	0	1	1	4	1064.26	73.1386
GAGHPCYLDKPEEWHTGLLDFLQGLQ	1	4	1	B4DKK0	cDNA FLJ52511, highly similar to Abhydrolase domain-containing protein 14B	C6(SIA)	C6(SIA)	1	3090.41	0.003	0.05029	19.23	1.75039		0	0	1	1	4	773.357	87.2267
ASEIMVDDEELAQHPATTEDIRVCCQDIR	2	2	1	B4DKU3	cDNA FLJ53449, highly similar to rRNA methyltransferase 3 (EC 2.1.1.-)	C24(SIA) C25(SIA)	C24(SIA)C25(SIA)	2	3633.53	0.001	0.01352			3.87382	1							1	0	1	1	4	909.138	58.7305
ASEIMVDDEELAQHPATTEDIRVCCQDIR	1	2	1	B4DKU3	cDNA FLJ53449, highly similar to rRNA methyltransferase 3 (EC 2.1.1.-)	C24(SIA)	C24(SIA)	1	3452.5	0	0.0003339			4.20581	1							1	0	1	1	4	863.881	62.8663
DCSSILSQDPNRVELVSSNTK	2	1	1	B4DLE8		C2(SIA)	C2(SIA)	1	2457.13	0	7.154e-08			3.52644	1							1	0	1	1	3	819.714	57.0478
KKPCSETSQIEGSPTEFLEEK	3	1	1	B4DM10	cDNA FLJ58263, highly similar to Microtubule-associated protein 4	C4(SIA)	C4(SIA)	1	2532.15	0	7.004e-10			5.96797	1							1	0	1	1	3	844.72	55.3433
CREMDEQIR	1	9	1	B4DQ80	cDNA FLJ50612, highly similar to Rattus norvegicus tropomyosin 3, gamma (Tpm3), transcript variant 2, mRNA	C1(SIA)	C1(SIA)	1	1344.54	0	0.0006655			3.60677	1							1	0	1	1	2	672.774	33.5083
CTKEEHLCTQR	2	9	1	B4DQ80	cDNA FLJ50612, highly similar to Rattus norvegicus tropomyosin 3, gamma (Tpm3), transcript variant 2, mRNA	C1(SIA) C8(SIA)	C1(SIA)C8(SIA)	2	1677.65	0	1.59e-06			4.853	1							1	0	1	1	3	559.888	27.6244
CTKEEHLCTQR	1	9	1	B4DQ80	cDNA FLJ50612, highly similar to Rattus norvegicus tropomyosin 3, gamma (Tpm3), transcript variant 2, mRNA	C1(SIA)	C1(SIA)	1	1512.63	0	5.841e-07			3.63933	1							1	0	1	1	3	504.881	27.9888
LKCTKEEHLCTQR	1	9	1	B4DQ80	cDNA FLJ50612, highly similar to Rattus norvegicus tropomyosin 3, gamma (Tpm3), transcript variant 2, mRNA	C3(SIA) C10(SIA)	C3(SIA)C10(SIA)	2	1918.83	0	1.676e-06			3.47933	2							1	0	1	1	3	640.281	29.4269
SACVPNMTER	1	1	1	B4DSP0	HCG1642748, isoform CRA_b (Retrotransposon-derived protein PEG10) (cDNA FLJ56638, highly similar to Homo sapiens paternally expressed 10 (PEG10), transcript variant 1, mRNA)	C3(SIA)	C3(SIA)	1	1272.51	0	9.557e-05			2.44591	0							1	0	1	1	2	636.758	39.2412
AACLESAQEPAGAWGNK	4	2	1	B4DTQ2		C3(SIA)	C3(SIA)	1	1867.8	0	5.373e-09			3.92897	0							1	0	1	1	2	934.402	51.6665
ICLEIMQR	3	3	1	B4DTQ2		C2(SIA)	C2(SIA)	1	1170.54	0	0.0001381	41.9	0.00328315	2.02365	0	0	1	1	2	585.772	63.1658	1	0	1	1	2	585.772	63.1658
RCDIIIISGR	2	3	1	B4DTQ2		C2(SIA)	C2(SIA)	1	1310.66	0	1.3e-06	45.93	0.00200642	4.10863	1	0	1	1	2	655.834	51.148	1	0	1	1	2	655.834	51.148
RCDIIIISGRK	2	3	1	B4DTQ2		C2(SIA)	C2(SIA)	1	1438.75	0	0.0003123	26.66	0.166902	2.81027	2	0	1	1	3	480.256	44.4982	1	0	1	1	3	480.256	44.4982
LPCHENRECSKLPLR	2	2	1	B4DUV1	Fibulin-1	C3(SIA) C9(SIA)	C3(SIA)C9(SIA)	2	2124.94	0	0.001439			3.2926	2							1	0	1	1	4	531.992	40.2459
ILAAETDRLSYVGNNFGTGALKCNTLCR	2	2	1	B4DW33	cDNA FLJ54187, highly similar to Homo sapiens polymerase (RNA) I associated factor 1 (PRAF1), mRNA	C23(SIA) C27(SIA)	C23(SIA)C27(SIA)	2	3330.52	0	0.0002006	32.27	0.0975955	2.74871	2	0	1	1	3	1110.84	65.0943	1	0	1	1	3	1110.84	65.0943
WQYCGAPDGSQR	2	1	1	B4DW33	cDNA FLJ54187, highly similar to Homo sapiens polymerase (RNA) I associated factor 1 (PRAF1), mRNA	C4(SIA)	C4(SIA)	1	1532.59	0	0.000346			2.7771	0							1	0	1	1	2	766.8	42.9559
LSQTPHSQPPRPGTCK	2	7	1	B4E1I3		C15(SIA)	C15(SIA)	1	1898.89	0	7.611e-05	19.7	1.14813	3.6877	0	0	1	1	3	633.635	28.5832	1	0	1	1	3	633.635	28.5832
AILDKNTNQCKGYGFVDFDSPAAAQK	2	2	1	B4E2S3	cDNA FLJ56561	C10(SIA)	C10(SIA)	1	2966.37	0	3.219e-07	55.69	0.000409247	2.44053	2	0	1	1	3	989.462	58.9506	1	0	1	1	3	989.462	58.9506
NARGDHASLENEKPGTGDVCSAPAGR	2	2	1	B4E2S3	cDNA FLJ56561	C20(SIA)	C20(SIA)	1	2774.22	0	8.286e-08	45.06	0.0032608	3.52287	1	0	1	1	4	694.311	35.3749	1	0	1	1	4	694.311	35.3749
VQTLEELEELGKEECFQNKELPRPVLEGQQSER	1	5	1	B4E343	cDNA FLJ54249, highly similar to U3 small nucleolar RNA-associated protein 14 homolog A	C15(SIA)	C15(SIA)	1	4049.94	0	1.237e-05			4.59176	2							1	0	1	1	5	810.795	68.4347
YCRPESQEHPEADPGAAPYLK	4	1	1	B5BTZ6	Signal transducer and activator of transcription	C2(SIA)	C2(SIA)	1	2523.09	0	6.515e-09			6.23316	0							1	0	1	1	3	841.701	44.831
DSSATAVDAICTHRPDPEDLGLDRER	1	1	1	B5ME49	Mucin-16	C11(SIA)	C11(SIA)	1	3004.34	0	7.281e-05			3.71318	1							1	0	1	1	4	751.84	55.8305
GKECCINRFQQVESR	1	5	1	B7Z271	cDNA FLJ57362, highly similar to Homo sapiens BTB (POZ) domain containing 1 (BTBD1), transcript variant 2, mRNA	C4(SIA) C5(SIA)	C4(SIA)C5(SIA)	2	2126.88	0	0.0001193			2.49898	2							1	0	1	1	3	709.633	44.3624
FRLQHGLEGHTGCVNTLHFNQR	2	3	1	B7Z2P6	cDNA FLJ55296, highly similar to Homo sapiens WD repeat domain 42A (WDR42A), mRNA	C13(SIA)	C13(SIA)	1	2729.28	0	3.254e-14	69.63	1.66661e-05	6.03148	1	0	1	1	4	683.074	49.4962	1	0	1	1	4	683.074	49.4962
FVYEACGAR	1	1	1	B7Z2P6	cDNA FLJ55296, highly similar to Homo sapiens WD repeat domain 42A (WDR42A), mRNA	C6(SIA)	C6(SIA)	1	1180.48	0	0.0001655	40.68	0.00147499		0	0	1	1	2	590.744	43.6413
ICEQFEAETPTDSETTQK	3	3	1	B7Z2P6	cDNA FLJ55296, highly similar to Homo sapiens WD repeat domain 42A (WDR42A), mRNA	C2(SIA)	C2(SIA)	1	2221.91	0	4.499e-15	97.02	9.37437e-09	4.49941	0	0	1	1	2	1111.46	49.1954	1	0	1	1	2	1111.46	49.1954
LQHGLEGHTGCVNTLHFNQR	2	3	1	B7Z2P6	cDNA FLJ55296, highly similar to Homo sapiens WD repeat domain 42A (WDR42A), mRNA	C11(SIA)	C11(SIA)	1	2426.11	0	2.702e-09	49.17	0.00159981	3.63923	0	0	1	1	4	607.284	44.9478	1	0	1	1	4	607.284	44.9478
VHTGQRPFSCGICGK	1	4	1	B7Z2Y7	cDNA FLJ59521, moderately similar to Zinc finger and SCAN domain-containing protein 2	C10(SIA) C13(SIA)	C10(SIA)C13(SIA)	2	1919.8	0	0.002635			2.66252	0							1	0	1	1	3	640.605	41.9922
CPTPGCNSLGHLTGKHER	6	5	1	B7Z4D9	Histone acetyltransferase (EC 2.3.1.48)	C1(SIA) C6(SIA)	C1(SIA)C6(SIA)	2	2236.93	0	1.697e-11	56.54	0.000113461	5.39791	1	0	1	1	3	746.316	39.9079	1	0	1	1	3	746.316	39.9079
HFSISGCPLYHNLSADECKAPTER	1	4	1	B7Z4D9	Histone acetyltransferase (EC 2.3.1.48)	C7(SIA) C18(SIA)	C7(SIA)C18(SIA)	2	3005.27	0	4.349e-11			6.15474	1							1	0	1	1	4	752.073	57.061
AADRIQFACSVCK	1	4	1	B7Z8L8	cDNA FLJ50339, highly similar to A-kinase anchor protein 8	C9(SIA) C12(SIA)	C9(SIA)C12(SIA)	2	1741.71	0	0.00138			2.98796	1							1	0	1	1	3	581.243	49.3912
DRAADRIQFACSVCK	1	4	1	B7Z8L8	cDNA FLJ50339, highly similar to A-kinase anchor protein 8	C11(SIA) C14(SIA)	C11(SIA)C14(SIA)	2	2012.84	0	0.003007			2.94825	2							1	0	1	1	3	671.619	47.8612
IKNGSNPETTTSGGCHSPEDIQDILK	3	1	1	B7ZC06	Golgin subfamily A member 2 (Fragment)	C15(SIA)	C15(SIA)	1	2907.3	0	1.623e-08			4.61239	1							1	0	1	1	3	969.772	56.8647
ALPSGSPAQGPSGNRPQSTGLSCQGR	1	5	1	B7ZM65	PHD and RING finger domain-containing protein 1 (PHRF1 protein)	C23(SIA)	C23(SIA)	1	2675.23	0.006	0.1321			2.67832	0							1	0	1	1	3	892.415	40.7869
VQQLKETGHVSGPDGQNPEKIFQNLCDITR	1	2	1	B7ZMF2	Fanconi anemia, complementation group I	C26(SIA)	C26(SIA)	1	3516.68	0	0.003259			2.59318	2							1	0	1	1	4	879.925	65.3918
FCKGDESLEDEERSGRPSEVDNDQLR	1	6	1	B9ZVV8	Histone-lysine N-methyltransferase SETMAR (Fragment)	C2(SIA)	C2(SIA)	1	3175.35	0	0.0004589			2.78167	2							1	0	1	1	4	794.594	44.9307
ELADITLDPPPNCSAGPKGDNIYEWR	1	5	1	C9J2P0	Ubiquitin-conjugating enzyme E2 E1 (Fragment)	C13(SIA)	C13(SIA)	1	3038.34	0	0.001167			2.59316	1							1	0	1	1	3	1013.45	71.0238
IQKELADITLDPPPNCSAGPKGDNIYEWR	1	0	1	C9J2P0	Ubiquitin-conjugating enzyme E2 E1 (Fragment)	C16(SIA)	C16(SIA)	1	3405.61	0	0.002414	19.85	1.77682		2	0	1	1	4	852.158	65.9966
LVSQGLEALRSEHQAVLQSLSQTIECLQQGGHEEGLVHEK	1	2	1	C9J8T5	Kinesin light chain 4 (Fragment)	C26(SIA)	C26(SIA)	1	4546.22	0	6.907e-05			4.47778	1							1	0	1	1	5	910.051	80.1072
RLCQENQWLRDELAGTQQR	1	2	1	C9J8T5	Kinesin light chain 4 (Fragment)	C3(SIA)	C3(SIA)	1	2509.17	0	0.01124			2.30397	2							1	0	1	1	3	837.062	60.0886
RSCSSSSAVIVPQPEDPDRANTSER	1	3	1	C9JLD7	E3 ubiquitin-protein ligase TRIP12 (Fragment)	C3(SIA)	C3(SIA)	1	2853.28	0	0.0005011			2.56088	2							1	0	1	1	3	951.764	43.4192
LQTQPPSLPGQPPMYSGTFDCFRK	3	2	1	C9JPE1	Mitochondrial carnitine/acylcarnitine carrier protein	C21(SIA)	C21(SIA)	1	2876.29	0	0.004319	17.71	2.15096	2.3938	1	0	1	1	3	959.436	62.4197	1	0	1	1	3	959.436	62.4197
FCQVLGLDPDQLFMLQPREPDVSSPTRLPQPCSMR	1	4	1	D3YTH9		C2(SIA) C32(SIA)	C2(SIA)C32(SIA)	2	4330.96	0.007	0.1581			2.5851	2							1	0	1	1	4	1083.5	84.1376
HQPQEFPTYVEPTNDEICEAFRKDPK	1	3	1	D6RBJ7	Vitamin D-binding protein	C18(SIA)	C18(SIA)	1	3283.47	0	0.0006203			2.87044	2							1	0	1	1	4	821.622	60.6369
MYGCNVGPDGR	3	1	1	D7NPN3	MHC class I antigen (Fragment)	C4(SIA)	C4(SIA)	1	1350.48	0	3.533e-06			3.48166	0							1	0	1	1	2	675.744	34.7527
NIHESCMSQIR	3	2	1	E7EM57	Glucose-6-phosphate 1-dehydrogenase (EC 1.1.1.49) (Fragment)	C6(SIA)	C6(SIA)	1	1498.61	0	0.003997			3.00379	0							1	0	1	1	3	500.209	29.8426
NIHESCMSQIRGWNR	1	2	1	E7EM57	Glucose-6-phosphate 1-dehydrogenase (EC 1.1.1.49) (Fragment)	C6(SIA)	C6(SIA)	1	1995.86	0.001	0.02295			2.39411	1							1	0	1	1	3	665.959	43.8865
ANPYKHFNDPGSPCFNR	1	6	1	E7EP22	E3 ubiquitin-protein ligase RNF14 (Fragment)	C14(SIA)	C14(SIA)	1	2128.9	0	0.0004543			2.8703	1							1	0	1	1	3	710.304	44.5891
AQEPLVDGCSGGGR	1	2	1	E7ER77	Endoplasmic reticulum metallopeptidase 1	C9(SIA)	C9(SIA)	1	1510.64	0	0.002134			2.50834	0							1	0	1	1	2	755.824	39.2009
MLAQKAEEKENHCPTMLRPLSHR	1	8	1	E7EUJ5	.	C13(SIA)	C13(SIA)	1	2884.37	0	0.0001162			3.88052	2							1	0	1	1	4	721.847	40.9848
LSFCEDQNAQDRNSK	1	1	1	E7EVA0	Microtubule-associated protein	C4(SIA)	C4(SIA)	1	1919.79	0	1.186e-07			3.44878	1							1	0	1	1	3	640.602	40.7156
VKEWTPCGPHQGQDEGRGPAPGSGTR	1	2	1	E9PIW9	Atherin	C7(SIA)	C7(SIA)	1	2869.29	0	0.000567			3.76867	2							1	0	1	1	4	718.078	35.6289
FVVSSLQGEDCREAVQR	2	2	1	E9PJE4	COMM domain-containing protein 5 (Fragment)	C11(SIA)	C11(SIA)	1	2087.95	0	0.0001811	19.85	1.07862	3.23526	1	0	1	1	3	696.656	46.9298	1	0	1	1	3	696.656	46.9298
SCLLSSPGTMLK	1	2	1	F5H3Y4	Probable ATP-dependent RNA helicase DHX37	C2(SIA)	C2(SIA)	1	1417.65	0	0.002516			2.49935	0							1	0	1	1	2	709.329	52.3877
FACFER	3	1	1	F8VWQ0	Phosphate carrier protein, mitochondrial	C3(SIA)	C3(SIA)	1	937.36	0	0.007596	33.61	0.00289615		0	0	1	1	2	469.184	46.5679
YYALCGFGGVLSCGLTHTAVVPLDLVK	1	5	1	F8VWQ0	Phosphate carrier protein, mitochondrial	C5(SIA) C13(SIA)	C5(SIA)C13(SIA)	2	3126.48	0	2.475e-07			4.13631	0							1	0	1	1	3	1042.83	93.5363
LHHPGVLCQADGSTEEQAPGSSSRV	1	1	1	F8WBT5	.	C8(SIA)	C8(SIA)	1	2727.2	0	2.709e-07			3.64361	1							1	0	1	1	3	909.739	43.9435
HLLVCEK	2	2	1	F8WC38	Ribonuclease P protein subunit p40	C5(SIA)	C5(SIA)	1	1006.48	0	0.003324	29.1	0.0771379	2.71957	0	0	1	1	2	503.741	39.5426	1	0	1	1	2	503.741	39.5426
VPVCQPLKEEDDDEGPVDKSSPGSPQSPSSGAEAADEDSNDSPASSSSRPLK	1	2	1	F8WCX2	Zinc finger protein 687	C4(SIA)	C4(SIA)	1	5448.4	0	0.002369			3.36163	2							1	0	1	1	5	1090.48	47.8087
DCPLNAEAASSKLQSSNIFTVAKR	2	3	1	F8WDL0		C2(SIA)	C2(SIA)	1	2716.31	0	1.773e-09	58.37	0.000233747	3.97435	2	0	1	1	3	906.107	62.6098	1	0	1	1	3	906.107	62.6098
DIPNENEAQFQIRDCPLNAEAASSK	1	1	1	F8WDL0		C15(SIA)	C15(SIA)	1	2925.3	0	3.912e-06	47.75	0.00188698		1	0	1	1	3	975.77	58.0557
IQPGNPSCTLSLK	1	2	1	F8WDL0		C8(SIA)	C8(SIA)	1	1522.73	0	4.241e-05			3.00756	0							1	0	1	1	2	761.868	49.0967
HTGPGILSMANAGPNTNGSQFFICTAKTE	1	1	1	F8WE65	Peptidyl-prolyl cis-trans isomerase (EC 5.2.1.8)	C24(SIA)	C24(SIA)	1	3129.42	0	0.0002911			2.45621	1							1	0	1	1	3	1043.81	70.4519
SCNGPVLVGSPQGGVDIEEVAASNPELIFKEQIDIFEGIKDSQAQR	1	6	1	H0Y852	Succinyl-CoA ligase [GDP-forming] subunit beta, mitochondrial (Fragment)	C2(SIA)	C2(SIA)	1	5049.45	0	3.786e-06			4.28455	2							1	0	1	1	4	1263.12	91.332
ACTQPRPNYASNFSVIGAR	2	11	1	H0Y9M4	Cyclin-G-associated kinase (Fragment)	C2(SIA)	C2(SIA)	1	2218.02	0	0.0003595	18.97	1.43118	2.48322	0	0	1	1	3	740.012	56.647	1	0	1	1	3	740.012	56.647
ACTQPRPNYASNFSVIGAREER	1	11	1	H0Y9M4	Cyclin-G-associated kinase (Fragment)	C2(SIA)	C2(SIA)	1	2631.2	0	7.601e-05			3.72941	1							1	0	1	1	4	658.556	52.7214
LQAKDEQGPIRCNTTVCLGK	1	5	1	H0YCI6	N-terminal kinase-like protein (Fragment)	C12(SIA) C17(SIA)	C12(SIA)C17(SIA)	2	2504.14	0	8.758e-06			3.81317	2							1	0	1	1	3	835.384	46.0668
LEVVPGCRQDPPRADPQR	2	3	1	H0YEW7	SAC3 domain-containing protein 1 (Fragment)	C7(SIA)	C7(SIA)	1	2198.05	0.001	0.02378			2.75707	2							1	0	1	1	3	733.353	41.1088
NSIASCADEQPHIGNYR	1	4	1	H0YKJ3	MAP/microtubule affinity-regulating kinase 3 (Fragment)	C6(SIA)	C6(SIA)	1	2039.86	0	2.473e-07			4.53257	0							1	0	1	1	3	680.624	47.6291
ACQPLPASQPCSEPVRPAQEAEEK	1	2	1	H3BMJ2	Uncharacterized protein C15orf39 (Fragment)	C2(SIA) C11(SIA)	C2(SIA)C11(SIA)	2	2895.24	0	5.609e-05			3.30428	0							1	0	1	1	3	965.752	45.34
FHEICSNLVK	6	2	1	H3BN98	Uncharacterized protein (Fragment)	C5(SIA)	C5(SIA)	1	1354.62	0	7.168e-07	48.03	0.00105378	4.03993	0	0	1	1	3	452.211	47.7589	1	0	1	1	2	677.813	47.7459
RHDVCPAPSSSASHGPF	5	1	1	H7C0N4	Splicing factor 1 (Fragment)	C5(SIA)	C5(SIA)	1	1916.8	0	1.634e-07			3.70428	1							1	0	1	1	3	639.606	40.6068
VHPAMATAAGGCR	1	1	1	H7C0N4	Splicing factor 1 (Fragment)	C12(SIA)	C12(SIA)	1	1406.6	0	3.046e-05			2.56943	0							1	0	1	1	2	703.805	31.1203
STPLTHDGQPKEMPQAPVLISCADQ	1	8	1	H7C1Q0	HMG box transcription factor BBX (Fragment)	C22(SIA)	C22(SIA)	1	2829.3	0	0.001659			2.61699	1							1	0	1	1	3	943.77	58.1428
GKTVPIDDSSETLEPVCR	1	2	1	H9KVB6	Ubiquitin carboxyl-terminal hydrolase 16 (Fragment)	C17(SIA)	C17(SIA)	1	2110.96	0	0.002029			3.0644	1							1	0	1	1	3	704.326	49.5743
VKDSEDVPMVLVGNKCDLPSR	6	2	1	I1SRC5	UBE2L3/KRAS fusion protein	C16(SIA)	C16(SIA)	1	2466.18	0	2.969e-10	61.19	0.000119637	5.84629	2	0	1	1	3	822.729	52.496	1	0	1	1	3	822.729	52.496
SPAFVGPGRPGEQPSPCQEGSQGGSR	1	1	1	I3L2J0	Protein capicua homolog	C17(SIA)	C17(SIA)	1	2734.19	0	1.603e-07			4.7537	0							1	0	1	1	3	912.069	43.3535
SFFDNISCDDNRERRPTWAEER	1	3	1	I3L420	.	C8(SIA)	C8(SIA)	1	2908.24	0	0.00283			2.71474	2							1	0	1	1	4	727.815	57.4151
ASPSCSSPTRDSSGVPVSK	1	2	1	J3KN91	Uncharacterized protein C12orf45	C5(SIA)	C5(SIA)	1	2013.89	0	0.0002063			2.48483	1							1	0	1	1	3	671.969	34.1517
DSSQGPCEPLPGPLTQPR	3	1	1	J3KNL6	Protein transport protein Sec16A	C7(SIA)	C7(SIA)	1	2043.92	0	7.099e-09			3.52518	0							1	0	1	1	2	1022.46	57.2267
EVSQHFNQAPGDLPAAGGPPSGAMPFYNPAQLAQACATSGSSR	2	2	1	J3KNL6	Protein transport protein Sec16A	C36(SIA)	C36(SIA)	1	4465.97	0	0.001372	26.48	0.244697	2.97173	0	0	1	1	4	1117.25	64.5815	1	0	1	1	4	1117.25	64.5815
HGAVCHTGAPDATLHTVHPDSVSSSYSSR	14	2	1	J3KNL6	Protein transport protein Sec16A	C5(SIA)	C5(SIA)	1	3141.38	0	3.642e-14	71.72	7.69885e-06	8.50986	0	0	1	1	5	629.082	41.5989	1	0	1	1	4	786.098	41.5621
RANNNAAVAPTTCPLQPVTDPFAFSR	2	1	1	J3KNL6	Protein transport protein Sec16A	C13(SIA)	C13(SIA)	1	2923.4	0	0.0001429			2.94393	1							1	0	1	1	3	975.137	64.5613
RRANNNAAVAPTTCPLQPVTDPFAFSR	1	1	1	J3KNL6	Protein transport protein Sec16A	C14(SIA)	C14(SIA)	1	3079.48	0	0.0002058			2.68639	2							1	0	1	1	3	1027.16	63.9117
AIRENSRAEGEDPGCANQALISK	1	3	1	J3QLL1	.	C15(SIA)	C15(SIA)	1	2594.19	0	0.0008867			3.34063	2							1	0	1	1	3	865.4	39.9012
CSNHLQDKIQK	1	8	1	J3QLM2	SAP30-binding protein (Fragment)	C1(SIA)	C1(SIA)	1	1478.68	0	0.0001266			2.91033	1							1	0	1	1	3	493.564	30.3258
SYDPPCPGHWTPEAPGSGTTCPGLPR	3	6	1	J3QLT7	Nucleolar protein 3 (Fragment)	C6(SIA) C21(SIA)	C6(SIA)C21(SIA)	2	3010.21	0	3.526e-05			3.08854	0							1	0	1	1	3	1004.07	60.176
SYDPPCPGHWTPEAPGSGTTCPGLPR	1	6	1	J3QLT7	Nucleolar protein 3 (Fragment)	C21(SIA)	C21(SIA)	1	2845.19	0	1.858e-05			3.25214	0							1	0	1	1	3	949.069	59.7592
DAGCRPYMAPERIDPSASR	2	5	1	J3QQP9	.	C4(SIA)	C4(SIA)	1	2256.97	0	0.002827			2.64482	1							1	0	1	1	4	564.999	46.8329
SVCPVTSGFSSPSPSAAAAAQEVR	1	1	1	K4DI93	Cullin 4B, isoform CRA_e (Cullin-4B)	C3(SIA)	C3(SIA)	1	2471.11	0	0.0003822			2.22815	0							1	0	1	1	2	1236.06	58.3899
TLQSLACGK	4	3	1	K4DI93	Cullin 4B, isoform CRA_e (Cullin-4B)	C7(SIA)	C7(SIA)	1	1085.5	0	0.0002451	41.02	0.00291365	2.42572	0	0	1	1	2	543.255	40.5731	1	0	1	1	2	543.255	40.5731
GPWTCVGDMNR	2	4	1	O00115	Deoxyribonuclease-2-alpha (EC 3.1.22.1) (Acid DNase) (Deoxyribonuclease II alpha) (DNase II alpha) (Lysosomal DNase II) (R31240_2)	C5(SIA)	C5(SIA)	1	1400.55	0	8.492e-07	49.33	0.000142934	2.99947	0	0	1	1	2	700.778	52.8481	1	0	1	1	2	700.778	52.8481
GPWTCVGDMNRNQGEEQR	2	4	1	O00115	Deoxyribonuclease-2-alpha (EC 3.1.22.1) (Acid DNase) (Deoxyribonuclease II alpha) (DNase II alpha) (Lysosomal DNase II) (R31240_2)	C5(SIA)	C5(SIA)	1	2241.91	0	1.998e-06	35.78	0.00836322	2.98922	1	0	1	1	3	747.974	50.4721	1	0	1	1	3	747.974	50.4721
NQGEEQRGGGTLCAQLPALWK	8	4	1	O00115	Deoxyribonuclease-2-alpha (EC 3.1.22.1) (Acid DNase) (Deoxyribonuclease II alpha) (DNase II alpha) (Lysosomal DNase II) (R31240_2)	C13(SIA)	C13(SIA)	1	2421.13	0	8.349e-05	39.96	0.0144525	3.67923	1	0	1	1	3	807.716	67.2182	1	0	1	1	3	807.715	67.0949
CAPASIR	1	1	1	O00116	Alkyldihydroxyacetonephosphate synthase, peroxisomal (Alkyl-DHAP synthase) (EC 2.5.1.26) (Aging-associated gene 5 protein) (Alkylglycerone-phosphate synthase)	C1(SIA)	C1(SIA)	1	882.387	0	0.00571	29.32	0.0251442		0	0	1	1	2	441.697	31.5214
ECKEKGVQFAPFSTCR	2	2	1	O00116	Alkyldihydroxyacetonephosphate synthase, peroxisomal (Alkyl-DHAP synthase) (EC 2.5.1.26) (Aging-associated gene 5 protein) (Alkylglycerone-phosphate synthase)	C2(SIA) C15(SIA)	C2(SIA)C15(SIA)	2	2159.9	0	2.871e-05	31.06	0.0374871	3.33494	2	0	1	1	3	720.638	54.699	1	0	1	1	3	720.638	54.699
ESGYCTGHEPDSLEFSTVGGWVSTR	8	2	1	O00116	Alkyldihydroxyacetonephosphate synthase, peroxisomal (Alkyl-DHAP synthase) (EC 2.5.1.26) (Aging-associated gene 5 protein) (Alkylglycerone-phosphate synthase)	C5(SIA)	C5(SIA)	1	2866.19	0	1.055e-09	70.98	4.00194e-06	3.75244	0	0	1	1	3	956.069	69.8722	1	0	1	1	3	956.072	70.13
GVQFAPFSTCR	2	2	1	O00116	Alkyldihydroxyacetonephosphate synthase, peroxisomal (Alkyl-DHAP synthase) (EC 2.5.1.26) (Aging-associated gene 5 protein) (Alkylglycerone-phosphate synthase)	C10(SIA)	C10(SIA)	1	1377.6	0	0.0001552	42.24	0.00203291	2.1465	0	0	1	1	2	689.302	61.7656	1	0	1	1	2	689.302	61.7656
IRPVPEYQKYGSVAFPNFEQGVACLR	4	2	1	O00116	Alkyldihydroxyacetonephosphate synthase, peroxisomal (Alkyl-DHAP synthase) (EC 2.5.1.26) (Aging-associated gene 5 protein) (Alkylglycerone-phosphate synthase)	C24(SIA)	C24(SIA)	1	3133.53	0	4.346e-06	40.23	0.0154213	2.96119	1	0	1	1	3	1045.18	66.3455	1	0	1	1	3	1045.18	66.3455
IVNLACK	2	2	1	O00116	Alkyldihydroxyacetonephosphate synthase, peroxisomal (Alkyl-DHAP synthase) (EC 2.5.1.26) (Aging-associated gene 5 protein) (Alkylglycerone-phosphate synthase)	C6(SIA)	C6(SIA)	1	925.453	0	0.002849	42.55	0.00165382	2.01585	0	0	1	1	2	463.23	40.7521	1	0	1	1	2	463.23	40.7521
QLKESGYCTGHEPDSLEFSTVGGWVSTR	3	1	1	O00116	Alkyldihydroxyacetonephosphate synthase, peroxisomal (Alkyl-DHAP synthase) (EC 2.5.1.26) (Aging-associated gene 5 protein) (Alkylglycerone-phosphate synthase)	C8(SIA)	C8(SIA)	1	3235.43	0	9.714e-05	42.28	0.00695676		1	0	1	1	4	809.613	65.8407
YGSVAFPNFEQGVACLR	1	1	1	O00116	Alkyldihydroxyacetonephosphate synthase, peroxisomal (Alkyl-DHAP synthase) (EC 2.5.1.26) (Aging-associated gene 5 protein) (Alkylglycerone-phosphate synthase)	C15(SIA)	C15(SIA)	1	2022.9	0.001	0.01367	19.84	0.811866		0	0	1	1	2	1011.95	75.944
GMATCFAYGQTGSGK	2	4	1	O00139	Kinesin-like protein KIF2A (Kinesin-2) (hK2)	C5(SIA)	C5(SIA)	1	1659.65	0	1.048e-10	79.44	1.72919e-07	3.58094	0	0	1	1	2	830.328	44.0371	1	0	1	1	2	830.328	44.0371
GMATCFAYGQTGSGKTHTMGGDFSGK	2	4	1	O00139	Kinesin-like protein KIF2A (Kinesin-2) (hK2)	C5(SIA)	C5(SIA)	1	2762.13	0	8.269e-09	57.97	6.5431e-05	5.33602	1	0	1	1	3	921.381	52.2545	1	0	1	1	3	921.381	52.2545
GSLDYRPLTTADPIDEHRICVCVR	2	4	1	O00139	Kinesin-like protein KIF2A (Kinesin-2) (hK2)	C20(SIA) C22(SIA)	C20(SIA)C22(SIA)	2	3059.37	0	4.702e-05			4.41931	1							1	0	1	1	4	765.597	62.0448
LIDIGNSCR	1	1	1	O00139	Kinesin-like protein KIF2A (Kinesin-2) (hK2)	C8(SIA)	C8(SIA)	1	1155.52	0	9.997e-07	54.41	0.000147252		0	0	1	1	2	578.264	46.8646
DIRPVCR	1	1	1	O00148	ATP-dependent RNA helicase DDX39A (EC 3.6.4.13) (DEAD box protein 39) (Nuclear RNA helicase URH49)	C6(SIA)	C6(SIA)	1	1023.48	0.006	0.1194	25.37	0.120081		0	0	1	1	3	341.83	31.7162
DIRPVCRK	1	1	1	O00148	ATP-dependent RNA helicase DDX39A (EC 3.6.4.13) (DEAD box protein 39) (Nuclear RNA helicase URH49)	C6(SIA)	C6(SIA)	1	1151.57	0.001	0.01055	26.57	0.136802		1	0	1	1	3	384.529	26.0756
KNCPHVVVGTPGR	4	4	1	O00148	ATP-dependent RNA helicase DDX39A (EC 3.6.4.13) (DEAD box protein 39) (Nuclear RNA helicase URH49)	C3(SIA)	C3(SIA)	1	1528.74	0	1.616e-06	36.62	0.0198063	3.39099	1	0	1	1	3	510.251	32.6484	1	0	1	1	3	510.251	32.6484
NCPHVVVGTPGR	15	4	1	O00148	ATP-dependent RNA helicase DDX39A (EC 3.6.4.13) (DEAD box protein 39) (Nuclear RNA helicase URH49)	C2(SIA)	C2(SIA)	1	1400.65	0	8.004e-06	65.55	1.60341e-05	3.69129	0	0	1	1	3	467.553	38.1945	1	0	1	1	3	467.553	38.1945
QCMMFSATLSK	2	4	1	O00148	ATP-dependent RNA helicase DDX39A (EC 3.6.4.13) (DEAD box protein 39) (Nuclear RNA helicase URH49)	C2(SIA)	C2(SIA)	1	1427.57	0	1.141e-05	53.74	7.9673e-05	3.02073	0	0	1	1	2	714.291	54.2493	1	0	1	1	2	714.291	54.2493
GCTDNLTLTVAR	2	1	1	O00151	PDZ and LIM domain protein 1 (C-terminal LIM domain protein 1) (Elfin) (LIM domain protein CLP-36)	C2(SIA)	C2(SIA)	1	1428.65	0	3.779e-09	73.47	2.40632e-06	3.31831	0	0	1	1	2	714.828	53.2321	1	0	1	1	2	714.828	53.2321
IKGCTDNLTLTVAR	4	1	1	O00151	PDZ and LIM domain protein 1 (C-terminal LIM domain protein 1) (Elfin) (LIM domain protein CLP-36)	C4(SIA)	C4(SIA)	1	1669.83	0	1.858e-09	83.73	4.49062e-07	3.81066	1	0	1	1	2	835.417	49.2504	1	0	1	1	2	835.417	49.2504
VAASIGNAQKLPMCDK	2	1	1	O00151	PDZ and LIM domain protein 1 (C-terminal LIM domain protein 1) (Elfin) (LIM domain protein CLP-36)	C14(SIA)	C14(SIA)	1	1826.85	0	1.229e-05	37.86	0.0165318	3.53105	1	0	1	1	3	609.621	41.5036	1	0	1	1	3	609.621	41.5036
VAASIGNAQKLPMCDKCGTGIVGVFVK	7	1	1	O00151	PDZ and LIM domain protein 1 (C-terminal LIM domain protein 1) (Elfin) (LIM domain protein CLP-36)	C14(SIA) C17(SIA)	C14(SIA)C17(SIA)	2	3036.44	0	1.148e-05	40.81	0.0140867	3.85874	2	0	1	1	3	1012.82	68.6807	1	0	1	1	3	1012.82	68.6807
CTPHYIR	1	2	1	O00160	Unconventional myosin-If (Myosin-Ie)	C1(SIA)	C1(SIA)	1	1054.45	0.001	0.01546	29.92	0.024599		0	0	1	1	2	527.728	34.7347
TTWGDGGENSPCNVVSK	6	4	1	O00161	Synaptosomal-associated protein 23 (SNAP-23) (Vesicle-membrane fusion protein SNAP-23)	C12(SIA)	C12(SIA)	1	1915.78	0	5.499e-11	105.52	1.05765e-09	3.13737	0	0	1	1	2	958.392	48.2129	1	0	1	1	2	958.392	48.2129
TTWGDGGENSPCNVVSKQPGPVTNGQLQQPTTGAASGGYIKR	2	4	1	O00161	Synaptosomal-associated protein 23 (SNAP-23) (Vesicle-membrane fusion protein SNAP-23)	C12(SIA)	C12(SIA)	1	4425.05	0	8.491e-08	49.18	0.00198444	4.36305	2	0	1	1	4	1107.02	54.7641	1	0	1	1	4	1107.02	54.7641
HCCGVAQMR	2	14	1	O00170	AH receptor-interacting protein (AIP) (Aryl-hydrocarbon receptor-interacting protein) (HBV X-associated protein 2) (XAP-2) (Immunophilin homolog ARA9)	C2(SIA) C3(SIA)	C2(SIA)C3(SIA)	2	1334.46	0	0.00354	21.82	0.0200586	3.27554	0	0	1	1	2	667.732	32.811	1	0	1	1	2	667.732	32.811
YYDAIACLK	2	14	1	O00170	AH receptor-interacting protein (AIP) (Aryl-hydrocarbon receptor-interacting protein) (HBV X-associated protein 2) (XAP-2) (Immunophilin homolog ARA9)	C7(SIA)	C7(SIA)	1	1224.53	0	0.0001165	41.49	0.00251191	2.39371	0	0	1	1	2	612.77	59.8836	1	0	1	1	2	612.77	59.8836
LCKTEQDLALGTDAEGQK	2	1	1	O00186	Syntaxin-binding protein 3 (Platelet Sec1 protein) (PSP) (Protein unc-18 homolog 3) (Unc18-3) (Protein unc-18 homolog C) (Unc-18C)	C2(SIA)	C2(SIA)	1	2084.95	0	7.338e-07	51.75	0.00071045	3.3213	1	0	1	1	3	695.655	47.1484	1	0	1	1	3	695.655	47.1484
YAGRQTEALKCVAQASK	2	2	1	O00231	26S proteasome non-ATPase regulatory subunit 11 (26S proteasome regulatory subunit RPN6) (26S proteasome regulatory subunit S9) (26S proteasome regulatory subunit p44.5)	C11(SIA)	C11(SIA)	1	1988.95	0	1.751e-09	34.56	0.0428683	5.39175	2	0	1	1	3	663.656	41.4094	1	0	1	1	3	663.656	41.4094
GLLGCNIIPLQR	3	4	1	O00233	26S proteasome non-ATPase regulatory subunit 9 (26S proteasome regulatory subunit p27)	C5(SIA)	C5(SIA)	1	1461.76	0	2.483e-08	65.49	3.08053e-05	2.82861	0	0	1	1	2	731.384	72.3626	1	0	1	1	2	731.384	72.3626
PKHEFSVDMTCGGCAEAVSR	1	1	1	O00244	Copper transport protein ATOX1 (Metal transport protein ATX1)	C11(SIA) C14(SIA)	C11(SIA)C14(SIA)	2	2469.95	0	7.701e-12	88.62	2.13664e-08		1	0	1	1	3	823.988	43.1373
EAASLLEAGEERPGEQSQGTQSQGSALQDPECFAHLLR	2	2	1	O00255	Menin	C32(SIA)	C32(SIA)	1	4205.9	0	5.421e-08	49.12	0.00173222	3.77408	0	0	1	1	4	1052.23	70.7068	1	0	1	1	4	1052.23	70.7068
MYDLQYQGGHKEAPSPTCPDLGAK	2	1	1	O00257	E3 SUMO-protein ligase CBX4 (EC 6.3.2.-) (Chromobox protein homolog 4) (Polycomb 2 homolog) (Pc2) (hPc2)	C18(SIA)	C18(SIA)	1	2771.21	0	8.502e-07	33.18	0.0471944	3.67687	1	0	1	1	3	924.409	50.2183	1	0	1	1	3	924.409	50.2183
DATESTARVELHSTCQTISVDR	2	4	1	O00267	Transcription elongation factor SPT5 (hSPT5) (DRB sensitivity-inducing factor 160 kDa subunit) (DSIF p160) (DRB sensitivity-inducing factor large subunit) (DSIF large subunit) (Tat-cotransactivator 1 protein) (Tat-CT1 protein)	C15(SIA)	C15(SIA)	1	2584.15	0	0.00593	19.33	1.26249	3.31092	1	0	1	1	3	862.054	50.3496	1	0	1	1	3	862.054	50.3496
EHNFQPGDNVEVCEGELINLQGK	2	4	1	O00267	Transcription elongation factor SPT5 (hSPT5) (DRB sensitivity-inducing factor 160 kDa subunit) (DSIF p160) (DRB sensitivity-inducing factor large subunit) (DSIF large subunit) (Tat-cotransactivator 1 protein) (Tat-CT1 protein)	C13(SIA)	C13(SIA)	1	2734.21	0	1.522e-09	82.06	6.69595e-07	3.63987	0	0	1	1	3	912.075	63.925	1	0	1	1	3	912.075	63.925
KLVENGGMFVCK	1	4	1	O00267	Transcription elongation factor SPT5 (hSPT5) (DRB sensitivity-inducing factor 160 kDa subunit) (DSIF p160) (DRB sensitivity-inducing factor large subunit) (DSIF large subunit) (Tat-cotransactivator 1 protein) (Tat-CT1 protein)	C11(SIA)	C11(SIA)	1	1506.66	0	8.471e-06			3.00962	1							1	0	1	1	2	753.835	43.8576
SFAFLHCK	2	4	1	O00267	Transcription elongation factor SPT5 (hSPT5) (DRB sensitivity-inducing factor 160 kDa subunit) (DSIF p160) (DRB sensitivity-inducing factor large subunit) (DSIF large subunit) (Tat-cotransactivator 1 protein) (Tat-CT1 protein)	C7(SIA)	C7(SIA)	1	1117.48	0	0.0001425	40.18	0.00280625	2.46423	0	0	1	1	2	559.246	53.1025	1	0	1	1	2	559.246	53.1025
KVDCPGPGSGAEGSGPGSVVPGSSGVGTPR	8	2	1	O00268	Transcription initiation factor TFIID subunit 4 (RNA polymerase II TBP-associated factor subunit C) (TBP-associated factor 4) (Transcription initiation factor TFIID 130 kDa subunit) (TAF(II)130) (TAFII-130) (TAFII130) (Transcription initiation factor TFIID 135 kDa subunit) (TAF(II)135) (TAFII-135) (TAFII135)	C4(SIA)	C4(SIA)	1	2817.28	0	4.727e-11	73.26	6.46254e-06	5.60541	1	0	1	1	3	939.765	47.211	1	0	1	1	3	939.767	47.0318
RKVDCPGPGSGAEGSGPGSVVPGSSGVGTPR	1	1	1	O00268	Transcription initiation factor TFIID subunit 4 (RNA polymerase II TBP-associated factor subunit C) (TBP-associated factor 4) (Transcription initiation factor TFIID 130 kDa subunit) (TAF(II)130) (TAFII-130) (TAFII130) (Transcription initiation factor TFIID 135 kDa subunit) (TAF(II)135) (TAFII-135) (TAFII135)	C5(SIA)	C5(SIA)	1	2973.38	0	0.0007369	39.88	0.0163043		2	0	1	1	3	991.797	44.1615
ACDILAIDK	2	2	1	O00273	DNA fragmentation factor subunit alpha (DNA fragmentation factor 45 kDa subunit) (DFF-45) (Inhibitor of CAD) (ICAD)	C2(SIA)	C2(SIA)	1	1126.51	0	3.877e-06	54.09	0.000176644	2.97437	0	0	1	1	2	563.761	55.0844	1	0	1	1	2	563.761	55.0844
NYSREQHGVAASCLEDLRSK	2	2	1	O00273	DNA fragmentation factor subunit alpha (DNA fragmentation factor 45 kDa subunit) (DFF-45) (Inhibitor of CAD) (ICAD)	C13(SIA)	C13(SIA)	1	2428.1	0	2.007e-11	50.15	0.00119597	4.93348	2	0	1	1	4	607.781	43.9587	1	0	1	1	4	607.781	43.9587
AGSDGAKIGNCPFSQR	4	2	1	O00299	Chloride intracellular channel protein 1 (Chloride channel ABP) (Nuclear chloride ion channel 27) (NCC27) (Regulatory nuclear chloride ion channel protein) (hRNCC)	C11(SIA)	C11(SIA)	1	1772.77	0	1.754e-09	57.36	0.000116253	4.35047	1	0	1	1	3	591.596	42.0769	1	0	1	1	3	591.596	42.0769
FLDGNELTLADCNLLPK	1	1	1	O00299	Chloride intracellular channel protein 1 (Chloride channel ABP) (Nuclear chloride ion channel 27) (NCC27) (Regulatory nuclear chloride ion channel protein) (hRNCC)	C12(SIA)	C12(SIA)	1	2040.97	0	0.002087	17.89	2.14735		0	0	1	1	2	1020.99	77.3153
IGNCPFSQR	6	2	1	O00299	Chloride intracellular channel protein 1 (Chloride channel ABP) (Nuclear chloride ion channel 27) (NCC27) (Regulatory nuclear chloride ion channel protein) (hRNCC)	C4(SIA)	C4(SIA)	1	1186.5	0	8.23e-06	61.51	1.8223e-05	2.86048	0	0	1	1	2	593.755	38.9813	1	0	1	1	2	593.754	42.6068
KFLDGNELTLADCNLLPK	4	2	1	O00299	Chloride intracellular channel protein 1 (Chloride channel ABP) (Nuclear chloride ion channel 27) (NCC27) (Regulatory nuclear chloride ion channel protein) (hRNCC)	C13(SIA)	C13(SIA)	1	2169.05	0	7.685e-09	78.6	1.86352e-06	4.07399	1	0	1	1	2	1085.03	71.9773	1	0	1	1	3	723.692	72.0356
LHIVQVVCK	7	2	1	O00299	Chloride intracellular channel protein 1 (Chloride channel ABP) (Nuclear chloride ion channel 27) (NCC27) (Regulatory nuclear chloride ion channel protein) (hRNCC)	C8(SIA)	C8(SIA)	1	1203.63	0	1.486e-06	55.33	0.000265246	3.52293	0	0	1	1	2	602.317	47.2087	1	0	1	1	2	602.318	43.6493
LHIVQVVCKK	6	2	1	O00299	Chloride intracellular channel protein 1 (Chloride channel ABP) (Nuclear chloride ion channel 27) (NCC27) (Regulatory nuclear chloride ion channel protein) (hRNCC)	C8(SIA)	C8(SIA)	1	1331.72	0	2.335e-06	54.91	0.000264414	3.6359	1	0	1	1	2	666.365	41.4548	1	0	1	1	3	444.579	41.4621
TCFSPNR	1	1	1	O00303	Eukaryotic translation initiation factor 3 subunit F (eIF3f) (Deubiquitinating enzyme eIF3f) (EC 3.4.19.12) (Eukaryotic translation initiation factor 3 subunit 5) (eIF-3-epsilon) (eIF3 p47)	C2(SIA)	C2(SIA)	1	989.388	0.001	0.02226	32.93	0.00397278		0	0	1	1	2	495.198	32.9708
TCFSPNRVIGLSSDLQQVGGASAR	11	4	1	O00303	Eukaryotic translation initiation factor 3 subunit F (eIF3f) (Deubiquitinating enzyme eIF3f) (EC 3.4.19.12) (Eukaryotic translation initiation factor 3 subunit 5) (eIF-3-epsilon) (eIF3 p47)	C2(SIA)	C2(SIA)	1	2628.25	0	7.519e-10	51.63	0.00109656	5.48725	1	0	1	1	3	876.756	68.242	1	0	1	1	3	876.756	68.242
TSPGQFGALGACYNPGGQLGGASAGAYHAR	2	1	1	O00358	Forkhead box protein E1 (Forkhead box protein E2) (Forkhead-related protein FKHL15) (HFKH4) (HNF-3/fork head-like protein 5) (HFKL5) (Thyroid transcription factor 2) (TTF-2)	C12(SIA)	C12(SIA)	1	3001.34	0	3.338e-07	54.72	0.00040913	3.52446	0	0	1	1	3	1001.12	60.7137	1	0	1	1	3	1001.12	60.7137
KCSGVACLVKDNPQR	2	4	1	O00401	Neural Wiskott-Aldrich syndrome protein (N-WASP)	C2(SIA) C7(SIA)	C2(SIA)C7(SIA)	2	1947.86	0	1.712e-09	56.6	0.000157191	5.41805	2	0	1	1	3	649.957	44.182	1	0	1	1	3	649.957	44.182
KVEQNSRPVSCSGR	4	4	1	O00401	Neural Wiskott-Aldrich syndrome protein (N-WASP)	C11(SIA)	C11(SIA)	1	1711.79	0	4.389e-05	31.96	0.0570887	2.79499	1	0	1	1	3	571.269	22.8799	1	0	1	1	3	571.269	24.1607
KVEQNSRPVSCSGRDALLDQIR	2	4	1	O00401	Neural Wiskott-Aldrich syndrome protein (N-WASP)	C11(SIA)	C11(SIA)	1	2636.29	0	0.0001398			3.27945	2							1	0	1	1	4	659.829	48.4919
ENVNATENCISAVGK	2	2	1	O00410	Importin-5 (Imp5) (Importin subunit beta-3) (Karyopherin beta-3) (Ran-binding protein 5) (RanBP5)	C9(SIA)	C9(SIA)	1	1714.73	0	7.76e-12	90.47	3.56279e-08	3.80618	0	0	1	1	2	857.867	43.1695	1	0	1	1	2	857.867	43.1695
KKVCDIAAELAR	8	2	1	O00410	Importin-5 (Imp5) (Importin subunit beta-3) (Karyopherin beta-3) (Ran-binding protein 5) (RanBP5)	C4(SIA)	C4(SIA)	1	1481.75	0	1.03e-09	73.06	4.65394e-06	4.02931	2	0	1	1	2	741.378	47.9442	1	0	1	1	2	741.378	47.9442
KVCDIAAELAR	2	2	1	O00410	Importin-5 (Imp5) (Importin subunit beta-3) (Karyopherin beta-3) (Ran-binding protein 5) (RanBP5)	C3(SIA)	C3(SIA)	1	1353.66	0	1.593e-09	74.78	2.60639e-06	3.58938	1	0	1	1	2	677.333	50.1855	1	0	1	1	2	677.333	50.1855
LCGDTSLNNMQR	2	2	1	O00410	Importin-5 (Imp5) (Importin subunit beta-3) (Karyopherin beta-3) (Ran-binding protein 5) (RanBP5)	C2(SIA)	C2(SIA)	1	1532.62	0	1.018e-05	47.12	0.000361975	2.93523	0	0	1	1	2	766.812	37.3147	1	0	1	1	2	766.812	37.3147
MACGLGGK	1	1	1	O00410	Importin-5 (Imp5) (Importin subunit beta-3) (Karyopherin beta-3) (Ran-binding protein 5) (RanBP5)	C3(SIA)	C3(SIA)	1	917.36	0	7.706e-06	60.92	6.3514e-06		0	0	1	1	2	459.184	25.9928
MLVQCMQDQEHPSIR	4	2	1	O00410	Importin-5 (Imp5) (Importin subunit beta-3) (Karyopherin beta-3) (Ran-binding protein 5) (RanBP5)	C5(SIA)	C5(SIA)	1	1979.85	0	9.881e-10	70.45	5.22911e-06	3.92542	0	0	1	1	2	990.428	47.3695	1	0	1	1	3	660.621	47.3576
TAGLEEKSTACQMLVCYAK	3	2	1	O00410	Importin-5 (Imp5) (Importin subunit beta-3) (Karyopherin beta-3) (Ran-binding protein 5) (RanBP5)	C11(SIA) C16(SIA)	C11(SIA)C16(SIA)	2	2375.99	0	6.826e-07	46.45	0.00134633	3.22986	1	0	1	1	3	792.669	61.5897	1	0	1	1	3	792.669	61.5897
TKENVNATENCISAVGK	20	2	1	O00410	Importin-5 (Imp5) (Importin subunit beta-3) (Karyopherin beta-3) (Ran-binding protein 5) (RanBP5)	C11(SIA)	C11(SIA)	1	1942.89	0	3.07e-17	122.91	4.71515e-11	7.07824	1	0	1	1	2	971.948	41.5356	1	0	1	1	2	971.948	38.9605
VAAAESMPLLLECAR	3	2	1	O00410	Importin-5 (Imp5) (Importin subunit beta-3) (Karyopherin beta-3) (Ran-binding protein 5) (RanBP5)	C13(SIA)	C13(SIA)	1	1754.82	0	5.707e-13	88.33	1.4535e-07	3.8628	0	0	1	1	2	877.912	58.2437	1	0	1	1	2	877.912	58.2437
VCDIAAELAR	4	2	1	O00410	Importin-5 (Imp5) (Importin subunit beta-3) (Karyopherin beta-3) (Ran-binding protein 5) (RanBP5)	C2(SIA)	C2(SIA)	1	1225.56	0	9.264e-06	44.6	0.0019764	2.74237	0	0	1	1	2	613.285	55.2848	1	0	1	1	2	613.285	55.2848
VIQSADSKTKENVNATENCISAVGK	6	2	1	O00410	Importin-5 (Imp5) (Importin subunit beta-3) (Karyopherin beta-3) (Ran-binding protein 5) (RanBP5)	C19(SIA)	C19(SIA)	1	2772.31	0	1.5e-06	76.41	3.66724e-06	3.38646	2	0	1	1	3	924.771	39.7841	1	0	1	1	3	924.774	45.0936
YAACNAVGQMATDFAPGFQK	2	2	1	O00410	Importin-5 (Imp5) (Importin subunit beta-3) (Karyopherin beta-3) (Ran-binding protein 5) (RanBP5)	C4(SIA)	C4(SIA)	1	2254.97	0	1.94e-12	80.29	6.14094e-07	3.11955	0	0	1	1	2	1127.99	70.8595	1	0	1	1	2	1127.99	70.8595
YAACNAVGQMATDFAPGFQKK	5	2	1	O00410	Importin-5 (Imp5) (Importin subunit beta-3) (Karyopherin beta-3) (Ran-binding protein 5) (RanBP5)	C4(SIA)	C4(SIA)	1	2399.05	0	9.121e-15	76.72	1.89404e-06	5.39823	1	0	1	1	3	800.354	55.9081	1	0	1	1	3	800.354	55.9081
ASDPAAYVSHLPVHQDGSCNGLQHYAALGR	6	3	1	O00411	DNA-directed RNA polymerase, mitochondrial (MtRPOL) (EC 2.7.7.6)	C19(SIA)	C19(SIA)	1	3300.5	0	6.931e-09	43.34	0.00737576	4.6618	0	0	1	1	4	825.881	59.7775	1	0	1	1	4	825.881	59.7775
GCPQLGVPAPPSEAPQPPEAHLPHSAAPAR	8	3	1	O00411	DNA-directed RNA polymerase, mitochondrial (MtRPOL) (EC 2.7.7.6)	C2(SIA)	C2(SIA)	1	3144.5	0	6.305e-08	34.83	0.0559212	5.67198	0	0	1	1	3	1048.84	53.9577	1	0	1	1	4	786.881	53.9323
TCPLLLR	2	1	1	O00422	Histone deacetylase complex subunit SAP18 (18 kDa Sin3-associated polypeptide) (2HOR0202) (Cell growth-inhibiting gene 38 protein) (Sin3-associated polypeptide p18)	C2(SIA)	C2(SIA)	1	980.497	0	0.006285	29.96	0.0583348		0	0	1	1	2	490.752	51.0267
LHDAIVEVVTCLLR	1	1	1	O00429	Dynamin-1-like protein (EC 3.6.5.5) (Dnm1p/Vps1p-like protein) (DVLP) (Dynamin family member proline-rich carboxyl-terminal domain less) (Dymple) (Dynamin-like protein) (Dynamin-like protein 4) (Dynamin-like protein IV) (HdynIV) (Dynamin-related protein 1)	C11(SIA)	C11(SIA)	1	1745.9	0	0.002358	23.48	0.50798		0	0	1	1	2	873.453	90.5985
YIETSELCGGAR	2	10	1	O00429	Dynamin-1-like protein (EC 3.6.5.5) (Dnm1p/Vps1p-like protein) (DVLP) (Dynamin family member proline-rich carboxyl-terminal domain less) (Dymple) (Dynamin-like protein) (Dynamin-like protein 4) (Dynamin-like protein IV) (HdynIV) (Dynamin-related protein 1)	C8(SIA)	C8(SIA)	1	1463.62	0	3.307e-07	54.26	0.000135178	2.10349	0	0	1	1	2	732.312	46.5323	1	0	1	1	2	732.312	46.5323
AQISSNSGFKECPSSHPEPTR	1	1	1	O00443	Phosphatidylinositol 4-phosphate 3-kinase C2 domain-containing subunit alpha (PI3K-C2-alpha) (PtdIns-3-kinase C2 subunit alpha) (EC 2.7.1.154) (Phosphoinositide 3-kinase-C2-alpha)	N-Term(Acetyl) C12(SIA)	N-Term(Acetyl)C12(SIA)	1	2466.07	0	2.073e-09	47.78	0.00136214		1	0	1	1	3	822.694	44.7008
LHANSGRSPTDCAQSSK	1	1	1	O00443	Phosphatidylinositol 4-phosphate 3-kinase C2 domain-containing subunit alpha (PI3K-C2-alpha) (PtdIns-3-kinase C2 subunit alpha) (EC 2.7.1.154) (Phosphoinositide 3-kinase-C2-alpha)	C12(SIA)	C12(SIA)	1	1923.84	0	5.894e-05	26.07	0.150034		1	0	1	1	3	641.95	24.5822
ESLLDGGNKVVISGFGDPLICDNQVSTGDTR	2	2	1	O00468	Agrin [Cleaved into: Agrin N-terminal 110 kDa subunit; Agrin C-terminal 110 kDa subunit; Agrin C-terminal 90 kDa fragment (C90); Agrin C-terminal 22 kDa fragment (C22)]	C21(SIA)	C21(SIA)	1	3371.58	0	1.708e-06	45.73	0.0049063	3.58696	1	0	1	1	3	1124.53	74.8898	1	0	1	1	3	1124.53	74.8898
GAPEGTVCGSDGADYPGECQLLRR	2	2	1	O00468	Agrin [Cleaved into: Agrin N-terminal 110 kDa subunit; Agrin C-terminal 110 kDa subunit; Agrin C-terminal 90 kDa fragment (C90); Agrin C-terminal 22 kDa fragment (C22)]	C8(SIA) C19(SIA)	C8(SIA)C19(SIA)	2	2781.13	0	0.007108	18.44	0.594358	2.75859	1	0	1	1	3	927.716	57.5471	1	0	1	1	3	927.716	57.5471
KFDGPCDPCQGALPDPSR	1	1	1	O00468	Agrin [Cleaved into: Agrin N-terminal 110 kDa subunit; Agrin C-terminal 110 kDa subunit; Agrin C-terminal 90 kDa fragment (C90); Agrin C-terminal 22 kDa fragment (C22)]	C6(SIA) C9(SIA)	C6(SIA)C9(SIA)	2	2232.88	0	0.0003012	26.56	0.0470305		1	0	1	1	3	744.964	50.4463
DKLDPDMALCR	4	3	1	O00469	Procollagen-lysine,2-oxoglutarate 5-dioxygenase 2 (EC 1.14.11.4) (Lysyl hydroxylase 2) (LH2)	C10(SIA)	C10(SIA)	1	1441.62	0	1.829e-06	60.49	3.55089e-05	3.32294	1	0	1	1	2	721.312	49.8398	1	0	1	1	2	721.311	47.0566
NMGMDFCR	1	1	1	O00469	Procollagen-lysine,2-oxoglutarate 5-dioxygenase 2 (EC 1.14.11.4) (Lysyl hydroxylase 2) (LH2)	C7(SIA)	C7(SIA)	1	1170.37	0.005	0.1015	28.57	0.00215443		0	0	1	1	2	585.69	33.5262
SLRPHHDASTFTINIALNNVGEDFQGGGCK	10	3	1	O00469	Procollagen-lysine,2-oxoglutarate 5-dioxygenase 2 (EC 1.14.11.4) (Lysyl hydroxylase 2) (LH2)	C29(SIA)	C29(SIA)	1	3363.54	0	8.353e-12	68.62	2.24038e-05	6.03395	0	0	1	1	3	1121.85	66.7336	1	0	1	1	3	1121.85	66.7336
TLNCMIGQMK	2	1	1	O00471	Exocyst complex component 5 (Exocyst complex component Sec10) (hSec10)	C4(SIA)	C4(SIA)	1	1335.54	0	0.001116	33.43	0.0085795		0	0	1	1	2	668.276	37.6354
ADETKDEQFEQCVQNFNK	3	5	1	O00499	Myc box-dependent-interacting protein 1 (Amphiphysin II) (Amphiphysin-like protein) (Box-dependent myc-interacting protein 1) (Bridging integrator 1)	C12(SIA)	C12(SIA)	1	2337.96	0	1.265e-06	50.26	0.000411606	3.80124	1	0	1	1	3	779.993	53.8867	1	0	1	1	3	779.993	53.8867
KLNECLQEVYEPDWPGRDEANK	2	5	1	O00499	Myc box-dependent-interacting protein 1 (Amphiphysin II) (Amphiphysin-like protein) (Box-dependent myc-interacting protein 1) (Bridging integrator 1)	C5(SIA)	C5(SIA)	1	2798.24	0	3.641e-09	48.62	0.00151145	5.64281	2	0	1	1	3	933.417	59.4247	1	0	1	1	3	933.417	59.4247
LGKADETKDEQFEQCVQNFNK	18	5	1	O00499	Myc box-dependent-interacting protein 1 (Amphiphysin II) (Amphiphysin-like protein) (Box-dependent myc-interacting protein 1) (Bridging integrator 1)	C15(SIA)	C15(SIA)	1	2636.16	0	2.107e-12	86.36	2.22536e-07	6.18471	2	0	1	1	3	879.391	52.0084	1	0	1	1	4	659.797	52.0977
SPLNICEENKQNNWEEAAK	2	1	1	O00522	Krev interaction trapped protein 1 (Krev interaction trapped 1) (Cerebral cavernous malformations 1 protein)	C6(SIA)	C6(SIA)	1	2382.04	0	6.278e-10	62.45	4.64753e-05	4.28428	1	0	1	1	3	794.684	53.2135	1	0	1	1	3	794.684	53.2135
FGDQVLQINGENCAGWSSDKAHK	8	5	1	O00560	Syntenin-1 (Melanoma differentiation-associated protein 9) (MDA-9) (Pro-TGF-alpha cytoplasmic domain-interacting protein 18) (TACIP18) (Scaffold protein Pbp1) (Syndecan-binding protein 1)	C13(SIA)	C13(SIA)	1	2670.16	0	2.956e-07	86.14	2.17682e-07	4.96898	1	0	1	1	3	890.724	56.4139	1	0	1	1	3	890.724	56.4139
CSIASR	1	1	1	O00567	Nucleolar protein 56 (Nucleolar protein 5A)	C1(SIA)	C1(SIA)	1	801.331	0.001	0.01215	28.61	0.0107422		0	0	1	1	2	401.169	26.0566
GLTDLSACK	2	3	1	O00567	Nucleolar protein 56 (Nucleolar protein 5A)	C8(SIA)	C8(SIA)	1	1072.47	0	0.0007104	40.84	0.0020315	2.18016	0	0	1	1	2	536.739	44.5608	1	0	1	1	2	536.739	44.5608
GLTDLSACKAQLGLGHSYSR	2	3	1	O00567	Nucleolar protein 56 (Nucleolar protein 5A)	C8(SIA)	C8(SIA)	1	2242.06	0	1.253e-13	81.78	9.26253e-07	4.63323	1	0	1	1	3	748.026	51.0874	1	0	1	1	3	748.026	51.0874
IDCFSEVPTSVFGEK	3	3	1	O00567	Nucleolar protein 56 (Nucleolar protein 5A)	C3(SIA)	C3(SIA)	1	1822.79	0	1.59e-08	65.97	1.44549e-05	2.84898	0	0	1	1	2	911.899	70.2533	1	0	1	1	2	911.899	70.2533
IINDNATYCR	4	3	1	O00567	Nucleolar protein 56 (Nucleolar protein 5A)	C9(SIA)	C9(SIA)	1	1347.57	0	3.041e-08	73.61	1.17153e-06	2.81384	0	0	1	1	2	674.289	38.5566	1	0	1	1	2	674.289	38.8151
LVAFCPFASSQVALENANAVSEGVVHEDLR	2	3	1	O00567	Nucleolar protein 56 (Nucleolar protein 5A)	C5(SIA)	C5(SIA)	1	3338.56	0	4.61e-13	85.25	5.38414e-07	4.97946	0	0	1	1	3	1113.52	83.6314	1	0	1	1	3	1113.52	83.6314
DLERGCHLLVATPGR	2	3	1	O00571	ATP-dependent RNA helicase DDX3X (EC 3.6.4.13) (DEAD box protein 3, X-chromosomal) (DEAD box, X isoform) (Helicase-like protein 2) (HLP2)	C6(SIA)	C6(SIA)	1	1801.87	0	9.682e-06	31.79	0.0749298	3.61273	1	0	1	1	3	601.295	48.7888	1	0	1	1	3	601.295	48.7888
DLMACAQTGSGK	7	3	1	O00571	ATP-dependent RNA helicase DDX3X (EC 3.6.4.13) (DEAD box protein 3, X-chromosomal) (DEAD box, X isoform) (Helicase-like protein 2) (HLP2)	C5(SIA)	C5(SIA)	1	1362.54	0	4.672e-10	96.17	3.59904e-09	3.40129	0	0	1	1	2	681.773	32.4247	1	0	1	1	2	681.773	30.5888
EKRDLMACAQTGSGK	4	3	1	O00571	ATP-dependent RNA helicase DDX3X (EC 3.6.4.13) (DEAD box protein 3, X-chromosomal) (DEAD box, X isoform) (Helicase-like protein 2) (HLP2)	C8(SIA)	C8(SIA)	1	1759.78	0	5.014e-07	50.81	0.000538158	4.31591	2	0	1	1	3	587.264	33.7428	1	0	1	1	3	587.263	33.8064
GCHLLVATPGR	10	3	1	O00571	ATP-dependent RNA helicase DDX3X (EC 3.6.4.13) (DEAD box protein 3, X-chromosomal) (DEAD box, X isoform) (Helicase-like protein 2) (HLP2)	C2(SIA)	C2(SIA)	1	1288.62	0	0.00076	59.1	9.8606e-05	3.63429	0	0	1	1	2	644.813	44.7536	1	0	1	1	3	430.211	41.5001
GCHLLVATPGRLVDMMER	2	3	1	O00571	ATP-dependent RNA helicase DDX3X (EC 3.6.4.13) (DEAD box protein 3, X-chromosomal) (DEAD box, X isoform) (Helicase-like protein 2) (HLP2)	C2(SIA)	C2(SIA)	1	2195.01	0	0.0009824	32.56	0.0658618	2.32133	1	0	1	1	2	1098.01	52.8668	1	0	1	1	2	1098.01	52.8668
GKIGLDFCK	3	3	1	O00571	ATP-dependent RNA helicase DDX3X (EC 3.6.4.13) (DEAD box protein 3, X-chromosomal) (DEAD box, X isoform) (Helicase-like protein 2) (HLP2)	C8(SIA)	C8(SIA)	1	1145.54	0	0.0001652	45.7	0.00156109	2.60498	1	0	1	1	2	573.273	45.9134	1	0	1	1	2	573.272	49.5844
IGLDFCK	1	1	1	O00571	ATP-dependent RNA helicase DDX3X (EC 3.6.4.13) (DEAD box protein 3, X-chromosomal) (DEAD box, X isoform) (Helicase-like protein 2) (HLP2)	C6(SIA)	C6(SIA)	1	960.422	0	0.001337	39.01	0.00337872		0	0	1	1	2	480.715	57.2209
KGADSLEDFLYHEGYACTSIHGDR	12	3	1	O00571	ATP-dependent RNA helicase DDX3X (EC 3.6.4.13) (DEAD box protein 3, X-chromosomal) (DEAD box, X isoform) (Helicase-like protein 2) (HLP2)	C17(SIA)	C17(SIA)	1	2849.23	0	5.784e-14	90.67	7.21197e-08	6.86995	1	0	1	1	3	950.413	61.886	1	0	1	1	3	950.413	61.886
VRPCVVYGGADIGQQIR	4	3	1	O00571	ATP-dependent RNA helicase DDX3X (EC 3.6.4.13) (DEAD box protein 3, X-chromosomal) (DEAD box, X isoform) (Helicase-like protein 2) (HLP2)	C4(SIA)	C4(SIA)	1	1995.98	0	4.243e-09	59.4	0.000151614	4.22825	0	0	1	1	3	665.998	51.4648	1	0	1	1	3	665.998	51.4648
VRPCVVYGGADIGQQIRDLER	1	3	1	O00571	ATP-dependent RNA helicase DDX3X (EC 3.6.4.13) (DEAD box protein 3, X-chromosomal) (DEAD box, X isoform) (Helicase-like protein 2) (HLP2)	C4(SIA)	C4(SIA)	1	2509.24	0	1.187e-05			3.72545	1							1	0	1	1	3	837.086	61.5896
WCDKSDEDDWSKPLPPSER	2	3	1	O00571	ATP-dependent RNA helicase DDX3X (EC 3.6.4.13) (DEAD box protein 3, X-chromosomal) (DEAD box, X isoform) (Helicase-like protein 2) (HLP2)	C2(SIA)	C2(SIA)	1	2455.02	0	6.057e-06	43.91	0.00224763	3.00698	1	0	1	1	3	819.012	50.2044	1	0	1	1	3	819.012	50.2044
HGTCAAQVDALNSQK	4	5	1	O00584	Ribonuclease T2 (EC 3.1.27.-) (Ribonuclease 6)	C4(SIA)	C4(SIA)	1	1707.74	0	3.437e-14	104.11	2.30949e-09	4.57854	0	0	1	1	2	854.376	38.0687	1	0	1	1	3	569.92	37.9976
HGTCAAQVDALNSQKK	2	1	1	O00584	Ribonuclease T2 (EC 3.1.27.-) (Ribonuclease 6)	C4(SIA)	C4(SIA)	1	1835.85	0	1.47e-05	40.24	0.00896087		1	0	1	1	3	612.62	34.1316
ATFNPAQDKCGIR	8	6	1	O00592	Podocalyxin (GCTM-2 antigen) (Gp200) (Podocalyxin-like protein 1) (PC) (PCLP-1)	C10(SIA)	C10(SIA)	1	1585.71	0	3.442e-06	68.43	9.14407e-06	3.6232	1	0	1	1	2	793.362	38.8825	1	0	1	1	3	529.243	42.345
LISLICR	2	6	1	O00592	Podocalyxin (GCTM-2 antigen) (Gp200) (Podocalyxin-like protein 1) (PC) (PCLP-1)	C6(SIA)	C6(SIA)	1	982.512	0	0.000985	52.18	0.000263021	2.02059	0	0	1	1	2	491.76	59.0123	1	0	1	1	2	491.76	59.0123
ICEVRPCGQPVYSSLKK	10	4	1	O00622	Protein CYR61 (CCN family member 1) (Cysteine-rich angiogenic inducer 61) (Insulin-like growth factor-binding protein 10) (IBP-10) (IGF-binding protein 10) (IGFBP-10) (Protein GIG1)	C2(SIA) C7(SIA)	C2(SIA)C7(SIA)	2	2237.02	0	1.028e-06	45.7	0.00311545	4.95665	1	0	1	1	3	746.344	47.4339	1	0	1	1	3	746.344	47.2728
LLHSPHQNVCEQAVWALGNIIGDGPQCR	3	1	1	O00629	Importin subunit alpha-3 (Importin alpha Q1) (Qip1) (Karyopherin subunit alpha-4)	C10(SIA) C27(SIA)	C10(SIA)C27(SIA)	2	3385.52	0	4.549e-06	53.48	0.000654944	2.3434	0	0	1	1	3	1129.18	78.2584	1	0	1	1	3	1129.18	78.4324
KHPCCVLSNPDQK	3	7	1	O00712	Nuclear factor 1 B-type (NF1-B) (Nuclear factor 1/B) (CCAAT-box-binding transcription factor) (CTF) (Nuclear factor I/B) (NF-I/B) (NFI-B) (TGGCA-binding protein)	C4(SIA) C5(SIA)	C4(SIA)C5(SIA)	2	1798.74	0	7.573e-05	37.7	0.00516266	2.26649	1	0	1	1	3	600.252	35.3054	1	0	1	1	3	600.251	35.5989
KHPCCVLSNPDQKGK	2	7	1	O00712	Nuclear factor 1 B-type (NF1-B) (Nuclear factor 1/B) (CCAAT-box-binding transcription factor) (CTF) (Nuclear factor I/B) (NF-I/B) (NFI-B) (TGGCA-binding protein)	C4(SIA) C5(SIA)	C4(SIA)C5(SIA)	2	1983.85	0	0.0002687	26.02	0.145895	2.88102	2	0	1	1	4	496.719	31.8745	1	0	1	1	4	496.719	31.8745
RIDCLR	1	15	3	O00712;P08651;Q7Z3K7	Nuclear factor 1 B-type (NF1-B) (Nuclear factor 1/B) (CCAAT-box-binding transcription factor) (CTF) (Nuclear factor I/B) (NF-I/B) (NFI-B) (TGGCA-binding protein)	C4(SIA)	C4(SIA)	1	940.44	0.005	0.1168			3.18708	1							1	0	1	1	2	470.724	34.0576
NQEIPHKGAFCDLVWSDPEDVDTWAISPR	1	1	1	O00743	Serine/threonine-protein phosphatase 6 catalytic subunit (PP6C) (EC 3.1.3.16) [Cleaved into: Serine/threonine-protein phosphatase 6 catalytic subunit, N-terminally processed]	C11(SIA)	C11(SIA)	1	3490.58	0	0.000108	26.64	0.336319		1	0	1	1	3	1164.2	76.1833
KALEELREFCNSPDCSAWK	4	1	1	O14524	Nuclear envelope integral membrane protein 1	C10(SIA) C15(SIA)	C10(SIA)C15(SIA)	2	2556.06	0	0.001526	27.95	0.0850522	3.90501	2	0	1	1	3	852.69	59.9502	1	0	1	1	3	852.692	59.7648
AVCEADQSHGGPR	5	1	1	O14545	TRAF-type zinc finger domain-containing protein 1 (Protein FLN29)	C3(SIA)	C3(SIA)	1	1491.6	0	1.293e-06	60.85	1.56637e-05	3.96094	0	0	1	1	3	497.873	25.2195	1	0	1	1	3	497.872	26.0122
STSGPRPGCQPSSPCVPK	4	1	1	O14545	TRAF-type zinc finger domain-containing protein 1 (Protein FLN29)	C9(SIA) C15(SIA)	C9(SIA)C15(SIA)	2	2114.88	0	4.837e-07	29.98	0.0408879	4.32551	0	0	1	1	3	705.63	38.6041	1	0	1	1	3	705.63	38.6041
ASCILQLVK	2	4	1	O14617	AP-3 complex subunit delta-1 (AP-3 complex subunit delta) (Adaptor-related protein complex 3 subunit delta-1) (Delta-adaptin)	C3(SIA)	C3(SIA)	1	1139.59	0	5.103e-06	49.74	0.000598796	2.96565	0	0	1	1	2	570.297	64.1846	1	0	1	1	2	570.297	64.1846
NASPEDVEYYNCQQELTDDLHKQYQIVER	2	1	1	O14646	Chromodomain-helicase-DNA-binding protein 1 (CHD-1) (EC 3.6.4.12) (ATP-dependent helicase CHD1)	C12(SIA)	C12(SIA)	1	3692.61	0	2.675e-08	39.15	0.0135544	4.79801	1	0	1	1	4	923.908	65.9318	1	0	1	1	4	923.908	65.9318
SSVSDAPVHITASGEPVPISEESEELDQKTFSICK	1	1	1	O14646	Chromodomain-helicase-DNA-binding protein 1 (CHD-1) (EC 3.6.4.12) (ATP-dependent helicase CHD1)	C34(SIA)	C34(SIA)	1	3881.79	0	0.0006465	27.01	0.319802		1	0	1	1	4	971.202	65.3057
ATSGDKLNNNKFSLCSIR	2	4	1	O14672	Disintegrin and metalloproteinase domain-containing protein 10 (ADAM 10) (EC 3.4.24.81) (CDw156) (Kuzbanian protein homolog) (Mammalian disintegrin-metalloprotease) (CD antigen CD156c)	C15(SIA)	C15(SIA)	1	2133.01	0	2.041e-06	32.12	0.078807	4.07673	2	0	1	1	3	711.674	51.2985	1	0	1	1	3	711.674	51.2985
VSHITFAHEVGHNFGSPHDSGTECTPGESK	2	4	1	O14672	Disintegrin and metalloproteinase domain-containing protein 10 (ADAM 10) (EC 3.4.24.81) (CDw156) (Kuzbanian protein homolog) (Mammalian disintegrin-metalloprotease) (CD antigen CD156c)	C24(SIA)	C24(SIA)	1	3329.42	0	3.677e-07	43.82	0.00313498	4.55143	0	0	1	1	4	833.11	44.7377	1	0	1	1	4	833.11	44.7377
LQETPQDCSGGPVRR	1	1	1	O14686	Histone-lysine N-methyltransferase 2D (Lysine N-methyltransferase 2D) (EC 2.1.1.43) (ALL1-related protein) (Myeloid/lymphoid or mixed-lineage leukemia protein 2)	C8(SIA)	C8(SIA)	1	1807.81	0	0.003984	27.16	0.155482		1	0	1	1	3	603.276	34.6032
DLNCVPEIADTLGAVAK	2	4	1	O14744	Protein arginine N-methyltransferase 5 (EC 2.1.1.320) (72 kDa ICln-binding protein) (Histone-arginine N-methyltransferase PRMT5) (Jak-binding protein 1) (Shk1 kinase-binding protein 1 homolog) (SKB1 homolog) (SKB1Hs) [Cleaved into: Protein arginine N-methyltransferase 5, N-terminally processed]	C4(SIA)	C4(SIA)	1	1893.89	0	0.000132	33.2	0.0524339	2.09158	0	0	1	1	2	947.448	78.0433	1	0	1	1	2	947.448	78.0433
LHNFHQLSAPQPCFTFSHPNRDPMIDNNR	8	4	1	O14744	Protein arginine N-methyltransferase 5 (EC 2.1.1.320) (72 kDa ICln-binding protein) (Histone-arginine N-methyltransferase PRMT5) (Jak-binding protein 1) (Shk1 kinase-binding protein 1 homolog) (SKB1 homolog) (SKB1Hs) [Cleaved into: Protein arginine N-methyltransferase 5, N-terminally processed]	C13(SIA)	C13(SIA)	1	3598.61	0	1.84e-10	43.07	0.00714362	5.97507	1	0	1	1	4	900.409	56.1483	1	0	1	1	5	720.528	56.106
VSSGRDLNCVPEIADTLGAVAK	2	4	1	O14744	Protein arginine N-methyltransferase 5 (EC 2.1.1.320) (72 kDa ICln-binding protein) (Histone-arginine N-methyltransferase PRMT5) (Jak-binding protein 1) (Shk1 kinase-binding protein 1 homolog) (SKB1 homolog) (SKB1Hs) [Cleaved into: Protein arginine N-methyltransferase 5, N-terminally processed]	C9(SIA)	C9(SIA)	1	2380.17	0	1.486e-05	22.63	0.820001	3.01395	1	0	1	1	3	794.06	66.3091	1	0	1	1	3	794.06	66.3091
AQDRIVEVNGVCMEGKQHGDVVSAIR	2	2	1	O14745	Na(+)/H(+) exchange regulatory cofactor NHE-RF1 (NHERF-1) (Ezrin-radixin-moesin-binding phosphoprotein 50) (EBP50) (Regulatory cofactor of Na(+)/H(+) exchanger) (Sodium-hydrogen exchanger regulatory factor 1) (Solute carrier family 9 isoform A3 regulatory factor 1)	C12(SIA)	C12(SIA)	1	2976.4	0	1.157e-10	60.96	0.000140815	5.48793	2	0	1	1	4	744.855	52.7565	1	0	1	1	4	744.855	52.7565
IVEVNGVCMEGK	2	2	1	O14745	Na(+)/H(+) exchange regulatory cofactor NHE-RF1 (NHERF-1) (Ezrin-radixin-moesin-binding phosphoprotein 50) (EBP50) (Regulatory cofactor of Na(+)/H(+) exchanger) (Sodium-hydrogen exchanger regulatory factor 1) (Solute carrier family 9 isoform A3 regulatory factor 1)	C8(SIA)	C8(SIA)	1	1459.62	0	2.783e-06	52.28	0.000183976	2.83957	0	0	1	1	2	730.311	41.6427	1	0	1	1	2	730.311	41.6427
LCCLEKGPNGYGFHLHGEK	2	2	1	O14745	Na(+)/H(+) exchange regulatory cofactor NHE-RF1 (NHERF-1) (Ezrin-radixin-moesin-binding phosphoprotein 50) (EBP50) (Regulatory cofactor of Na(+)/H(+) exchanger) (Sodium-hydrogen exchanger regulatory factor 1) (Solute carrier family 9 isoform A3 regulatory factor 1)	C2(SIA) C3(SIA)	C2(SIA)C3(SIA)	2	2432.02	0	1.055e-09	72.46	3.34568e-06	3.92682	1	0	1	1	4	608.761	52.2781	1	0	1	1	4	608.761	52.2781
LCCLEKGPNGYGFHLHGEKGK	19	2	1	O14745	Na(+)/H(+) exchange regulatory cofactor NHE-RF1 (NHERF-1) (Ezrin-radixin-moesin-binding phosphoprotein 50) (EBP50) (Regulatory cofactor of Na(+)/H(+) exchanger) (Sodium-hydrogen exchanger regulatory factor 1) (Solute carrier family 9 isoform A3 regulatory factor 1)	C2(SIA) C3(SIA)	C2(SIA)C3(SIA)	2	2618.12	0	3.311e-09	52.24	0.000433746	4.9818	2	0	1	1	4	655.287	50.0448	1	0	1	1	4	655.286	50.1766
RYNLTSQDVGSGTSNNSQACAQFLEQYFHDSDLAQFMR	2	5	1	O14773	Tripeptidyl-peptidase 1 (TPP-1) (EC 3.4.14.9) (Cell growth-inhibiting gene 1 protein) (Lysosomal pepstatin-insensitive protease) (LPIC) (Tripeptidyl aminopeptidase) (Tripeptidyl-peptidase I) (TPP-I)	C20(SIA)	C20(SIA)	1	4495.89	0	1.205e-09	53.48	0.000254663	6.24157	1	0	1	1	4	1124.73	81.6903	1	0	1	1	4	1124.73	81.6903
SGQCVQAFETHESDINSVR	2	5	1	O14775	Guanine nucleotide-binding protein subunit beta-5 (Gbeta5) (Transducin beta chain 5)	C4(SIA)	C4(SIA)	1	2271.96	0	8.813e-11	65.33	1.66035e-05	5.21151	0	0	1	1	3	757.992	51.4644	1	0	1	1	3	757.992	51.4644
YLVLDCVPEER	2	1	1	O14776	Transcription elongation regulator 1 (TATA box-binding protein-associated factor 2S) (Transcription factor CA150)	C6(SIA)	C6(SIA)	1	1500.68	0	8.931e-08	65.45	1.74197e-05	2.4989	0	0	1	1	2	750.843	62.5821	1	0	1	1	2	750.843	62.5821
ARVECQSHRLTVEDPVTVEYITR	7	6	1	O14818	Proteasome subunit alpha type-7 (EC 3.4.25.1) (Proteasome subunit RC6-1) (Proteasome subunit XAPC7)	C5(SIA)	C5(SIA)	1	2866.38	0	8.712e-06	34.82	0.0566269	3.51838	2	0	1	1	3	956.133	51.2235	1	0	1	1	4	717.351	55.2195
YKVEYPIMYSTDPENGHIFNCIQR	7	4	1	O14880	Microsomal glutathione S-transferase 3 (Microsomal GST-3) (EC 2.5.1.18) (Microsomal GST-III)	C21(SIA)	C21(SIA)	1	3083.36	0	4.218e-07	51.02	0.000883979	4.19123	1	0	1	1	3	1028.46	67.5876	1	0	1	1	4	771.595	67.5248
WHNQETGEQIAIKQCR	2	6	1	O14920	Inhibitor of nuclear factor kappa-B kinase subunit beta (I-kappa-B-kinase beta) (IKK-B) (IKK-beta) (IkBKB) (EC 2.7.11.10) (I-kappa-B kinase 2) (IKK2) (Nuclear factor NF-kappa-B inhibitor kinase beta) (NFKBIKB)	C15(SIA)	C15(SIA)	1	2105.95	0	2.216e-11	65.44	2.69471e-05	5.52984	1	0	1	1	3	702.655	40.6744	1	0	1	1	3	702.655	40.6744
LCQDLPCFSR	4	1	1	O14929	Histone acetyltransferase type B catalytic subunit (EC 2.3.1.48) (Histone acetyltransferase 1)	C2(SIA) C7(SIA)	C2(SIA)C7(SIA)	2	1511.58	0	0.0004856	28.59	0.0168103	2.82874	0	0	1	1	2	756.293	59.6072	1	0	1	1	2	756.293	59.65
EVLEHPWITANSSKPSNCQNK	2	1	1	O14965	Aurora kinase A (EC 2.7.11.1) (Aurora 2) (Aurora/IPL1-related kinase 1) (ARK-1) (Aurora-related kinase 1) (hARK1) (Breast tumor-amplified kinase) (Serine/threonine-protein kinase 15) (Serine/threonine-protein kinase 6) (Serine/threonine-protein kinase aurora-A)	C18(SIA)	C18(SIA)	1	2547.16	0	3.121e-10	84.06	5.01408e-07	5.05673	0	0	1	1	3	849.725	48.6913	1	0	1	1	3	849.725	48.6913
EVLEHPWITANSSKPSNCQNKESASK	3	1	1	O14965	Aurora kinase A (EC 2.7.11.1) (Aurora 2) (Aurora/IPL1-related kinase 1) (ARK-1) (Aurora-related kinase 1) (hARK1) (Breast tumor-amplified kinase) (Serine/threonine-protein kinase 15) (Serine/threonine-protein kinase 6) (Serine/threonine-protein kinase aurora-A)	C18(SIA)	C18(SIA)	1	3049.41	0	4.55e-09	46.24	0.00367341	4.41035	1	0	1	1	4	763.107	44.8975	1	0	1	1	4	763.107	44.8975
RVLVTQQFPCQNPLPVNSGQAQR	6	1	1	O14965	Aurora kinase A (EC 2.7.11.1) (Aurora 2) (Aurora/IPL1-related kinase 1) (ARK-1) (Aurora-related kinase 1) (hARK1) (Breast tumor-amplified kinase) (Serine/threonine-protein kinase 15) (Serine/threonine-protein kinase 6) (Serine/threonine-protein kinase aurora-A)	C10(SIA)	C10(SIA)	1	2745.36	0	1.09e-10	58.5	0.000215341	5.0226	1	0	1	1	3	915.792	56.5088	1	0	1	1	3	915.791	56.2935
VLCPSNSSQRVPLQAQK	6	1	1	O14965	Aurora kinase A (EC 2.7.11.1) (Aurora 2) (Aurora/IPL1-related kinase 1) (ARK-1) (Aurora-related kinase 1) (hARK1) (Breast tumor-amplified kinase) (Serine/threonine-protein kinase 15) (Serine/threonine-protein kinase 6) (Serine/threonine-protein kinase aurora-A)	C3(SIA)	C3(SIA)	1	2019.99	0	2.863e-11	89.89	1.3436e-07	3.96815	1	0	1	1	2	1010.5	42.7162	1	0	1	1	2	1010.5	42.7162
VLVTQQFPCQNPLPVNSGQAQR	1	1	1	O14965	Aurora kinase A (EC 2.7.11.1) (Aurora 2) (Aurora/IPL1-related kinase 1) (ARK-1) (Aurora-related kinase 1) (hARK1) (Breast tumor-amplified kinase) (Serine/threonine-protein kinase 15) (Serine/threonine-protein kinase 6) (Serine/threonine-protein kinase aurora-A)	C9(SIA)	C9(SIA)	1	2589.26	0	2.25e-05	30.08	0.156343		0	0	1	1	3	863.757	60.8258
FGEVVDCTIK	4	7	3	O14979;Q99729;Q14103	Heterogeneous nuclear ribonucleoprotein D-like (hnRNP D-like) (hnRNP DL) (AU-rich element RNA-binding factor) (JKT41-binding protein) (Protein laAUF1)	C7(SIA)	C7(SIA)	1	1275.56	0	1.803e-06	54.78	0.000123583	2.88507	0	0	1	1	2	638.286	51.8456	1	0	1	1	2	638.286	51.8456
FGEVVDCTIKTDPVTGR	12	2	1	O14979	Heterogeneous nuclear ribonucleoprotein D-like (hnRNP D-like) (hnRNP DL) (AU-rich element RNA-binding factor) (JKT41-binding protein) (Protein laAUF1)	C7(SIA)	C7(SIA)	1	2001.93	0	4.072e-11	84.86	3.48633e-07	4.87927	1	0	1	1	2	1001.46	54.9378	1	0	1	1	3	667.981	55.5164
GFCFITYTDEEPVK	1	1	1	O14979	Heterogeneous nuclear ribonucleoprotein D-like (hnRNP D-like) (hnRNP DL) (AU-rich element RNA-binding factor) (JKT41-binding protein) (Protein laAUF1)	C3(SIA)	C3(SIA)	1	1813.77	0	5.504e-09	61.17	3.81918e-05		0	0	1	1	2	907.389	71.7613
GFCFITYTDEEPVKK	8	2	1	O14979	Heterogeneous nuclear ribonucleoprotein D-like (hnRNP D-like) (hnRNP DL) (AU-rich element RNA-binding factor) (JKT41-binding protein) (Protein laAUF1)	C3(SIA)	C3(SIA)	1	1941.86	0	5.337e-08	60.2	7.49192e-05	3.44335	1	0	1	1	3	647.96	64.0325	1	0	1	1	3	647.96	64.0325
RGFCFITYTDEEPVKK	14	2	1	O14979	Heterogeneous nuclear ribonucleoprotein D-like (hnRNP D-like) (hnRNP DL) (AU-rich element RNA-binding factor) (JKT41-binding protein) (Protein laAUF1)	C4(SIA)	C4(SIA)	1	2097.97	0	6.204e-08	64.84	3.74193e-05	3.97075	2	0	1	1	2	1049.49	54.3002	1	0	1	1	2	1049.48	54.1982
YHQIGSGKCEIK	6	2	1	O14979	Heterogeneous nuclear ribonucleoprotein D-like (hnRNP D-like) (hnRNP DL) (AU-rich element RNA-binding factor) (JKT41-binding protein) (Protein laAUF1)	C9(SIA)	C9(SIA)	1	1527.7	0	2.048e-07	47.15	0.00124904	3.57667	1	0	1	1	2	764.353	31.0842	1	0	1	1	3	509.904	31.0812
YHQIGSGKCEIKVAQPK	11	2	1	O14979	Heterogeneous nuclear ribonucleoprotein D-like (hnRNP D-like) (hnRNP DL) (AU-rich element RNA-binding factor) (JKT41-binding protein) (Protein laAUF1)	C9(SIA)	C9(SIA)	1	2051.01	0	1.236e-08	51.51	0.000965183	4.16898	2	0	1	1	3	684.341	37.3787	1	0	1	1	3	684.34	37.3763
LDINLLDNVVNCLYHGEGAQQR	1	1	1	O14980	Exportin-1 (Exp1) (Chromosome region maintenance 1 protein homolog)	C12(SIA)	C12(SIA)	1	2649.26	0	0.0005999	27.87	0.266432		0	0	1	1	3	883.759	85.9382
QLLDFSQKLDINLLDNVVNCLYHGEGAQQR	3	2	1	O14980	Exportin-1 (Exp1) (Chromosome region maintenance 1 protein homolog)	C20(SIA)	C20(SIA)	1	3608.74	0	4.611e-06	38.47	0.0246276	2.64648	1	0	1	1	4	902.94	92.5555	1	0	1	1	4	902.94	92.5555
TSESLCQNNMVILK	2	2	1	O14980	Exportin-1 (Exp1) (Chromosome region maintenance 1 protein homolog)	C6(SIA)	C6(SIA)	1	1744.79	0	7.203e-08	67.96	1.17488e-05	3.5397	0	0	1	1	2	872.898	59.1812	1	0	1	1	2	872.898	59.1812
LLQQCTTR	1	1	1	O14981	TATA-binding protein-associated factor 172 (EC 3.6.4.-) (ATP-dependent helicase BTAF1) (B-TFIID transcription factor-associated 170 kDa subunit) (TAF(II)170) (TBP-associated factor 172) (TAF-172)	C5(SIA)	C5(SIA)	1	1127.52	0.001	0.01049	35.63	0.0101205		0	0	1	1	2	564.264	33.4229
SEGVGTCSEKDPGVLQPVPLGGR	2	3	1	O15014	Zinc finger protein 609	C7(SIA)	C7(SIA)	1	2447.16	0	8.711e-05	36.6	0.0334618	2.52824	1	0	1	1	3	816.39	55.6713	1	0	1	1	3	816.39	55.6713
FCNPGKEYRPCDPQLVSER	6	1	1	O15020	Spectrin beta chain, non-erythrocytic 2 (Beta-III spectrin) (Spinocerebellar ataxia 5 protein)	C2(SIA) C11(SIA)	C2(SIA)C11(SIA)	2	2568.08	0	0.0001377	38.18	0.00866712	3.3516	1	0	1	1	4	642.774	50.778	1	0	1	1	3	856.696	50.6887
HCAYEHDIQALSPQVQQVQDDGHR	4	1	1	O15020	Spectrin beta chain, non-erythrocytic 2 (Beta-III spectrin) (Spinocerebellar ataxia 5 protein)	C2(SIA)	C2(SIA)	1	2939.26	0	1.529e-10	63.34	3.78404e-05	4.99563	0	0	1	1	3	980.426	52.1468	1	0	1	1	4	735.576	52.1096
RHCAYEHDIQALSPQVQQVQDDGHRLQK	2	1	1	O15020	Spectrin beta chain, non-erythrocytic 2 (Beta-III spectrin) (Spinocerebellar ataxia 5 protein)	C3(SIA)	C3(SIA)	1	3464.62	0	3.507e-07	18.56	2.43802	4.95031	2	0	1	1	5	693.729	50.3669	1	0	1	1	5	693.729	50.3669
AHMEDSCPQFLGPSPLVIPMNHETDVNFQGK	4	1	1	O15031	Plexin-B2 (MM1)	C7(SIA)	C7(SIA)	1	3603.6	0	5.928e-06	36.59	0.0296138	4.39425	0	0	1	1	4	901.656	70.0698	1	0	1	1	4	901.656	70.0698
DIFYKPFHGDIQCGGHAPGSSK	13	1	1	O15031	Plexin-B2 (MM1)	C13(SIA)	C13(SIA)	1	2526.12	0	5.821e-09	60.13	0.000102631	4.26565	0	0	1	1	4	632.286	51.8642	1	0	1	1	3	842.714	51.9024
FGAQLQCVTGPQATR	2	1	1	O15031	Plexin-B2 (MM1)	C7(SIA)	C7(SIA)	1	1741.81	0	5.971e-11	69.77	9.06773e-06	3.39369	0	0	1	1	2	871.407	49.689	1	0	1	1	2	871.407	49.689
MEANRNACYTGTR	1	1	1	O15031	Plexin-B2 (MM1)	C8(SIA)	C8(SIA)	1	1651.66	0	0.00523	21.96	0.149965		1	0	1	1	3	551.226	31.9058
NCSFQPERYSVSTR	2	1	1	O15031	Plexin-B2 (MM1)	C2(SIA)	C2(SIA)	1	1839.77	0	0.001983	21.45	0.249576	2.71002	1	0	1	1	3	613.927	49.2262	1	0	1	1	3	613.927	49.2262
RLVECGSLFK	2	1	1	O15031	Plexin-B2 (MM1)	C5(SIA)	C5(SIA)	1	1316.64	0	1.434e-05	49.02	0.00109337	2.66475	1	0	1	1	2	658.823	52.1532	1	0	1	1	2	658.823	52.1532
SCVAVTSAQPQNMSR	8	1	1	O15031	Plexin-B2 (MM1)	C2(SIA)	C2(SIA)	1	1744.73	0	6.515e-13	92.46	2.046e-08	3.75085	0	0	1	1	2	872.871	40.875	1	0	1	1	2	872.87	43.5232
SCVAVTSAQPQNMSRR	2	1	1	O15031	Plexin-B2 (MM1)	C2(SIA)	C2(SIA)	1	1900.83	0	3.117e-07	42.04	0.00409801	4.19993	1	0	1	1	3	634.282	40.4676	1	0	1	1	3	634.282	40.4676
SKSCVAVTSAQPQNMSR	6	1	1	O15031	Plexin-B2 (MM1)	C4(SIA)	C4(SIA)	1	1959.86	0	1.104e-08	87.36	1.30486e-07	5.63802	1	0	1	1	2	980.434	39.4962	1	0	1	1	3	653.959	39.3285
YHECREASPNPEDGIVR	4	1	1	O15031	Plexin-B2 (MM1)	C4(SIA)	C4(SIA)	1	2136.9	0	2.246e-09	57.78	9.3866e-05	5.15877	1	0	1	1	3	712.973	40.8093	1	0	1	1	3	712.973	40.8093
ESLCDSPHQNLSRPLLENK	11	5	1	O15042	U2 snRNP-associated SURP motif-containing protein (140 kDa Ser/Arg-rich domain protein) (U2-associated protein SR140)	C4(SIA)	C4(SIA)	1	2345.09	0	3.901e-07	43	0.00672343	4.90267	0	0	1	1	3	782.367	48.1757	1	0	1	1	3	782.367	48.1757
ESLCDSPHQNLSRPLLENKLK	1	5	1	O15042	U2 snRNP-associated SURP motif-containing protein (140 kDa Ser/Arg-rich domain protein) (U2-associated protein SR140)	C4(SIA)	C4(SIA)	1	2586.27	0	7.146e-07			4.78727	1							1	0	1	1	4	647.322	49.3513
LCQIFSDLNATYR	1	1	1	O15042	U2 snRNP-associated SURP motif-containing protein (140 kDa Ser/Arg-rich domain protein) (U2-associated protein SR140)	C2(SIA)	C2(SIA)	1	1708.78	0	0.01001	22.96	0.418064		0	0	1	1	2	854.891	71.5153
NCGFVAFMNRR	1	5	1	O15042	U2 snRNP-associated SURP motif-containing protein (140 kDa Ser/Arg-rich domain protein) (U2-associated protein SR140)	C2(SIA)	C2(SIA)	1	1479.63	0	0.003119			2.28916	1							1	0	1	1	2	740.32	58.6868
VMTCFR	1	1	1	O15042	U2 snRNP-associated SURP motif-containing protein (140 kDa Ser/Arg-rich domain protein) (U2-associated protein SR140)	C4(SIA)	C4(SIA)	1	937.364	0.002	0.03214	36.67	0.00148542		0	0	1	1	2	469.186	36.9911
ACVEAPKGNPICSLHDQGAGGNGNVLK	6	3	1	O15067	Phosphoribosylformylglycinamidine synthase (FGAM synthase) (FGAMS) (EC 6.3.5.3) (Formylglycinamide ribonucleotide amidotransferase) (FGAR amidotransferase) (FGAR-AT) (Formylglycinamide ribotide amidotransferase)	C2(SIA) C12(SIA)	C2(SIA)C12(SIA)	2	2980.3	0	1.098e-07	52.84	0.000505956	4.74311	1	0	1	1	4	745.831	55.7232	1	0	1	1	4	745.831	55.7232
ACVEAPKGNPICSLHDQGAGGNGNVLK	2	3	1	O15067	Phosphoribosylformylglycinamidine synthase (FGAM synthase) (FGAMS) (EC 6.3.5.3) (Formylglycinamide ribonucleotide amidotransferase) (FGAR amidotransferase) (FGAR-AT) (Formylglycinamide ribotide amidotransferase)	C2(SIA)	C2(SIA)	1	2815.29	0	1.083e-07	38.15	0.0213893	4.04711	1	0	1	1	3	939.1	54.0484	1	0	1	1	3	939.1	54.0484
ACVEAPKGNPICSLHDQGAGGNGNVLKELSDPAGAIIYTSR	12	3	1	O15067	Phosphoribosylformylglycinamidine synthase (FGAM synthase) (FGAMS) (EC 6.3.5.3) (Formylglycinamide ribonucleotide amidotransferase) (FGAR amidotransferase) (FGAR-AT) (Formylglycinamide ribotide amidotransferase)	C2(SIA) C12(SIA)	C2(SIA)C12(SIA)	2	4454.04	0	2.454e-05	70.25	1.51003e-05	3.53528	2	0	1	1	4	1114.27	74.34	1	0	1	1	4	1114.26	73.7885
ERCPACFVGTITGDRR	2	3	1	O15067	Phosphoribosylformylglycinamidine synthase (FGAM synthase) (FGAMS) (EC 6.3.5.3) (Formylglycinamide ribonucleotide amidotransferase) (FGAR amidotransferase) (FGAR-AT) (Formylglycinamide ribotide amidotransferase)	C3(SIA) C6(SIA)	C3(SIA)C6(SIA)	2	2110.89	0	0.0001906	25.76	0.13419	3.44924	2	0	1	1	3	704.301	56.2988	1	0	1	1	3	704.301	56.2988
FCDNSSAIQGK	4	3	1	O15067	Phosphoribosylformylglycinamidine synthase (FGAM synthase) (FGAMS) (EC 6.3.5.3) (Formylglycinamide ribonucleotide amidotransferase) (FGAR amidotransferase) (FGAR-AT) (Formylglycinamide ribotide amidotransferase)	C2(SIA)	C2(SIA)	1	1334.54	0	2.665e-08	64.77	6.01835e-06	4.07618	0	0	1	1	2	667.774	39.1125	1	0	1	1	2	667.775	36.053
FCDNSSAIQGKEVR	2	3	1	O15067	Phosphoribosylformylglycinamidine synthase (FGAM synthase) (FGAMS) (EC 6.3.5.3) (Formylglycinamide ribonucleotide amidotransferase) (FGAR amidotransferase) (FGAR-AT) (Formylglycinamide ribotide amidotransferase)	C2(SIA)	C2(SIA)	1	1718.75	0	1.709e-06	50.25	0.000516873	2.78046	1	0	1	1	3	573.587	40.359	1	0	1	1	3	573.587	40.359
GNPICSLHDQGAGGNGNVLK	18	3	1	O15067	Phosphoribosylformylglycinamidine synthase (FGAM synthase) (FGAMS) (EC 6.3.5.3) (Formylglycinamide ribonucleotide amidotransferase) (FGAR amidotransferase) (FGAR-AT) (Formylglycinamide ribotide amidotransferase)	C5(SIA)	C5(SIA)	1	2116.94	0	4.721e-09	109.51	1.03212e-09	6.67902	0	0	1	1	2	1058.98	49.3572	1	0	1	1	2	1058.98	49.3572
GNPICSLHDQGAGGNGNVLKELSDPAGAIIYTSR	10	3	1	O15067	Phosphoribosylformylglycinamidine synthase (FGAM synthase) (FGAMS) (EC 6.3.5.3) (Formylglycinamide ribonucleotide amidotransferase) (FGAR amidotransferase) (FGAR-AT) (Formylglycinamide ribotide amidotransferase)	C5(SIA)	C5(SIA)	1	3590.7	0	2.094e-05	66.51	3.92662e-05	3.485	1	0	1	1	4	898.429	75.2936	1	0	1	1	4	898.43	75.1941
HVVFTAETHNFPTGVCPFSGATTGTGGR	18	3	1	O15067	Phosphoribosylformylglycinamidine synthase (FGAM synthase) (FGAMS) (EC 6.3.5.3) (Formylglycinamide ribonucleotide amidotransferase) (FGAR amidotransferase) (FGAR-AT) (Formylglycinamide ribotide amidotransferase)	C16(SIA)	C16(SIA)	1	3013.35	0	6.497e-11	72.04	7.65211e-06	6.23032	0	0	1	1	3	1005.12	60.228	1	0	1	1	3	1005.12	60.228
IRDVQCTGR	6	3	1	O15067	Phosphoribosylformylglycinamidine synthase (FGAM synthase) (FGAMS) (EC 6.3.5.3) (Formylglycinamide ribonucleotide amidotransferase) (FGAR amidotransferase) (FGAR-AT) (Formylglycinamide ribotide amidotransferase)	C6(SIA)	C6(SIA)	1	1212.55	0	0.003249	30.13	0.0508547	3.01295	1	0	1	1	2	606.781	27.1345	1	0	1	1	3	404.856	27.1031
IVLVDDRECPVRR	3	3	1	O15067	Phosphoribosylformylglycinamidine synthase (FGAM synthase) (FGAMS) (EC 6.3.5.3) (Formylglycinamide ribonucleotide amidotransferase) (FGAR amidotransferase) (FGAR-AT) (Formylglycinamide ribotide amidotransferase)	C9(SIA)	C9(SIA)	1	1734.87	0	2.87e-06	48.01	0.00184769	2.99003	2	0	1	1	3	578.961	40.7313	1	0	1	1	3	578.961	40.7313
LGGTALAQCFSQLGEHPPDLDLPENLVR	4	3	1	O15067	Phosphoribosylformylglycinamidine synthase (FGAM synthase) (FGAMS) (EC 6.3.5.3) (Formylglycinamide ribonucleotide amidotransferase) (FGAR amidotransferase) (FGAR-AT) (Formylglycinamide ribotide amidotransferase)	C9(SIA)	C9(SIA)	1	3155.52	0	2.528e-09	54.32	0.000607258	4.84594	0	0	1	1	3	1052.52	78.2932	1	0	1	1	3	1052.52	78.2932
LNFSTPTSTNIVSVCR	4	3	1	O15067	Phosphoribosylformylglycinamidine synthase (FGAM synthase) (FGAMS) (EC 6.3.5.3) (Formylglycinamide ribonucleotide amidotransferase) (FGAR amidotransferase) (FGAR-AT) (Formylglycinamide ribotide amidotransferase)	C15(SIA)	C15(SIA)	1	1903.89	0	1.862e-12	102.63	6.32806e-09	4.58175	0	0	1	1	2	952.45	62.7093	1	0	1	1	2	952.453	60.1433
MGPSYCLPPTFPK	4	3	1	O15067	Phosphoribosylformylglycinamidine synthase (FGAM synthase) (FGAMS) (EC 6.3.5.3) (Formylglycinamide ribonucleotide amidotransferase) (FGAR amidotransferase) (FGAR-AT) (Formylglycinamide ribotide amidotransferase)	C6(SIA)	C6(SIA)	1	1618.7	0	1.594e-09	71.95	2.45412e-06	3.71841	0	0	1	1	2	809.852	61.9402	1	0	1	1	2	809.853	61.6124
VGTETVRAPGSLVISAYAVCPDITATVTPDLKHPEGR	4	3	1	O15067	Phosphoribosylformylglycinamidine synthase (FGAM synthase) (FGAMS) (EC 6.3.5.3) (Formylglycinamide ribonucleotide amidotransferase) (FGAR amidotransferase) (FGAR-AT) (Formylglycinamide ribotide amidotransferase)	C20(SIA)	C20(SIA)	1	3986	0	1.579e-11	55.36	0.000290635	8.68296	2	0	1	1	5	798.011	69.2081	1	0	1	1	5	798.011	69.2081
AYHSFLVEPISCHAWNK	4	1	1	O15143	Actin-related protein 2/3 complex subunit 1B (Arp2/3 complex 41 kDa subunit) (p41-ARC)	N-Term(Acetyl) C12(SIA)	N-Term(Acetyl)C12(SIA)	1	2208.98	0	1.998e-09	59.74	9.21552e-05		0	0	1	1	2	1104.99	70.9731
AYHSFLVEPISCHAWNKDR	4	1	1	O15143	Actin-related protein 2/3 complex subunit 1B (Arp2/3 complex 41 kDa subunit) (p41-ARC)	N-Term(Acetyl) C12(SIA)	N-Term(Acetyl)C12(SIA)	1	2480.13	0	3.828e-13	66.72	2.66443e-05		1	0	1	1	3	827.38	61.8002
IVTCGTDR	1	1	1	O15143	Actin-related protein 2/3 complex subunit 1B (Arp2/3 complex 41 kDa subunit) (p41-ARC)	C4(SIA)	C4(SIA)	1	1029.44	0	5.442e-05	41.32	0.00156805		0	0	1	1	2	515.224	28.1065
NCFASVFEK	4	2	1	O15144	Actin-related protein 2/3 complex subunit 2 (Arp2/3 complex 34 kDa subunit) (p34-ARC)	C2(SIA)	C2(SIA)	1	1209.5	0	3.356e-05	50.34	0.000206208	3.12981	0	0	1	1	2	605.254	58.4159	1	0	1	1	2	605.251	61.8042
NCFASVFEKYFQFQEEGKEGENR	2	2	1	O15144	Actin-related protein 2/3 complex subunit 2 (Arp2/3 complex 34 kDa subunit) (p34-ARC)	C2(SIA)	C2(SIA)	1	2952.27	0	1.086e-11	82.01	4.96051e-07	4.24383	2	0	1	1	3	984.76	78.8753	1	0	1	1	3	984.76	78.8753
RNCFASVFEK	2	2	1	O15144	Actin-related protein 2/3 complex subunit 2 (Arp2/3 complex 34 kDa subunit) (p34-ARC)	C3(SIA)	C3(SIA)	1	1365.6	0	1.249e-07	55.14	0.00011513	3.66802	1	0	1	1	2	683.301	54.2069	1	0	1	1	2	683.301	54.2069
LCEKVFDPQNDKPSK	2	3	1	O15145	Actin-related protein 2/3 complex subunit 3 (Arp2/3 complex 21 kDa subunit) (p21-ARC)	C2(SIA)	C2(SIA)	1	1912.88	0	1.021e-08	58.24	0.000152518	4.3325	1	0	1	1	3	638.298	43.9125	1	0	1	1	3	638.298	43.9125
LCEKVFDPQNDKPSKWWTCFVK	2	3	1	O15145	Actin-related protein 2/3 complex subunit 3 (Arp2/3 complex 21 kDa subunit) (p21-ARC)	C2(SIA) C19(SIA)	C2(SIA)C19(SIA)	2	3028.34	0	8.125e-05	33.66	0.0515986	2.66806	2	0	1	1	4	757.841	72.9015	1	0	1	1	4	757.841	72.9015
VFDPQNDKPSKWWTCFVK	2	3	1	O15145	Actin-related protein 2/3 complex subunit 3 (Arp2/3 complex 21 kDa subunit) (p21-ARC)	C15(SIA)	C15(SIA)	1	2390.11	0	5.915e-05	25.31	0.391461	2.25353	1	0	1	1	3	797.374	66.8567	1	0	1	1	3	797.374	66.8567
VFDPQNDKPSKWWTCFVKR	2	3	1	O15145	Actin-related protein 2/3 complex subunit 3 (Arp2/3 complex 21 kDa subunit) (p21-ARC)	C15(SIA)	C15(SIA)	1	2546.21	0	8.955e-08	39.04	0.0194155	4.66219	2	0	1	1	3	849.409	61.4238	1	0	1	1	3	849.409	61.4238
LLPCLHSFCQR	1	1	1	O15164	Transcription intermediary factor 1-alpha (TIF1-alpha) (EC 6.3.2.-) (E3 ubiquitin-protein ligase TRIM24) (RING finger protein 82) (Tripartite motif-containing protein 24)	C4(SIA) C9(SIA)	C4(SIA)C9(SIA)	2	1646.7	0	4.458e-05	40.85	0.00300119		0	0	1	1	2	823.852	62.085
LNLLDTCAVCHQNIQSR	2	3	1	O15164	Transcription intermediary factor 1-alpha (TIF1-alpha) (EC 6.3.2.-) (E3 ubiquitin-protein ligase TRIM24) (RING finger protein 82) (Tripartite motif-containing protein 24)	C7(SIA) C10(SIA)	C7(SIA)C10(SIA)	2	2257.97	0	1.141e-09	58.75	9.6947e-05	3.36458	0	0	1	1	3	753.329	59.7551	1	0	1	1	3	753.329	59.7551
DIKDLVVYENSSNPVCTLNDTAQFNR	2	5	1	O15226	NF-kappa-B-repressing factor (NFkB-repressing factor) (Protein ITBA4) (Transcription factor NRF)	C16(SIA)	C16(SIA)	1	3120.43	0	1.797e-07	49.69	0.00162226	2.89406	1	0	1	1	3	1040.81	72.7121	1	0	1	1	3	1040.81	72.7121
HLSTCDGQNPPKKQAGSK	1	1	1	O15226	NF-kappa-B-repressing factor (NFkB-repressing factor) (Protein ITBA4) (Transcription factor NRF)	C5(SIA)	C5(SIA)	1	2060.96	0	0.0002747	25.72	0.295244		2	0	1	1	3	687.657	21.7365
KFTSQLLDQGTSQCYDVLSSDVQK	4	7	1	O15228	Dihydroxyacetone phosphate acyltransferase (DAP-AT) (DHAP-AT) (EC 2.3.1.42) (Acyl-CoA:dihydroxyacetonephosphateacyltransferase) (Glycerone-phosphate O-acyltransferase)	C14(SIA)	C14(SIA)	1	2855.3	0	1.928e-13	86.57	3.11494e-07	4.76175	1	0	1	1	3	952.439	63.441	1	0	1	1	3	952.439	63.441
NALAACVR	2	7	1	O15228	Dihydroxyacetone phosphate acyltransferase (DAP-AT) (DHAP-AT) (EC 2.3.1.42) (Acyl-CoA:dihydroxyacetonephosphateacyltransferase) (Glycerone-phosphate O-acyltransferase)	C6(SIA)	C6(SIA)	1	982.449	0	0.008288	29.23	0.0493117	2.35959	0	0	1	1	2	491.728	39.4857	1	0	1	1	2	491.728	39.4857
RCDTCSPGFHGYPR	1	1	1	O15230	Laminin subunit alpha-5 (Laminin-10 subunit alpha) (Laminin-11 subunit alpha) (Laminin-15 subunit alpha)	C2(SIA) C5(SIA)	C2(SIA)C5(SIA)	2	1925.72	0.001	0.01779	26.65	0.0210865		1	0	1	1	3	642.578	41.9528
GVVLCTFTR	1	1	1	O15235	28S ribosomal protein S12, mitochondrial (MRP-S12) (S12mt) (MT-RPS12)	C5(SIA)	C5(SIA)	1	1160.55	0.001	0.02708	30.23	0.0695191		0	0	1	1	2	580.779	57.4828
AACFAIQK	2	2	1	O15269	Serine palmitoyltransferase 1 (EC 2.3.1.50) (Long chain base biosynthesis protein 1) (LCB 1) (Serine-palmitoyl-CoA transferase 1) (SPT 1) (SPT1)	C3(SIA)	C3(SIA)	1	1016.46	0	0.0006054	32.24	0.0182991	2.29903	0	0	1	1	2	508.733	44.8919	1	0	1	1	2	508.733	44.8919
LLQEIVDQCMNR	4	2	1	O15269	Serine palmitoyltransferase 1 (EC 2.3.1.50) (Long chain base biosynthesis protein 1) (LCB 1) (Serine-palmitoyl-CoA transferase 1) (SPT 1) (SPT1)	C9(SIA)	C9(SIA)	1	1626.74	0	5.81e-09	61.63	4.7923e-05	2.92554	0	0	1	1	2	813.872	58.9722	1	0	1	1	2	813.869	59.9211
YGVGTCGPR	2	2	1	O15269	Serine palmitoyltransferase 1 (EC 2.3.1.50) (Long chain base biosynthesis protein 1) (LCB 1) (Serine-palmitoyl-CoA transferase 1) (SPT 1) (SPT1)	C6(SIA)	C6(SIA)	1	1074.44	0	3.111e-05	51.77	8.64855e-05	2.1451	0	0	1	1	2	537.724	37.2435	1	0	1	1	2	537.724	37.2435
HGNLCLDKINVLHKPPYEHPKDLK	2	2	1	O15294	UDP-N-acetylglucosamine--peptide N-acetylglucosaminyltransferase 110 kDa subunit (EC 2.4.1.255) (O-GlcNAc transferase subunit p110) (O-linked N-acetylglucosamine transferase 110 kDa subunit) (OGT)	C5(SIA)	C5(SIA)	1	2973.5	0	1.961e-07	27.81	0.218065	5.0511	2	0	1	1	5	595.506	49.2741	1	0	1	1	5	595.506	49.2741
LCPTHADSLNNLANIKR	4	2	1	O15294	UDP-N-acetylglucosamine--peptide N-acetylglucosaminyltransferase 110 kDa subunit (EC 2.4.1.255) (O-GlcNAc transferase subunit p110) (O-linked N-acetylglucosamine transferase 110 kDa subunit) (OGT)	C2(SIA)	C2(SIA)	1	2045	0	1.091e-12	88.77	1.79995e-07	4.72336	1	0	1	1	3	682.337	46.6294	1	0	1	1	3	682.337	46.6294
VGYVSSDFGNHPTSHLMQSIPGMHNPDKFEVFCYALSPDDGTNFR	2	2	1	O15294	UDP-N-acetylglucosamine--peptide N-acetylglucosaminyltransferase 110 kDa subunit (EC 2.4.1.255) (O-GlcNAc transferase subunit p110) (O-linked N-acetylglucosamine transferase 110 kDa subunit) (OGT)	C33(SIA)	C33(SIA)	1	5180.26	0	1.489e-05	36.12	0.0217221	3.04566	1	0	1	1	5	1036.86	73.7064	1	0	1	1	5	1036.86	73.7064
SCPFADVAPLQLK	1	1	1	O15304	Apoptosis regulatory protein Siva (CD27-binding protein) (CD27BP)	C2(SIA)	C2(SIA)	1	1553.75	0	2.394e-05	51.09	0.000734856		0	0	1	1	2	777.379	70.0839
AYTGFSSNSERGTEAGQVGEPGIPTGEAGPSCSSASDKLPR	2	4	1	O15355	Protein phosphatase 1G (EC 3.1.3.16) (Protein phosphatase 1C) (Protein phosphatase 2C isoform gamma) (PP2C-gamma) (Protein phosphatase magnesium-dependent 1 gamma)	C32(SIA)	C32(SIA)	1	4219.88	0	5.54e-09	52.45	0.000687743	4.8394	2	0	1	1	3	1407.3	53.4449	1	0	1	1	3	1407.3	53.4449
GTEAGQVGEPGIPTGEAGPSCSSASDKLPR	8	4	1	O15355	Protein phosphatase 1G (EC 3.1.3.16) (Protein phosphatase 1C) (Protein phosphatase 2C isoform gamma) (PP2C-gamma) (Protein phosphatase magnesium-dependent 1 gamma)	C21(SIA)	C21(SIA)	1	3020.36	0	3.74e-08	65.14	3.98055e-05	4.07502	1	0	1	1	3	1007.46	51.1299	1	0	1	1	3	1007.46	51.1299
YGQNCHKGPPHSK	1	1	1	O15355	Protein phosphatase 1G (EC 3.1.3.16) (Protein phosphatase 1C) (Protein phosphatase 2C isoform gamma) (PP2C-gamma) (Protein phosphatase magnesium-dependent 1 gamma)	C5(SIA)	C5(SIA)	1	1617.7	0	7.169e-07	51.61	0.000269539		1	0	1	1	4	405.18	19.1769
AHPRPPLPPGPSPASTFLGEVASGDDRSCSVLQMAK	1	1	1	O15357	Phosphatidylinositol 3,4,5-trisphosphate 5-phosphatase 2 (EC 3.1.3.86) (Inositol polyphosphate phosphatase-like protein 1) (INPPL-1) (Protein 51C) (SH2 domain-containing inositol 5'-phosphatase 2) (SH2 domain-containing inositol phosphatase 2) (SHIP-2)	C29(SIA)	C29(SIA)	1	3837.84	0	2.843e-05			3.32389	1							1	0	1	1	4	960.214	70.158
ASACGAPGPGGALGSQAPSWYHR	6	1	1	O15357	Phosphatidylinositol 3,4,5-trisphosphate 5-phosphatase 2 (EC 3.1.3.86) (Inositol polyphosphate phosphatase-like protein 1) (INPPL-1) (Protein 51C) (SH2 domain-containing inositol 5'-phosphatase 2) (SH2 domain-containing inositol phosphatase 2) (SHIP-2)	N-Term(Acetyl) C4(SIA)	N-Term(Acetyl)C4(SIA)	1	2405.05	0	3.827e-11	90.91	6.97021e-08		0	0	1	1	2	1203.03	61.1249
ASACGAPGPGGALGSQAPSWYHRDLSR	4	1	1	O15357	Phosphatidylinositol 3,4,5-trisphosphate 5-phosphatase 2 (EC 3.1.3.86) (Inositol polyphosphate phosphatase-like protein 1) (INPPL-1) (Protein 51C) (SH2 domain-containing inositol 5'-phosphatase 2) (SH2 domain-containing inositol phosphatase 2) (SHIP-2)	N-Term(Acetyl) C4(SIA)	N-Term(Acetyl)C4(SIA)	1	2876.32	0	1.679e-07	47.51	0.0024883		1	0	1	1	3	959.443	59.4941
IRESIQEDLAEEAPCLQGGR	2	1	1	O15357	Phosphatidylinositol 3,4,5-trisphosphate 5-phosphatase 2 (EC 3.1.3.86) (Inositol polyphosphate phosphatase-like protein 1) (INPPL-1) (Protein 51C) (SH2 domain-containing inositol 5'-phosphatase 2) (SH2 domain-containing inositol phosphatase 2) (SHIP-2)	C15(SIA)	C15(SIA)	1	2379.09	0	6.635e-11	54.33	0.000466019	4.64284	1	0	1	1	3	793.702	59.4985	1	0	1	1	3	793.702	59.4985
KPAFTEASCPLSR	2	1	1	O15357	Phosphatidylinositol 3,4,5-trisphosphate 5-phosphatase 2 (EC 3.1.3.86) (Inositol polyphosphate phosphatase-like protein 1) (INPPL-1) (Protein 51C) (SH2 domain-containing inositol 5'-phosphatase 2) (SH2 domain-containing inositol phosphatase 2) (SHIP-2)	C9(SIA)	C9(SIA)	1	1571.72	0	2.761e-09	75.31	2.00515e-06	3.50693	0	0	1	1	2	786.366	44.4334	1	0	1	1	2	786.366	44.4334
KREAFCQLLQLMK	2	1	1	O15357	Phosphatidylinositol 3,4,5-trisphosphate 5-phosphatase 2 (EC 3.1.3.86) (Inositol polyphosphate phosphatase-like protein 1) (INPPL-1) (Protein 51C) (SH2 domain-containing inositol 5'-phosphatase 2) (SH2 domain-containing inositol phosphatase 2) (SHIP-2)	C6(SIA)	C6(SIA)	1	1788.88	0	4.02e-05	39	0.0153778	3.24915	2	0	1	1	3	596.966	58.5139	1	0	1	1	3	596.966	58.5139
FMTPVIQDNPSGWGPCAVPEQFRDMPYQPFSKGDR	1	1	1	O15371	Eukaryotic translation initiation factor 3 subunit D (eIF3d) (Eukaryotic translation initiation factor 3 subunit 7) (eIF-3-zeta) (eIF3 p66)	C16(SIA)	C16(SIA)	1	4179.86	0.001	0.01027	19.94	1.23038		2	0	1	1	4	1045.72	72.5962
NLAMEATYINHNFSQQCLR	7	4	1	O15371	Eukaryotic translation initiation factor 3 subunit D (eIF3d) (Eukaryotic translation initiation factor 3 subunit 7) (eIF-3-zeta) (eIF3 p66)	C17(SIA)	C17(SIA)	1	2418.07	0	1.61e-05	52.84	0.000540796	5.28802	0	0	1	1	3	806.696	63.8608	1	0	1	1	3	806.696	60.1563
MDSLLIAGQINTYCQNIKEFTAQNLGK	1	1	1	O15372	Eukaryotic translation initiation factor 3 subunit H (eIF3h) (Eukaryotic translation initiation factor 3 subunit 3) (eIF-3-gamma) (eIF3 p40 subunit)	C14(SIA)	C14(SIA)	1	3179.55	0	0.002694	21.27	1.23799		1	0	1	1	3	1060.52	83.5126
ALGLVTPAGVLLAGPPGCGK	1	1	1	O15381	Nuclear valosin-containing protein-like (NVLp) (Nuclear VCP-like protein)	C18(SIA)	C18(SIA)	1	1956.03	0	0.0007712	28.16	0.138245		0	0	1	1	2	978.521	78.4482
GVLLHGPPGCGK	2	7	1	O15381	Nuclear valosin-containing protein-like (NVLp) (Nuclear VCP-like protein)	C10(SIA)	C10(SIA)	1	1299.62	0	3.224e-09	56.17	0.000160628	3.86182	0	0	1	1	2	650.315	41.8474	1	0	1	1	2	650.315	41.8474
ILQTLCR	1	1	1	O15381	Nuclear valosin-containing protein-like (NVLp) (Nuclear VCP-like protein)	C6(SIA)	C6(SIA)	1	1011.5	0.001	0.01045	39.71	0.00531855		0	0	1	1	2	506.254	44.2618
ALEEGRVREVFGSGTACQVCPVHR	2	3	1	O15382	Branched-chain-amino-acid aminotransferase, mitochondrial (BCAT(m)) (EC 2.6.1.42) (Placental protein 18) (PP18)	C17(SIA) C20(SIA)	C17(SIA)C20(SIA)	2	2930.32	0	0.0001149	17.82	2.20867	2.87343	2	0	1	1	4	733.334	51.9037	1	0	1	1	4	733.334	51.9037
EVFGSGTACQVCPVHR	9	3	1	O15382	Branched-chain-amino-acid aminotransferase, mitochondrial (BCAT(m)) (EC 2.6.1.42) (Placental protein 18) (PP18)	C9(SIA) C12(SIA)	C9(SIA)C12(SIA)	2	2019.82	0	1.145e-06	39.64	0.00327014	3.64415	0	0	1	1	3	673.944	48.6163	1	0	1	1	3	673.944	48.6163
VREVFGSGTACQVCPVHR	10	3	1	O15382	Branched-chain-amino-acid aminotransferase, mitochondrial (BCAT(m)) (EC 2.6.1.42) (Placental protein 18) (PP18)	C11(SIA) C14(SIA)	C11(SIA)C14(SIA)	2	2274.98	0	1.074e-07	61.44	5.00303e-05	4.92109	1	0	1	1	3	758.997	47.0111	1	0	1	1	3	758.997	47.0111
ITQCSVEIQR	2	2	1	O15400	Syntaxin-7	C4(SIA)	C4(SIA)	1	1341.62	0	1.662e-05	57.13	0.000116088	2.95594	0	0	1	1	2	671.314	38.7066	1	0	1	1	2	671.314	38.7066
FCAFGGNPPVTGPR	6	4	1	O15446	DNA-directed RNA polymerase I subunit RPA34 (A34.5) (Antisense to ERCC-1 protein) (ASE-1) (CD3-epsilon-associated protein) (CAST) (CD3E-associated protein) (RNA polymerase I-associated factor PAF49)	C2(SIA)	C2(SIA)	1	1584.7	0	4.12e-09	66.83	1.10489e-05	3.16916	0	0	1	1	2	792.852	56.5309	1	0	1	1	2	792.854	56.8041
FSCPPNFTAKPPASESPR	9	4	1	O15446	DNA-directed RNA polymerase I subunit RPA34 (A34.5) (Antisense to ERCC-1 protein) (ASE-1) (CD3-epsilon-associated protein) (CAST) (CD3E-associated protein) (RNA polymerase I-associated factor PAF49)	C3(SIA)	C3(SIA)	1	2097.94	0	1.105e-08	73.11	4.92806e-06	4.55661	0	0	1	1	2	1049.47	46.177	1	0	1	1	3	699.983	49.8522
GQEFLRPCGSTEVD	2	3	1	O15460	Prolyl 4-hydroxylase subunit alpha-2 (4-PH alpha-2) (EC 1.14.11.2) (Procollagen-proline,2-oxoglutarate-4-dioxygenase subunit alpha-2)	C8(SIA)	C8(SIA)	1	1702.71	0	1.156e-06	45.89	0.000836016	4.91418	0	0	1	1	2	851.858	49.1014	1	0	1	1	2	851.858	49.1014
HAACPVLVGCK	2	3	1	O15460	Prolyl 4-hydroxylase subunit alpha-2 (4-PH alpha-2) (EC 1.14.11.2) (Procollagen-proline,2-oxoglutarate-4-dioxygenase subunit alpha-2)	C4(SIA) C10(SIA)	C4(SIA)C10(SIA)	2	1427.59	0	1.018e-08	57.33	5.14097e-05	4.80324	0	0	1	1	2	714.299	38.3025	1	0	1	1	2	714.299	38.3025
KVDVDEYDENKFVDEEDGGDGQAGPDEGEVDSCLR	1	1	1	O15511	Actin-related protein 2/3 complex subunit 5 (Arp2/3 complex 16 kDa subunit) (p16-ARC)	C33(SIA)	C33(SIA)	1	3996.63	0	0.0001036	39	0.00555816		2	0	1	1	4	999.913	57.4111
KLHKFELACLANLCPETAEESK	4	3	1	O15514	DNA-directed RNA polymerase II subunit RPB4 (RNA polymerase II subunit B4) (DNA-directed RNA polymerase II subunit D) (RNA polymerase II 16 kDa subunit) (RPB16)	C9(SIA) C14(SIA)	C9(SIA)C14(SIA)	2	2804.27	0	8.824e-15	74.72	4.49604e-06	6.80322	2	0	1	1	3	935.429	65.848	1	0	1	1	3	935.429	65.848
GAPAPHCEMSR	4	8	1	O15533	Tapasin (TPN) (TPSN) (NGS-17) (TAP-associated protein) (TAP-binding protein)	C7(SIA)	C7(SIA)	1	1320.52	0	3.631e-05	47.89	0.000197504	2.98481	0	0	1	1	2	660.763	28.7535	1	0	1	1	3	440.844	28.7858
WASGLTPAQNCPR	2	8	1	O15533	Tapasin (TPN) (TPSN) (NGS-17) (TAP-associated protein) (TAP-binding protein)	C11(SIA)	C11(SIA)	1	1565.69	0	3.448e-11	76.12	1.23027e-06	3.41655	0	0	1	1	2	783.348	45.0647	1	0	1	1	2	783.348	45.0647
AVDQVCTFLFK	2	3	1	O15541	RING finger protein 113A (Zinc finger protein 183)	C6(SIA)	C6(SIA)	1	1435.66	0	1.315e-05	42.08	0.00470775	2.58603	0	0	1	1	2	718.336	71.8039	1	0	1	1	2	718.336	71.8039
KRPACDPEPGESGSSSDEGCTVVRPEK	2	3	1	O15541	RING finger protein 113A (Zinc finger protein 183)	C5(SIA) C20(SIA)	C5(SIA)C20(SIA)	2	3147.31	0	1.558e-08	32.4	0.0329152	5.28528	1	0	1	1	4	787.583	35.6794	1	0	1	1	4	787.583	35.6794
GVACTQPR	1	1	1	O43143	Pre-mRNA-splicing factor ATP-dependent RNA helicase DHX15 (EC 3.6.4.13) (ATP-dependent RNA helicase #46) (DEAH box protein 15)	C4(SIA)	C4(SIA)	1	996.43	0	0.0005319	40.03	0.00241327		0	0	1	1	2	498.719	25.9215
HQSFVLVGETGSGKTTQIPQWCVEYMR	5	2	1	O43143	Pre-mRNA-splicing factor ATP-dependent RNA helicase DHX15 (EC 3.6.4.13) (ATP-dependent RNA helicase #46) (DEAH box protein 15)	C22(SIA)	C22(SIA)	1	3246.49	0	9.737e-07	56.66	0.000367464	3.44018	1	0	1	1	3	1082.84	67.8598	1	0	1	1	3	1082.84	67.8598
IAPQYYDMSNFPQCEAK	2	2	1	O43143	Pre-mRNA-splicing factor ATP-dependent RNA helicase DHX15 (EC 3.6.4.13) (ATP-dependent RNA helicase #46) (DEAH box protein 15)	C14(SIA)	C14(SIA)	1	2169.89	0	5.403e-07	50.41	0.000357141	2.15459	0	0	1	1	2	1085.45	58.3219	1	0	1	1	2	1085.45	58.3219
IAPQYYDMSNFPQCEAKR	6	2	1	O43143	Pre-mRNA-splicing factor ATP-dependent RNA helicase DHX15 (EC 3.6.4.13) (ATP-dependent RNA helicase #46) (DEAH box protein 15)	C14(SIA)	C14(SIA)	1	2341.99	0	1.34e-05	44.45	0.00206918	3.03257	1	0	1	1	3	781.333	50.0275	1	0	1	1	3	781.332	49.9431
QNHESVQWCYDNFINYR	2	2	1	O43143	Pre-mRNA-splicing factor ATP-dependent RNA helicase DHX15 (EC 3.6.4.13) (ATP-dependent RNA helicase #46) (DEAH box protein 15)	C9(SIA)	C9(SIA)	1	2380.97	0	4.637e-07	59.89	4.40518e-05	4.28051	0	0	1	1	3	794.329	68.3941	1	0	1	1	3	794.329	68.3941
RGVACTQPR	2	1	1	O43143	Pre-mRNA-splicing factor ATP-dependent RNA helicase DHX15 (EC 3.6.4.13) (ATP-dependent RNA helicase #46) (DEAH box protein 15)	C5(SIA)	C5(SIA)	1	1152.53	0.001	0.01266	36.51	0.0115364		1	0	1	1	2	576.769	24.3084
TCTDIKPEWLVK	2	2	1	O43143	Pre-mRNA-splicing factor ATP-dependent RNA helicase DHX15 (EC 3.6.4.13) (ATP-dependent RNA helicase #46) (DEAH box protein 15)	C2(SIA)	C2(SIA)	1	1597.77	0	2.908e-07	67.46	1.76512e-05	4.42372	0	0	1	1	2	799.387	54.7345	1	0	1	1	2	799.387	54.7345
KLDPEIVPEEKDCGDAEGNSK	4	4	1	O43148	mRNA cap guanine-N7 methyltransferase (EC 2.1.1.56) (RG7MT1) (mRNA (guanine-N(7)-)-methyltransferase) (mRNA cap methyltransferase) (hCMT1) (hMet) (hcm1p)	C13(SIA)	C13(SIA)	1	2438.07	0	7.895e-07	52.83	0.000475069	3.87228	2	0	1	1	3	813.361	43.8859	1	0	1	1	3	813.362	43.9695
ESCEKLETADETSHLQPLNKR	2	1	1	O43149	Zinc finger ZZ-type and EF-hand domain-containing protein 1	C3(SIA)	C3(SIA)	1	2593.19	0	3.007e-08	53.6	0.000580784	2.93288	2	0	1	1	4	649.052	43.7869	1	0	1	1	4	649.052	43.7869
AQLSGLQLQPCLYK	2	2	1	O43159	Ribosomal RNA-processing protein 8 (EC 2.1.1.-) (Cerebral protein 1) (Nucleomethylin)	C11(SIA)	C11(SIA)	1	1726.85	0	2.048e-08	51.44	0.00076481	3.17786	0	0	1	1	2	863.93	65.6908	1	0	1	1	2	863.93	65.6908
FLGTTCYDR	2	5	1	O43172	U4/U6 small nuclear ribonucleoprotein Prp4 (PRP4 homolog) (hPrp4) (U4/U6 snRNP 60 kDa protein) (WD splicing factor Prp4)	C6(SIA)	C6(SIA)	1	1240.5	0	0.0001361	47.77	0.000345916	2.34443	0	0	1	1	2	620.755	49.3453	1	0	1	1	2	620.755	49.3453
SLNNFCSQIGDDRPISYCHFSPNSK	3	5	1	O43172	U4/U6 small nuclear ribonucleoprotein Prp4 (PRP4 homolog) (hPrp4) (U4/U6 snRNP 60 kDa protein) (WD splicing factor Prp4)	C6(SIA) C18(SIA)	C6(SIA)C18(SIA)	2	3159.3	0	1.289e-05	25.94	0.124413	3.41199	0	0	1	1	4	790.582	60.9328	1	0	1	1	4	790.582	60.9328
STVSLDPKDVNLASCAADGSVK	4	5	1	O43172	U4/U6 small nuclear ribonucleoprotein Prp4 (PRP4 homolog) (hPrp4) (U4/U6 snRNP 60 kDa protein) (WD splicing factor Prp4)	C15(SIA)	C15(SIA)	1	2342.09	0	2.038e-10	57.9	0.000218539	5.40488	1	0	1	1	3	781.367	57.157	1	0	1	1	3	781.367	57.157
ALQSGQCAGAALDVFTEEPPRDR	144	1	1	O43175	D-3-phosphoglycerate dehydrogenase (3-PGDH) (EC 1.1.1.95)	C7(SIA)	C7(SIA)	1	2596.17	0	5.226e-12	73.51	5.43478e-06	6.37453	1	0	1	1	3	866.063	76.5414	1	0	1	1	3	866.065	72.4393
ALVDHENVISCPHLGASTK	18	1	1	O43175	D-3-phosphoglycerate dehydrogenase (3-PGDH) (EC 1.1.1.95)	C11(SIA)	C11(SIA)	1	2156.01	0	1.163e-12	75.56	3.32871e-06	5.48726	0	0	1	1	3	719.34	49.8189	1	0	1	1	3	719.342	50.1716
ALVDHENVISCPHLGASTKEAQSR	21	1	1	O43175	D-3-phosphoglycerate dehydrogenase (3-PGDH) (EC 1.1.1.95)	C11(SIA)	C11(SIA)	1	2727.28	0	1.07e-10	65.21	4.64907e-05	7.07679	1	0	1	1	3	909.764	47.2114	1	0	1	1	4	682.577	47.1423
ALVDHENVISCPHLGASTKEAQSR	2	1	1	O43175	D-3-phosphoglycerate dehydrogenase (3-PGDH) (EC 1.1.1.95)	C11(SIA) K19(Acetyl)	C11(SIA)K19(Acetyl)	1	2770.29	0	1.828e-06	28.89	0.204852		1	0	1	1	3	924.101	51.0468
CGEEIAVQFVDMVK	2	1	1	O43175	D-3-phosphoglycerate dehydrogenase (3-PGDH) (EC 1.1.1.95)	C1(SIA)	C1(SIA)	1	1748.76	0	5.069e-09	56.93	0.000122269	3.22334	0	0	1	1	2	874.882	73.6306	1	0	1	1	2	874.882	73.6306
GTIQVITQGTSLKNAGNCLSPAVIVGLLK	2	1	1	O43175	D-3-phosphoglycerate dehydrogenase (3-PGDH) (EC 1.1.1.95)	C18(SIA)	C18(SIA)	1	3060.64	0	0.0005599	30.07	0.0471833	2.66281	1	0	1	1	3	1020.89	83.6884	1	0	1	1	3	1020.89	83.6884
KGILVMNTPNGNSLSAAELTCGMIMCLAR	6	1	1	O43175	D-3-phosphoglycerate dehydrogenase (3-PGDH) (EC 1.1.1.95)	C21(SIA) C26(SIA)	C21(SIA)C26(SIA)	2	3355.53	0	4.647e-06	83.18	6.16436e-07	2.85289	1	0	1	1	3	1119.17	85.9911	1	0	1	1	3	1119.18	86.2804
KVLISDSLDPCCRK	6	1	1	O43175	D-3-phosphoglycerate dehydrogenase (3-PGDH) (EC 1.1.1.95)	C11(SIA) C12(SIA)	C11(SIA)C12(SIA)	2	1906.85	0	1.45e-06	34.59	0.0299924	3.80497	2	0	1	1	3	636.289	46.2373	1	0	1	1	3	636.289	46.2373
NAGNCLSPAVIVGLLK	8	1	1	O43175	D-3-phosphoglycerate dehydrogenase (3-PGDH) (EC 1.1.1.95)	C5(SIA)	C5(SIA)	1	1734.89	0	6.541e-07	74.57	3.84927e-06	3.38747	0	0	1	1	2	867.946	86.2084	1	0	1	1	2	867.944	90.1013
NAGNCLSPAVIVGLLKEASK	2	1	1	O43175	D-3-phosphoglycerate dehydrogenase (3-PGDH) (EC 1.1.1.95)	C5(SIA)	C5(SIA)	1	2150.11	0	1.354e-05	47.11	0.00223716		1	0	1	1	3	717.374	85.217
NAGNCLSPAVIVGLLKEASKQADVNLVNAK	1	1	1	O43175	D-3-phosphoglycerate dehydrogenase (3-PGDH) (EC 1.1.1.95)	C5(SIA)	C5(SIA)	1	3201.68	0	0.001904			2.32707	2							1	0	1	1	3	1067.9	86.8133
VLISDSLDPCCRK	7	1	1	O43175	D-3-phosphoglycerate dehydrogenase (3-PGDH) (EC 1.1.1.95)	C10(SIA) C11(SIA)	C10(SIA)C11(SIA)	2	1778.75	0	3.224e-06	44.97	0.00160961	3.41245	1	0	1	1	2	889.879	55.2144	1	0	1	1	2	889.884	52.7768
FVKDFQDYMEPEEGCQGSPQR	3	4	1	O43237	Cytoplasmic dynein 1 light intermediate chain 2 (Dynein light intermediate chain 2, cytosolic) (LIC-2) (LIC53/55)	C15(SIA)	C15(SIA)	1	2655.08	0	2.084e-07	49.28	0.00047921	2.50951	1	0	1	1	3	885.699	59.878	1	0	1	1	3	885.699	59.878
FVKDFQDYMEPEEGCQGSPQRR	1	4	1	O43237	Cytoplasmic dynein 1 light intermediate chain 2 (Dynein light intermediate chain 2, cytosolic) (LIC-2) (LIC53/55)	C15(SIA)	C15(SIA)	1	2811.18	0	0.001967			2.59942	2							1	0	1	1	3	937.732	55.8105
KFVKDFQDYMEPEEGCQGSPQR	2	4	1	O43237	Cytoplasmic dynein 1 light intermediate chain 2 (Dynein light intermediate chain 2, cytosolic) (LIC-2) (LIC53/55)	C16(SIA)	C16(SIA)	1	2799.17	0	1.245e-09	81.29	4.25378e-07	4.57202	2	0	1	1	3	933.729	47.331	1	0	1	1	3	933.729	47.331
ISFCLDIHNMSVK	1	1	1	O43242	26S proteasome non-ATPase regulatory subunit 3 (26S proteasome regulatory subunit RPN3) (26S proteasome regulatory subunit S3) (Proteasome subunit p58)	C4(SIA)	C4(SIA)	1	1687.75	0	0.002034	24.26	0.244295		0	0	1	1	2	844.38	62.0324
GCTVWLTGLSGAGK	2	5	1	O43252	Bifunctional 3'-phosphoadenosine 5'-phosphosulfate synthase 1 (PAPS synthase 1) (PAPSS 1) (Sulfurylase kinase 1) (SK 1) (SK1) [Includes: Sulfate adenylyltransferase (EC 2.7.7.4) (ATP-sulfurylase) (Sulfate adenylate transferase) (SAT); Adenylyl-sulfate kinase (EC 2.7.1.25) (3'-phosphoadenosine-5'-phosphosulfate synthase) (APS kinase) (Adenosine-5'-phosphosulfate 3'-phosphotransferase) (Adenylylsul…	C2(SIA)	C2(SIA)	1	1514.7	0	2.65e-08	71.94	4.44936e-06	3.25712	0	0	1	1	2	757.856	67.9317	1	0	1	1	2	757.856	67.9317
MEIPGSLCKK	1	1	1	O43252	Bifunctional 3'-phosphoadenosine 5'-phosphosulfate synthase 1 (PAPS synthase 1) (PAPSS 1) (Sulfurylase kinase 1) (SK 1) (SK1) [Includes: Sulfate adenylyltransferase (EC 2.7.7.4) (ATP-sulfurylase) (Sulfate adenylate transferase) (SAT); Adenylyl-sulfate kinase (EC 2.7.1.25) (3'-phosphoadenosine-5'-phosphosulfate synthase) (APS kinase) (Adenosine-5'-phosphosulfate 3'-phosphotransferase) (Adenylylsul…	N-Term(Acetyl) C8(SIA)	N-Term(Acetyl)C8(SIA)	1	1328.59	0	5.358e-06	44.34	0.00156639		1	0	1	1	2	664.801	46.2564
LGTECFLAQMR	2	4	1	O43264	Centromere/kinetochore protein zw10 homolog	C5(SIA)	C5(SIA)	1	1449.62	0	0.0001825	41.48	0.00264216	2.17028	0	0	1	1	2	725.314	55.3358	1	0	1	1	2	725.314	55.3358
RLGTECFLAQMR	1	1	1	O43264	Centromere/kinetochore protein zw10 homolog	C6(SIA)	C6(SIA)	1	1605.72	0	0.0003228	47.84	0.000966068		1	0	1	1	2	803.363	50.7987
GLAAALLLCQNK	3	2	1	O43290	U4/U6.U5 tri-snRNP-associated protein 1 (SNU66 homolog) (hSnu66) (Squamous cell carcinoma antigen recognized by T-cells 1) (SART-1) (hSART-1) (U4/U6.U5 tri-snRNP-associated 110 kDa protein) (allergen Hom s 1)	C9(SIA)	C9(SIA)	1	1379.71	0	2.511e-08	59.09	0.000106787	4.04279	0	0	1	1	2	690.357	68.19	1	0	1	1	2	690.357	68.19
GLCGSCNKPIAGQVVTALGR	6	1	1	O43294	Transforming growth factor beta-1-induced transcript 1 protein (Androgen receptor coactivator 55 kDa protein) (Androgen receptor-associated protein of 55 kDa) (Hydrogen peroxide-inducible clone 5 protein) (Hic-5)	C3(SIA) C6(SIA)	C3(SIA)C6(SIA)	2	2274.04	0	3.18e-10	88.75	1.58422e-07	3.61499	0	0	1	1	2	1137.52	63.6611	1	0	1	1	3	758.686	63.5444
RGSLCATCGLPVTGR	6	1	1	O43294	Transforming growth factor beta-1-induced transcript 1 protein (Androgen receptor coactivator 55 kDa protein) (Androgen receptor-associated protein of 55 kDa) (Hydrogen peroxide-inducible clone 5 protein) (Hic-5)	C5(SIA) C8(SIA)	C5(SIA)C8(SIA)	2	1820.79	0	1.672e-08	73.97	2.4052e-06	4.16789	1	0	1	1	2	910.899	47.7673	1	0	1	1	2	910.899	47.7673
GCEEDKNLPSGYGYRPASR	3	3	1	O43314	Inositol hexakisphosphate and diphosphoinositol-pentakisphosphate kinase 2 (EC 2.7.4.21) (EC 2.7.4.24) (Diphosphoinositol pentakisphosphate kinase 2) (Histidine acid phosphatase domain-containing protein 1) (InsP6 and PP-IP5 kinase 2) (VIP1 homolog 2) (hsVIP2)	C2(SIA)	C2(SIA)	1	2263.98	0	3.238e-06	39.11	0.00916283	3.15093	1	0	1	1	4	566.75	43.3125	1	0	1	1	4	566.75	43.3125
KMELSLNIPVNHGPQEESCGSSQLHENSGSPETSR	2	4	1	O43353	Receptor-interacting serine/threonine-protein kinase 2 (EC 2.7.11.1) (CARD-containing interleukin-1 beta-converting enzyme-associated kinase) (CARD-containing IL-1 beta ICE-kinase) (RIP-like-interacting CLARP kinase) (Receptor-interacting protein 2) (RIP-2) (Tyrosine-protein kinase RIPK2) (EC 2.7.10.2)	C19(SIA)	C19(SIA)	1	3943.74	0	1.795e-05	40.06	0.012008	4.20293	1	0	1	1	4	986.691	54.5347	1	0	1	1	4	986.691	54.5347
LHHCPGNHSWDSTISGSQR	4	4	1	O43353	Receptor-interacting serine/threonine-protein kinase 2 (EC 2.7.11.1) (CARD-containing interleukin-1 beta-converting enzyme-associated kinase) (CARD-containing IL-1 beta ICE-kinase) (RIP-like-interacting CLARP kinase) (Receptor-interacting protein 2) (RIP-2) (Tyrosine-protein kinase RIPK2) (EC 2.7.10.2)	C4(SIA)	C4(SIA)	1	2283.97	0	2.974e-11	82.48	3.37267e-07	3.25015	0	0	1	1	3	761.994	38.1987	1	0	1	1	3	761.994	38.1987
EAAQEAVKLCDSYEIRPGK	2	6	1	O43390	Heterogeneous nuclear ribonucleoprotein R (hnRNP R)	C10(SIA)	C10(SIA)	1	2272.06	0	1.551e-09	62.84	7.18634e-05	5.21061	1	0	1	1	3	758.025	50.883	1	0	1	1	3	758.025	50.883
GFCFLEYEDHK	3	10	2	O43390;O60506	Heterogeneous nuclear ribonucleoprotein R (hnRNP R)	C3(SIA)	C3(SIA)	1	1552.61	0	0.0002638	34.24	0.00662999	2.01772	0	0	1	1	3	518.209	64.4196	1	0	1	1	2	776.81	64.3907
GFCFLEYEDHKSAAQAR	2	6	1	O43390	Heterogeneous nuclear ribonucleoprotein R (hnRNP R)	C3(SIA)	C3(SIA)	1	2136.92	0	3.918e-11	53.48	0.000277998	4.37168	1	0	1	1	3	712.977	52.6939	1	0	1	1	3	712.977	52.6939
GYAFITFCGK	1	1	1	O43390	Heterogeneous nuclear ribonucleoprotein R (hnRNP R)	C8(SIA)	C8(SIA)	1	1271.55	0	5.048e-05	38.65	0.00429161		0	0	1	1	2	636.276	68.7546
LCDSYEIRPGK	10	6	1	O43390	Heterogeneous nuclear ribonucleoprotein R (hnRNP R)	C2(SIA)	C2(SIA)	1	1445.64	0	3.427e-06	64.08	2.02846e-05	3.80957	0	0	1	1	2	723.327	43.4637	1	0	1	1	2	723.326	40.2214
LCDSYEIRPGKHLGVCISVANNR	10	6	1	O43390	Heterogeneous nuclear ribonucleoprotein R (hnRNP R)	C2(SIA) C16(SIA)	C2(SIA)C16(SIA)	2	2874.31	0	2.766e-05	40.66	0.0119618	4.17419	1	0	1	1	4	719.332	58.3413	1	0	1	1	3	958.773	57.8799
NRGFCFLEYEDHK	8	10	2	O43390;O60506	Heterogeneous nuclear ribonucleoprotein R (hnRNP R)	C5(SIA)	C5(SIA)	1	1822.75	0	3.08e-06	72.04	2.20999e-06	3.85947	1	0	1	1	2	911.883	52.8377	1	0	1	1	2	911.883	52.8377
NRGFCFLEYEDHKSAAQAR	12	6	1	O43390	Heterogeneous nuclear ribonucleoprotein R (hnRNP R)	C5(SIA)	C5(SIA)	1	2407.05	0	1.611e-11	61.02	7.40471e-05	6.43935	2	0	1	1	3	803.025	47.3612	1	0	1	1	3	803.025	47.3612
SAFLCGVMK	4	10	2	O43390;O60506	Heterogeneous nuclear ribonucleoprotein R (hnRNP R)	C5(SIA)	C5(SIA)	1	1120.49	0	5.915e-05	47.93	0.000430042	2.21883	0	0	1	1	2	560.748	63.0339	1	0	1	1	2	560.748	63.0339
FKQCPTENMAR	2	6	1	O43395	U4/U6 small nuclear ribonucleoprotein Prp3 (Pre-mRNA-splicing factor 3) (hPrp3) (U4/U6 snRNP 90 kDa protein)	C4(SIA)	C4(SIA)	1	1489.63	0	2.5e-05	47.5	0.000597502	2.40558	1	0	1	1	2	745.317	33.6574	1	0	1	1	2	745.317	33.6574
RVLGFSEPTVVTAALNCVGK	3	6	1	O43395	U4/U6 small nuclear ribonucleoprotein Prp3 (Pre-mRNA-splicing factor 3) (hPrp3) (U4/U6 snRNP 90 kDa protein)	C17(SIA)	C17(SIA)	1	2226.13	0	4.648e-11	57.03	0.000236495	3.17906	1	0	1	1	2	1113.57	73.3623	1	0	1	1	2	1113.57	73.3623
VLGFSEPTVVTAALNCVGK	2	6	1	O43395	U4/U6 small nuclear ribonucleoprotein Prp3 (Pre-mRNA-splicing factor 3) (hPrp3) (U4/U6 snRNP 90 kDa protein)	C16(SIA)	C16(SIA)	1	2070.02	0	8.389e-06	39.19	0.0152919	2.09742	0	0	1	1	2	1035.52	80.7687	1	0	1	1	2	1035.52	80.7687
LTTQAYCK	1	1	1	O43402	ER membrane protein complex subunit 8 (Neighbor of COX4) (Protein FAM158B)	C7(SIA)	C7(SIA)	1	1092.48	0	0.0004115	38.97	0.00351773		0	0	1	1	2	546.741	33.8211
ALMTAVCK	2	6	1	O43432	Eukaryotic translation initiation factor 4 gamma 3 (eIF-4-gamma 3) (eIF-4G 3) (eIF4G 3) (eIF-4-gamma II) (eIF4GII)	C7(SIA)	C7(SIA)	1	1017.45	0.002	0.02879	24.66	0.0817331	2.06908	0	0	1	1	2	509.227	33.6084	1	0	1	1	2	509.227	33.6084
SADCSVPSPALDKTSATTSR	1	1	1	O43439	Protein CBFA2T2 (ETO homologous on chromosome 20) (MTG8-like protein) (MTG8-related protein 1) (Myeloid translocation-related protein 1) (p85)	C4(SIA)	C4(SIA)	1	2158.97	0	8.932e-07	41.14	0.0073375		1	0	1	1	3	720.327	42.4439
HSAPGLLSMANSGPSTNGCQFFITCSK	4	3	1	O43447	Peptidyl-prolyl cis-trans isomerase H (PPIase H) (EC 5.2.1.8) (Rotamase H) (Small nuclear ribonucleoprotein particle-specific cyclophilin H) (CypH) (U-snRNP-associated cyclophilin SnuCyp-20) (USA-CYP)	C19(SIA) C25(SIA)	C19(SIA)C25(SIA)	2	3102.28	0	2.914e-06	60.63	3.50744e-05	3.32063	0	0	1	1	3	1034.76	65.6829	1	0	1	1	3	1034.76	65.7229
IENVPTGPNNKPKLPVVISQCGEM	3	3	1	O43447	Peptidyl-prolyl cis-trans isomerase H (PPIase H) (EC 5.2.1.8) (Rotamase H) (Small nuclear ribonucleoprotein particle-specific cyclophilin H) (CypH) (U-snRNP-associated cyclophilin SnuCyp-20) (USA-CYP)	C21(SIA)	C21(SIA)	1	2729.33	0	0.0006712	19.84	1.68754	2.44924	1	0	1	1	3	910.45	61.5727	1	0	1	1	3	910.448	61.4563
KIENVPTGPNNKPKLPVVISQCGEM	11	3	1	O43447	Peptidyl-prolyl cis-trans isomerase H (PPIase H) (EC 5.2.1.8) (Rotamase H) (Small nuclear ribonucleoprotein particle-specific cyclophilin H) (CypH) (U-snRNP-associated cyclophilin SnuCyp-20) (USA-CYP)	C22(SIA)	C22(SIA)	1	2873.42	0	3.81e-06	37.57	0.0279538	3.54092	2	0	1	1	3	958.478	53.2608	1	0	1	1	3	958.479	53.5634
LPVVISQCGEM	2	3	1	O43447	Peptidyl-prolyl cis-trans isomerase H (PPIase H) (EC 5.2.1.8) (Rotamase H) (Small nuclear ribonucleoprotein particle-specific cyclophilin H) (CypH) (U-snRNP-associated cyclophilin SnuCyp-20) (USA-CYP)	C8(SIA)	C8(SIA)	1	1356.59	0	0.000962	41.54	0.0029882	2.1313	0	0	1	1	2	678.798	57.1302	1	0	1	1	2	678.798	57.1302
LRHSAPGLLSMANSGPSTNGCQFFITCSK	7	3	1	O43447	Peptidyl-prolyl cis-trans isomerase H (PPIase H) (EC 5.2.1.8) (Rotamase H) (Small nuclear ribonucleoprotein particle-specific cyclophilin H) (CypH) (U-snRNP-associated cyclophilin SnuCyp-20) (USA-CYP)	C21(SIA) C27(SIA)	C21(SIA)C27(SIA)	2	3355.46	0	1.356e-13	84.27	3.95061e-07	4.48358	1	0	1	1	3	1119.16	68.4135	1	0	1	1	3	1119.16	68.4135
QFCTGEFRK	2	1	1	O43447	Peptidyl-prolyl cis-trans isomerase H (PPIase H) (EC 5.2.1.8) (Rotamase H) (Small nuclear ribonucleoprotein particle-specific cyclophilin H) (CypH) (U-snRNP-associated cyclophilin SnuCyp-20) (USA-CYP)	C3(SIA)	C3(SIA)	1	1280.55	0	0.004347	29.4	0.0296224		1	0	1	1	2	640.776	42.8593
LQCPQVDLFYLHAPDHGTPVEETLHACQR	8	3	1	O43488	Aflatoxin B1 aldehyde reductase member 2 (EC 1.1.1.n11) (AFB1 aldehyde reductase 1) (AFB1-AR 1) (Aldoketoreductase 7) (Succinic semialdehyde reductase) (SSA reductase)	C3(SIA) C27(SIA)	C3(SIA)C27(SIA)	2	3647.61	0	2.474e-07	39.01	0.0162153	3.62185	0	0	1	1	4	912.658	67.9638	1	0	1	1	4	912.658	67.9638
RLQCPQVDLFYLHAPDHGTPVEETLHACQR	12	3	1	O43488	Aflatoxin B1 aldehyde reductase member 2 (EC 1.1.1.n11) (AFB1 aldehyde reductase 1) (AFB1-AR 1) (Aldoketoreductase 7) (Succinic semialdehyde reductase) (SSA reductase)	C4(SIA) C28(SIA)	C4(SIA)C28(SIA)	2	3803.71	0	5.607e-10	60.78	0.000122708	6.71591	1	0	1	1	4	951.683	64.7418	1	0	1	1	4	951.682	64.7895
LTSDPTDIPVVCLESDNGNIMIQKHDGITVAVHK	2	2	1	O43504	Ragulator complex protein LAMTOR5 (Hepatitis B virus X-interacting protein) (HBV X-interacting protein) (HBX-interacting protein) (Late endosomal/lysosomal adaptor and MAPK and MTOR activator 5)	C12(SIA)	C12(SIA)	1	3826.84	0	0.0002166	21.01	1.3841	2.71909	1	0	1	1	3	1276.29	65.9653	1	0	1	1	3	1276.29	65.9653
MEATLEQHLEDTMKNPSIVGVLCTDSQGLNLGCR	1	1	1	O43504	Ragulator complex protein LAMTOR5 (Hepatitis B virus X-interacting protein) (HBV X-interacting protein) (HBX-interacting protein) (Late endosomal/lysosomal adaptor and MAPK and MTOR activator 5)	K14(Acetyl) C23(SIA) C33(SIA)	K14(Acetyl)C23(SIA)C33(SIA)	2	4075.79	0	0.0007923	29.27	0.130785		1	0	1	1	4	1019.7	90.7485
VKTEPMDADDSNNCTGQNEHQR	1	1	1	O43513	Mediator of RNA polymerase II transcription subunit 7 (hMED7) (Activator-recruited cofactor 34 kDa component) (ARC34) (Cofactor required for Sp1 transcriptional activation subunit 9) (CRSP complex subunit 9) (Mediator complex subunit 7) (RNA polymerase transcriptional regulation mediator subunit 7 homolog) (Transcriptional coactivator CRSP33)	C14(SIA)	C14(SIA)	1	2654.06	0	0.001256	29.73	0.0320839		1	0	1	1	4	664.27	30.3703
AADISESSGADCKGDPR	3	1	1	O43583	Density-regulated protein (DRP) (Protein DRP1) (Smooth muscle cell-associated protein 3) (SMAP-3)	N-Term(Acetyl) C12(SIA)	N-Term(Acetyl)C12(SIA)	1	1885.76	0	9.07e-13	98.92	3.39176e-09		1	0	1	1	2	943.382	40.8778
ILCLFRPQSGR	2	2	1	O43598	2'-deoxynucleoside 5'-phosphate N-hydrolase 1 (EC 3.2.2.-) (c-Myc-responsive protein RCL)	C3(SIA)	C3(SIA)	1	1454.73	0	0.0007334	26.1	0.196622	2.23612	0	0	1	1	3	485.581	59.1494	1	0	1	1	2	727.868	59.0916
VHAAVQPGSLDSESGIFACAFDQSESR	8	2	1	O43660	Pleiotropic regulator 1	C19(SIA)	C19(SIA)	1	2973.3	0	6.097e-06	53.68	0.000463261	3.13551	0	0	1	1	3	991.772	70.9126	1	0	1	1	3	991.772	70.0626
LPPSGSKPVAASTCSGK	4	6	1	O43663	Protein regulator of cytokinesis 1	C14(SIA)	C14(SIA)	1	1751.84	0	2.099e-07	52.02	0.000703739	2.74188	0	0	1	1	3	584.617	31.5943	1	0	1	1	3	584.616	31.6341
QLKPWCWYCNRDFDDEKILIQHQK	2	4	1	O43670	BUB3-interacting and GLEBS motif-containing protein ZNF207 (BuGZ) (hBuGZ) (Zinc finger protein 207)	C6(SIA) C9(SIA)	C6(SIA)C9(SIA)	2	3436.53	0	9.989e-05	36.44	0.0322321	2.81355	2	0	1	1	4	859.888	67.3807	1	0	1	1	4	859.889	67.2773
CKIDTHNIIVNQLVFPDPEKPCKMCEAR	2	2	1	O43681	ATPase ASNA1 (EC 3.6.-.-) (Arsenical pump-driving ATPase) (Arsenite-stimulated ATPase) (Transmembrane domain recognition complex 40 kDa ATPase subunit) (hARSA-I) (hASNA-I)	C1(SIA) C22(SIA) C25(SIA)	C1(SIA)C22(SIA)C25(SIA)	3	3736.64	0	3.765e-08	25.18	0.353145	4.41159	2	0	1	1	4	934.916	66.3971	1	0	1	1	4	934.916	66.3971
LCQFHR	1	1	1	O43684	Mitotic checkpoint protein BUB3	C2(SIA)	C2(SIA)	1	968.414	0.005	0.0946	34.02	0.00990695		0	0	1	1	2	484.711	33.7357
LKYQHTGAVLDCAFYDPTHAWSGGLDHQLK	2	3	1	O43684	Mitotic checkpoint protein BUB3	C12(SIA)	C12(SIA)	1	3536.63	0	1.824e-05	27.18	0.324945	4.07015	1	0	1	1	4	884.912	65.1891	1	0	1	1	4	884.912	65.1891
TPCNAGTFSQPEK	4	3	1	O43684	Mitotic checkpoint protein BUB3	C3(SIA)	C3(SIA)	1	1544.64	0	3.842e-10	73.19	1.31207e-06	4.82464	0	0	1	1	2	772.822	38.9759	1	0	1	1	2	772.824	36.0659
YQHTGAVLDCAFYDPTHAWSGGLDHQLK	4	3	1	O43684	Mitotic checkpoint protein BUB3	C10(SIA)	C10(SIA)	1	3295.47	0	1.306e-06	44.91	0.00425516	4.04778	0	0	1	1	3	1099.16	63.7578	1	0	1	1	4	824.619	67.3791
ACLISLGYDVENDRQGEAEFNR	24	1	1	O43707	Alpha-actinin-4 (Non-muscle alpha-actinin 4)	C2(SIA)	C2(SIA)	1	2664.17	0	9.904e-11	52.21	0.000608688	4.49981	1	0	1	1	3	888.728	66.9444	1	0	1	1	3	888.726	66.7281
AETAANRICK	3	3	2	O43707;P12814	Alpha-actinin-4 (Non-muscle alpha-actinin 4)	C9(SIA)	C9(SIA)	1	1241.57	0	0.0007363	43.08	0.0025463	2.60683	1	0	1	1	2	621.287	27.3351	1	0	1	1	2	621.287	27.3351
CQKICDQWDALGSLTHSR	2	1	1	O43707	Alpha-actinin-4 (Non-muscle alpha-actinin 4)	C1(SIA) C5(SIA)	C1(SIA)C5(SIA)	2	2390.99	0	1.056e-09	63.75	2.18228e-05	4.62608	1	0	1	1	3	797.669	66.0003	1	0	1	1	3	797.669	66.0003
CQKICDQWDALGSLTHSRR	12	1	1	O43707	Alpha-actinin-4 (Non-muscle alpha-actinin 4)	C1(SIA) C5(SIA)	C1(SIA)C5(SIA)	2	2547.1	0	5.492e-07	32.27	0.0460703	4.36977	2	0	1	1	4	637.529	61.1569	1	0	1	1	4	637.529	61.1569
CQLEINFNTLQTK	14	3	2	O43707;P12814	Alpha-actinin-4 (Non-muscle alpha-actinin 4)	C1(SIA)	C1(SIA)	1	1716.8	0	2.635e-08	78.8	1.09086e-06	4.6034	0	0	1	1	2	858.902	67.4456	1	0	1	1	2	858.903	67.5594
DHGGALGPEEFKACLISLGYDVENDRQGEAEFNR	2	1	1	O43707	Alpha-actinin-4 (Non-muscle alpha-actinin 4)	C14(SIA)	C14(SIA)	1	3903.73	0	3.529e-09	35.9	0.0316416	5.05956	2	0	1	1	4	976.687	78.9443	1	0	1	1	4	976.687	78.9443
EGLLLWCQR	2	3	2	O43707;P12814	Alpha-actinin-4 (Non-muscle alpha-actinin 4)	C7(SIA)	C7(SIA)	1	1282.6	0	4.114e-05	38.71	0.0082905	2.45834	0	0	1	1	2	641.803	72.1217	1	0	1	1	2	641.803	72.1217
EGLLLWCQRK	2	3	2	O43707;P12814	Alpha-actinin-4 (Non-muscle alpha-actinin 4)	C7(SIA)	C7(SIA)	1	1410.69	0	0.0001628	37.9	0.0144909	2.86514	1	0	1	1	2	705.849	61.7335	1	0	1	1	2	705.849	61.7335
ELPPDQAEYCIAR	22	3	2	O43707;P12814	Alpha-actinin-4 (Non-muscle alpha-actinin 4)	C10(SIA)	C10(SIA)	1	1669.73	0	1.389e-05	82.43	2.64023e-07	2.81228	0	0	1	1	2	835.364	52.7777	1	0	1	1	2	835.366	50.371
ICDQWDALGSLTHSR	10	1	1	O43707	Alpha-actinin-4 (Non-muscle alpha-actinin 4)	C2(SIA)	C2(SIA)	1	1866.82	0	4.04e-13	93.23	3.0778e-08	4.67856	0	0	1	1	2	933.914	63.0622	1	0	1	1	3	622.942	66.1946
ICDQWDALGSLTHSRR	12	1	1	O43707	Alpha-actinin-4 (Non-muscle alpha-actinin 4)	C2(SIA)	C2(SIA)	1	2022.92	0	1.062e-07	36.49	0.0194432	4.2273	1	0	1	1	3	674.975	60.8127	1	0	1	1	3	674.978	56.7127
KTFTAWCNSHLR	12	3	2	O43707;P12814	Alpha-actinin-4 (Non-muscle alpha-actinin 4)	C7(SIA)	C7(SIA)	1	1628.73	0	4.389e-08	92.16	4.22958e-08	4.87951	1	0	1	1	2	814.87	45.9809	1	0	1	1	2	814.872	42.191
KTFTAWCNSHLRK	4	3	2	O43707;P12814	Alpha-actinin-4 (Non-muscle alpha-actinin 4)	C7(SIA)	C7(SIA)	1	1756.83	0	8.321e-06	38.78	0.0132037	4.38136	2	0	1	1	4	439.962	40.9242	1	0	1	1	4	439.962	37.6684
TFTAWCNSHLR	6	3	2	O43707;P12814	Alpha-actinin-4 (Non-muscle alpha-actinin 4)	C6(SIA)	C6(SIA)	1	1500.64	0	9.311e-07	67.66	6.94153e-06	3.26946	0	0	1	1	2	750.824	51.6587	1	0	1	1	2	750.824	51.6587
TFTAWCNSHLRK	4	3	2	O43707;P12814	Alpha-actinin-4 (Non-muscle alpha-actinin 4)	C6(SIA)	C6(SIA)	1	1628.74	0	5.582e-07	59.29	8.62596e-05	3.32536	1	0	1	1	2	814.871	45.3232	1	0	1	1	3	543.583	41.6386
VHKPPKVQEKCQLEINFNTLQTK	4	1	1	O43707	Alpha-actinin-4 (Non-muscle alpha-actinin 4)	C11(SIA)	C11(SIA)	1	2888.46	0	3.957e-09	53.74	0.000571659	3.21389	2	0	1	1	3	963.492	51.3289	1	0	1	1	3	963.492	51.3289
VQEKCQLEINFNTLQTK	2	3	2	O43707;P12814	Alpha-actinin-4 (Non-muscle alpha-actinin 4)	C5(SIA)	C5(SIA)	1	2201.06	0	2.033e-06	53.59	0.000595905	3.74456	1	0	1	1	3	734.357	60.8111	1	0	1	1	3	734.357	60.8111
SDNVVEGNCADELLQNSHR	2	3	1	O43716	Glutamyl-tRNA(Gln) amidotransferase subunit C, mitochondrial (Glu-AdT subunit C) (EC 6.3.5.-) (Protein 15E1.2)	C9(SIA)	C9(SIA)	1	2264.96	0	2.454e-08	41.96	0.00387808	4.0383	0	0	1	1	3	755.657	53.6837	1	0	1	1	3	755.657	53.6837
AALCAVHVIR	1	8	1	O43747	AP-1 complex subunit gamma-1 (Adaptor protein complex AP-1 subunit gamma-1) (Adaptor-related protein complex 1 subunit gamma-1) (Clathrin assembly protein complex 1 gamma-1 large chain) (Gamma1-adaptin) (Golgi adaptor HA1/AP1 adaptin subunit gamma-1)	C4(SIA)	C4(SIA)	1	1217.61	0	0.001577			2.6887	0							1	0	1	1	2	609.311	47.9097
TQAEEREMIQKECAAIR	4	8	1	O43747	AP-1 complex subunit gamma-1 (Adaptor protein complex AP-1 subunit gamma-1) (Adaptor-related protein complex 1 subunit gamma-1) (Clathrin assembly protein complex 1 gamma-1 large chain) (Gamma1-adaptin) (Golgi adaptor HA1/AP1 adaptin subunit gamma-1)	C13(SIA)	C13(SIA)	1	2170.99	0	5.709e-09	35.86	0.0304038	5.31979	2	0	1	1	3	724.335	43.2135	1	0	1	1	3	724.335	43.2135
AIELNPANAVYFCNR	6	2	1	O43765	Small glutamine-rich tetratricopeptide repeat-containing protein alpha (Alpha-SGT) (Vpu-binding protein) (UBP)	C13(SIA)	C13(SIA)	1	1859.84	0	4.073e-10	80.27	7.68694e-07	3.84907	0	0	1	1	2	930.423	66.9118	1	0	1	1	2	930.43	64.5276
LGNYAGAVQDCER	2	2	1	O43765	Small glutamine-rich tetratricopeptide repeat-containing protein alpha (Alpha-SGT) (Vpu-binding protein) (UBP)	C11(SIA)	C11(SIA)	1	1560.65	0	8.412e-11	80.19	2.45042e-07	3.96032	0	0	1	1	2	780.827	40.9936	1	0	1	1	2	780.827	40.9936
DVCLYPR	1	1	1	O43776	Asparagine--tRNA ligase, cytoplasmic (EC 6.1.1.22) (Asparaginyl-tRNA synthetase) (AsnRS)	C3(SIA)	C3(SIA)	1	1030.44	0.002	0.04468	24.15	0.0707649		0	0	1	1	2	515.724	51.0839
LMTDTINEPILLCR	2	2	1	O43776	Asparagine--tRNA ligase, cytoplasmic (EC 6.1.1.22) (Asparaginyl-tRNA synthetase) (AsnRS)	C13(SIA)	C13(SIA)	1	1812.86	0	1.175e-11	87.25	1.98442e-07	3.95864	0	0	1	1	2	906.933	65.0782	1	0	1	1	2	906.933	65.0782
LMTDTINEPILLCRFPVEIK	2	2	1	O43776	Asparagine--tRNA ligase, cytoplasmic (EC 6.1.1.22) (Asparaginyl-tRNA synthetase) (AsnRS)	C13(SIA)	C13(SIA)	1	2526.27	0	1.159e-05	43.05	0.00697842	3.24423	1	0	1	1	3	842.762	77.3077	1	0	1	1	3	842.762	77.3077
FIQGNQKNGSVPTCK	1	1	1	O43795	Unconventional myosin-Ib (MYH-1c) (Myosin I alpha) (MMI-alpha) (MMIa)	C14(SIA)	C14(SIA)	1	1786.82	0	3.114e-05	40.71	0.00718407		1	0	1	1	3	596.277	35.6738
MNNEKQAEDCITR	2	4	1	O43813	LanC-like protein 1 (40 kDa erythrocyte membrane protein) (p40)	C10(SIA)	C10(SIA)	1	1732.7	0	6.896e-05	52.59	0.000129991	2.3806	1	0	1	1	3	578.237	33.4312	1	0	1	1	3	578.237	33.4312
LLSCSADGTLR	2	2	1	O43815	Striatin	C4(SIA)	C4(SIA)	1	1300.59	0	8.104e-06	54.64	0.000157006	2.25433	0	0	1	1	2	650.8	46.3766	1	0	1	1	2	650.8	46.3766
NSVCIIPLR	2	1	1	O43818	U3 small nucleolar RNA-interacting protein 2 (RRP9 homolog) (U3 small nucleolar ribonucleoprotein-associated 55 kDa protein) (U3 snoRNP-associated 55 kDa protein) (U3-55K)	C4(SIA)	C4(SIA)	1	1179.59	0	0.0007854	34.67	0.0267495	2.66434	0	0	1	1	2	590.299	61.7279	1	0	1	1	2	590.299	61.7279
LYPQVCR	1	1	1	O43854	EGF-like repeat and discoidin I-like domain-containing protein 3 (Developmentally-regulated endothelial cell locus 1 protein) (Integrin-binding protein DEL1)	C6(SIA)	C6(SIA)	1	1043.47	0	0.0005388	45.53	0.000792112		0	0	1	1	2	522.24	42.5921
AGKLCVPAMNVNDSVTK	4	3	1	O43865	Adenosylhomocysteinase 2 (AdoHcyase 2) (EC 3.3.1.1) (DC-expressed AHCY-like molecule) (IP(3)Rs binding protein released with IP(3)) (IRBIT) (S-adenosyl-L-homocysteine hydrolase 2) (S-adenosylhomocysteine hydrolase-like protein 1)	C5(SIA)	C5(SIA)	1	1911.9	0	3.464e-15	85.02	3.7348e-07	5.04026	1	0	1	1	2	956.454	50.2112	1	0	1	1	2	956.454	50.2112
GSSNFCVK	1	1	1	O43865	Adenosylhomocysteinase 2 (AdoHcyase 2) (EC 3.3.1.1) (DC-expressed AHCY-like molecule) (IP(3)Rs binding protein released with IP(3)) (IRBIT) (S-adenosyl-L-homocysteine hydrolase 2) (S-adenosylhomocysteine hydrolase-like protein 1)	C6(SIA)	C6(SIA)	1	1006.4	0	0.005653	37.82	0.00216407		0	0	1	1	2	503.704	38.6428
LCVPAMNVNDSVTK	5	3	1	O43865	Adenosylhomocysteinase 2 (AdoHcyase 2) (EC 3.3.1.1) (DC-expressed AHCY-like molecule) (IP(3)Rs binding protein released with IP(3)) (IRBIT) (S-adenosyl-L-homocysteine hydrolase 2) (S-adenosylhomocysteine hydrolase-like protein 1)	C2(SIA)	C2(SIA)	1	1655.75	0	6.622e-08	55.04	0.00022497	2.9924	0	0	1	1	2	828.376	59.1389	1	0	1	1	2	828.379	56.0623
QVDVVITCTGNKNVVTR	4	3	1	O43865	Adenosylhomocysteinase 2 (AdoHcyase 2) (EC 3.3.1.1) (DC-expressed AHCY-like molecule) (IP(3)Rs binding protein released with IP(3)) (IRBIT) (S-adenosyl-L-homocysteine hydrolase 2) (S-adenosylhomocysteine hydrolase-like protein 1)	C8(SIA)	C8(SIA)	1	2011	0	5.921e-10	75.19	3.67013e-06	4.64643	1	0	1	1	3	671.003	48.0861	1	0	1	1	3	671.003	48.0861
QVDVVITCTGNKNVVTREHLDR	2	3	1	O43865	Adenosylhomocysteinase 2 (AdoHcyase 2) (EC 3.3.1.1) (DC-expressed AHCY-like molecule) (IP(3)Rs binding protein released with IP(3)) (IRBIT) (S-adenosyl-L-homocysteine hydrolase 2) (S-adenosylhomocysteine hydrolase-like protein 1)	C8(SIA)	C8(SIA)	1	2661.31	0	1.662e-05	18.82	2.15857	4.72285	2	0	1	1	4	666.082	46.9322	1	0	1	1	4	666.082	46.9322
ACSLGSEPTAPGPSRR	3	8	1	O43900	Prickle-like protein 3 (LIM domain only protein 6) (LMO-6) (Triple LIM domain protein 6)	C2(SIA)	C2(SIA)	1	1750.79	0	6.147e-05	27.65	0.147139	2.39638	1	0	1	1	3	584.268	37.4862	1	0	1	1	3	584.268	37.4862
PHLENVVLCR	1	1	1	O43913	Origin recognition complex subunit 5	C9(SIA)	C9(SIA)	1	1344.65	0	2.215e-07	66.09	1.83174e-05		0	0	1	1	2	672.826	49.8163
YCEPVVKGEASERDTR	2	5	1	O43913	Origin recognition complex subunit 5	C2(SIA)	C2(SIA)	1	2003.89	0	3.245e-05	25.68	0.197524	2.77823	2	0	1	1	3	668.633	36.3809	1	0	1	1	3	668.633	36.3809
SNSLIHTECLSQVQR	6	5	1	O43929	Origin recognition complex subunit 4	C9(SIA)	C9(SIA)	1	1879.87	0	1.024e-08	69.74	1.0755e-05	3.91525	0	0	1	1	2	940.437	46.4286	1	0	1	1	3	627.293	46.3678
IACTQPR	1	1	1	O60231	Putative pre-mRNA-splicing factor ATP-dependent RNA helicase DHX16 (EC 3.6.4.13) (ATP-dependent RNA helicase #3) (DEAH-box protein 16)	C3(SIA)	C3(SIA)	1	953.426	0	0.0008698	42.33	0.00166665		0	0	1	1	2	477.216	25.8732
TGMESLTVTPCSK	1	1	1	O60231	Putative pre-mRNA-splicing factor ATP-dependent RNA helicase DHX16 (EC 3.6.4.13) (ATP-dependent RNA helicase #3) (DEAH-box protein 16)	C11(SIA)	C11(SIA)	1	1534.64	0	5.366e-06	49.8	0.000323563		0	0	1	1	2	767.826	41.9868
AAQGPPAPAVPPNTDVMACTQTALLQK	10	3	1	O60232	Sjoegren syndrome/scleroderma autoantigen 1 (Autoantigen p27)	C19(SIA)	C19(SIA)	1	2855.37	0	3.502e-07	42.77	0.00917117	4.0803	0	0	1	1	3	952.462	66.3981	1	0	1	1	3	952.466	65.1567
ACAEALR	1	1	1	O60232	Sjoegren syndrome/scleroderma autoantigen 1 (Autoantigen p27)	C2(SIA)	C2(SIA)	1	898.382	0.001	0.01465	32.16	0.0137439		0	0	1	1	2	449.695	31.9505
EHQLASASELPLGSRPAPQPPVPRPEHCEGAAAGLK	5	3	1	O60232	Sjoegren syndrome/scleroderma autoantigen 1 (Autoantigen p27)	C28(SIA)	C28(SIA)	1	3862.89	0	4.042e-07	29.51	0.167804	5.51538	0	0	1	1	5	773.385	51.7032	1	0	1	1	5	773.385	51.7032
KIYCVACQELDSDVDKDNPALNAQAALSQAR	6	3	1	O60232	Sjoegren syndrome/scleroderma autoantigen 1 (Autoantigen p27)	C4(SIA)	C4(SIA)	1	3514.63	0	0.000722	47.91	0.00278067	2.61796	2	0	1	1	4	879.409	67.684	1	0	1	1	4	879.409	67.684
KIYCVACQELDSDVDKDNPALNAQAALSQAR	3	3	1	O60232	Sjoegren syndrome/scleroderma autoantigen 1 (Autoantigen p27)	C4(SIA) C7(SIA)	C4(SIA)C7(SIA)	2	3679.65	0	0.0009314	23.27	0.67703	2.56232	2	0	1	1	4	920.667	66.8094	1	0	1	1	4	920.666	66.6297
MLGETCADCGTILLQDKQR	4	3	1	O60232	Sjoegren syndrome/scleroderma autoantigen 1 (Autoantigen p27)	C6(SIA) C9(SIA)	C6(SIA)C9(SIA)	2	2425.02	0	2.062e-09	71.24	4.62248e-06	4.29143	1	0	1	1	3	809.013	59.684	1	0	1	1	3	809.013	59.684
LLASMMCK	2	1	1	O60256	Phosphoribosyl pyrophosphate synthase-associated protein 2 (PRPP synthase-associated protein 2) (41 kDa phosphoribosypyrophosphate synthetase-associated protein) (PAP41)	C7(SIA)	C7(SIA)	1	1077.45	0	0.000596	42.96	0.00104959		0	0	1	1	2	539.229	42.3214
AASDLMSYCEQHAR	1	1	1	O60262	Guanine nucleotide-binding protein G(I)/G(S)/G(O) subunit gamma-7	C9(SIA)	C9(SIA)	1	1747.68	0	6.391e-06	53.44	6.49908e-05		0	0	1	1	3	583.23	42.0803
ATNVCTRFEDSPSYVKWGK	2	3	1	O60264	SWI/SNF-related matrix-associated actin-dependent regulator of chromatin subfamily A member 5 (SWI/SNF-related matrix-associated actin-dependent regulator of chromatin A5) (EC 3.6.4.-) (Sucrose nonfermenting protein 2 homolog) (hSNF2H)	C5(SIA)	C5(SIA)	1	2354.07	0	0.0003461	29.47	0.128797	2.77159	2	0	1	1	4	589.272	55.1047	1	0	1	1	4	589.272	55.1047
LGFDKENVYDELRQCIR	5	3	1	O60264	SWI/SNF-related matrix-associated actin-dependent regulator of chromatin subfamily A member 5 (SWI/SNF-related matrix-associated actin-dependent regulator of chromatin A5) (EC 3.6.4.-) (Sucrose nonfermenting protein 2 homolog) (hSNF2H)	C15(SIA)	C15(SIA)	1	2263.05	0	2.512e-06	53.09	0.000634989	3.76251	2	0	1	1	3	755.023	61.2487	1	0	1	1	3	755.019	64.3392
SVCLIGDKEQR	2	3	1	O60264	SWI/SNF-related matrix-associated actin-dependent regulator of chromatin subfamily A member 5 (SWI/SNF-related matrix-associated actin-dependent regulator of chromatin A5) (EC 3.6.4.-) (Sucrose nonfermenting protein 2 homolog) (hSNF2H)	C3(SIA)	C3(SIA)	1	1412.65	0	0.001381	28.67	0.0842154	2.59098	1	0	1	1	2	706.83	38.1757	1	0	1	1	2	706.83	38.1757
LVVHCEQLDAQNQQR	2	1	1	O60287	Nucleolar pre-ribosomal-associated protein 1 (Nucleolar protein 254 kDa) (URB1 ribosome biogenesis 1 homolog)	C5(SIA)	C5(SIA)	1	1945.89	0	3.007e-09	59.75	9.96758e-05	4.54367	0	0	1	1	3	649.301	42.7834	1	0	1	1	3	649.301	42.7834
ASLCNLYNWR	2	3	1	O60306	Intron-binding protein aquarius (Intron-binding protein of 160 kDa) (IBP160)	C4(SIA)	C4(SIA)	1	1404.61	0	1.678e-05	52.87	0.000214055	2.34523	0	0	1	1	2	702.808	67.8695	1	0	1	1	2	702.808	67.8695
CNEEHPAYLASDEITTVRK	4	12	1	O60313	Dynamin-like 120 kDa protein, mitochondrial (EC 3.6.5.5) (Optic atrophy protein 1) [Cleaved into: Dynamin-like 120 kDa protein, form S1]	C1(SIA)	C1(SIA)	1	2341.04	0	2.056e-10	54.09	0.000391892	6.65222	1	0	1	1	3	781.019	49.5571	1	0	1	1	3	781.02	49.7503
EGCTVSPETISLNVKGPGLQR	2	12	1	O60313	Dynamin-like 120 kDa protein, mitochondrial (EC 3.6.5.5) (Optic atrophy protein 1) [Cleaved into: Dynamin-like 120 kDa protein, form S1]	C3(SIA)	C3(SIA)	1	2350.15	0	1.419e-06	37.39	0.0279056	4.95892	1	0	1	1	3	784.053	59.8444	1	0	1	1	3	784.053	59.8444
NRTQEQCVHNETKNELEK	11	12	1	O60313	Dynamin-like 120 kDa protein, mitochondrial (EC 3.6.5.5) (Optic atrophy protein 1) [Cleaved into: Dynamin-like 120 kDa protein, form S1]	C7(SIA)	C7(SIA)	1	2365.06	0	5.257e-10	79.18	1.3298e-06	6.10012	2	0	1	1	4	592.02	30.4772	1	0	1	1	3	789.023	30.2916
NVKEGCTVSPETISLNVKGPGLQR	6	12	1	O60313	Dynamin-like 120 kDa protein, mitochondrial (EC 3.6.5.5) (Optic atrophy protein 1) [Cleaved into: Dynamin-like 120 kDa protein, form S1]	C6(SIA)	C6(SIA)	1	2691.34	0	8.635e-12	82.83	8.08112e-07	5.08303	2	0	1	1	3	897.786	55.9768	1	0	1	1	4	673.591	56.0597
TQEQCVHNETKNELEK	9	12	1	O60313	Dynamin-like 120 kDa protein, mitochondrial (EC 3.6.5.5) (Optic atrophy protein 1) [Cleaved into: Dynamin-like 120 kDa protein, form S1]	C5(SIA)	C5(SIA)	1	2094.91	0	2.637e-11	79.11	7.91085e-07	4.64933	1	0	1	1	2	1047.96	31.36	1	0	1	1	2	1047.96	31.36
QSNRSESTDSLGGLSPSEVTAIQCK	2	2	1	O60318	Germinal-center associated nuclear protein (GANP) (80 kDa MCM3-associated protein) (MCM3 acetylating protein) (MCM3AP) (EC 2.3.1.-) (MCM3 acetyltransferase)	C24(SIA)	C24(SIA)	1	2759.24	0	3.16e-11	74.02	4.88016e-06	5.05326	1	0	1	1	3	920.419	57.4126	1	0	1	1	3	920.419	57.4126
AQPDDPESQMACHVFR	2	1	1	O60343	TBC1 domain family member 4 (Akt substrate of 160 kDa) (AS160)	C12(SIA)	C12(SIA)	1	2011.79	0	0.0001465	21.08	0.180921	3.19231	0	0	1	1	3	671.27	44.3139	1	0	1	1	3	671.27	44.3139
CVPAPGAGASGGTSPSATQPNPAVFIFEHK	2	1	1	O60343	TBC1 domain family member 4 (Akt substrate of 160 kDa) (AS160)	C1(SIA)	C1(SIA)	1	3060.42	0	2.86e-06	32.38	0.0939406	3.444	0	0	1	1	3	1020.81	69.853	1	0	1	1	3	1020.81	69.853
VCFPER	1	1	1	O60343	TBC1 domain family member 4 (Akt substrate of 160 kDa) (AS160)	C2(SIA)	C2(SIA)	1	915.376	0.004	0.06401	24.03	0.0600957		0	0	1	1	2	458.192	44.3721
LREQDCGEPASPAASISR	2	6	1	O60353	Frizzled-6 (Fz-6) (hFz6)	C6(SIA)	C6(SIA)	1	2051.91	0	0.001052	23.44	0.385416	2.99514	1	0	1	1	3	684.643	40.8404	1	0	1	1	3	684.643	40.8404
GDFCIQVGR	17	7	1	O60361	Putative nucleoside diphosphate kinase (NDK) (NDP kinase) (EC 2.7.4.6)	C4(SIA)	C4(SIA)	1	1159.49	0	0.0006075	51.38	0.000168117	2.52265	0	0	1	1	2	580.25	56.6293	1	0	1	1	2	580.25	56.4583
SCAHDWVYE	3	2	1	O60361	Putative nucleoside diphosphate kinase (NDK) (NDP kinase) (EC 2.7.4.6)	C2(SIA)	C2(SIA)	1	1274.45	0	0.002002	44.97	0.000119407		0	0	1	1	2	637.728	53.1651
VMLGETNPADSKPGTIRGDFCIQVGR	25	7	1	O60361	Putative nucleoside diphosphate kinase (NDK) (NDP kinase) (EC 2.7.4.6)	C21(SIA)	C21(SIA)	1	2942.37	0	0.0004263	34.74	0.0560346	3.89319	1	0	1	1	4	736.351	59.7257	1	0	1	1	4	736.352	59.2817
VAPLVQSLCAK	4	5	1	O60427	Fatty acid desaturase 1 (EC 1.14.19.-) (Delta(5) fatty acid desaturase) (D5D) (Delta(5) desaturase) (Delta-5 desaturase)	C9(SIA)	C9(SIA)	1	1293.66	0	1.503e-06	56.56	0.000171783	2.66688	0	0	1	1	2	647.334	52.3016	1	0	1	1	2	647.333	55.1978
ETPLKPIPVEALCDFEGEQGLISR	2	1	1	O60437	Periplakin (190 kDa paraneoplastic pemphigus antigen) (195 kDa cornified envelope precursor protein)	C13(SIA)	C13(SIA)	1	2806.38	0	4.811e-06	49.03	0.00192852	2.94338	0	0	1	1	3	936.132	79.8255	1	0	1	1	3	936.132	79.8255
FQEHCPDLERQEAEVHK	1	1	1	O60437	Periplakin (190 kDa paraneoplastic pemphigus antigen) (195 kDa cornified envelope precursor protein)	C5(SIA)	C5(SIA)	1	2259.97	0	2.251e-06			4.69454	1							1	0	1	1	3	753.996	41.4243
FQEHCPDLERQEAEVHKLGQR	5	1	1	O60437	Periplakin (190 kDa paraneoplastic pemphigus antigen) (195 kDa cornified envelope precursor protein)	C5(SIA)	C5(SIA)	1	2714.24	0	0.0004805	21.88	0.858792	4.58618	2	0	1	1	3	905.417	48.0178	1	0	1	1	4	679.317	47.9409
ICANSQQYQQAVKDYELEAEK	2	1	1	O60437	Periplakin (190 kDa paraneoplastic pemphigus antigen) (195 kDa cornified envelope precursor protein)	C2(SIA)	C2(SIA)	1	2623.17	0	1.938e-12	78.85	1.41915e-06	4.19528	1	0	1	1	3	875.061	60.654	1	0	1	1	3	875.061	60.654
ICANSQQYQQAVKDYELEAEKLR	4	1	1	O60437	Periplakin (190 kDa paraneoplastic pemphigus antigen) (195 kDa cornified envelope precursor protein)	C2(SIA)	C2(SIA)	1	2892.35	0	8.599e-12	75.89	4.09635e-06	5.83748	2	0	1	1	4	723.842	66.6314	1	0	1	1	3	964.787	66.6987
VLDSKGQELAAMACELQAQK	2	1	1	O60437	Periplakin (190 kDa paraneoplastic pemphigus antigen) (195 kDa cornified envelope precursor protein)	C14(SIA)	C14(SIA)	1	2298.09	0	4.449e-11	70.51	1.3009e-05	4.65589	1	0	1	1	3	766.701	62.0662	1	0	1	1	3	766.701	62.0662
ANSSVVSVNCK	2	3	1	O60502	Protein O-GlcNAcase (OGA) (EC 3.2.1.169) (Beta-N-acetylglucosaminidase) (EC 3.2.1.-) (Beta-N-acetylhexosaminidase) (Beta-hexosaminidase) (Meningioma-expressed antigen 5) (N-acetyl-beta-D-glucosaminidase) (N-acetyl-beta-glucosaminidase) (Nuclear cytoplasmic O-GlcNAcase and acetyltransferase) (NCOAT)	C10(SIA)	C10(SIA)	1	1272.56	0	3.808e-08	68.41	4.88877e-06	3.43478	0	0	1	1	2	636.783	33.3137	1	0	1	1	2	636.783	33.3137
GAFCEVRPDDKR	1	1	1	O60502	Protein O-GlcNAcase (OGA) (EC 3.2.1.169) (Beta-N-acetylglucosaminidase) (EC 3.2.1.-) (Beta-N-acetylhexosaminidase) (Beta-hexosaminidase) (Meningioma-expressed antigen 5) (N-acetyl-beta-D-glucosaminidase) (N-acetyl-beta-glucosaminidase) (Nuclear cytoplasmic O-GlcNAcase and acetyltransferase) (NCOAT)	C4(SIA)	C4(SIA)	1	1557.68	0.002	0.03538	19.26	0.55079		1	0	1	1	3	519.899	34.4114
ASPPHQQLLHHHSTEVSCDSSGDSNSVR	1	1	1	O60503	Adenylate cyclase type 9 (EC 4.6.1.1) (ATP pyrophosphate-lyase 9) (Adenylate cyclase type IX) (ACIX) (Adenylyl cyclase 9) (AC9)	N-Term(Acetyl) C18(SIA)	N-Term(Acetyl)C18(SIA)	1	3219.38	0	1.507e-09	52.25	0.000512269		0	0	1	1	4	805.602	37.4145
YSISSSCSSSGDSGGVPR	2	2	1	O60503	Adenylate cyclase type 9 (EC 4.6.1.1) (ATP pyrophosphate-lyase 9) (Adenylate cyclase type IX) (ACIX) (Adenylyl cyclase 9) (AC9)	C7(SIA)	C7(SIA)	1	1897.75	0	3.736e-11	80.39	2.10246e-07	2.77043	0	0	1	1	2	949.381	43.5037	1	0	1	1	2	949.381	43.5037
LCDDGPQLPTSPR	2	7	1	O60504	Vinexin (SH3-containing adapter molecule 1) (SCAM-1) (Sorbin and SH3 domain-containing protein 3)	C2(SIA)	C2(SIA)	1	1563.69	0	4.968e-11	74.92	1.559e-06	3.74116	0	0	1	1	2	782.346	47.2227	1	0	1	1	2	782.346	47.2227
GFCFLEYEDHKTAAQAR	10	4	1	O60506	Heterogeneous nuclear ribonucleoprotein Q (hnRNP Q) (Glycine- and tyrosine-rich RNA-binding protein) (GRY-RBP) (NS1-associated protein 1) (Synaptotagmin-binding, cytoplasmic RNA-interacting protein)	C3(SIA)	C3(SIA)	1	2150.93	0	9.38e-13	88.42	1.00068e-07	4.65342	1	0	1	1	2	1075.97	53.0021	1	0	1	1	3	717.648	58.2632
HIGVCISVANNR	10	10	2	O60506;O43390	Heterogeneous nuclear ribonucleoprotein Q (hnRNP Q) (Glycine- and tyrosine-rich RNA-binding protein) (GRY-RBP) (NS1-associated protein 1) (Synaptotagmin-binding, cytoplasmic RNA-interacting protein)	C5(SIA)	C5(SIA)	1	1447.68	0	0.003568	60.61	8.33768e-05	3.98004	0	0	1	1	2	724.346	50.2725	1	0	1	1	2	724.346	50.2725
NRGFCFLEYEDHKTAAQAR	10	4	1	O60506	Heterogeneous nuclear ribonucleoprotein Q (hnRNP Q) (Glycine- and tyrosine-rich RNA-binding protein) (GRY-RBP) (NS1-associated protein 1) (Synaptotagmin-binding, cytoplasmic RNA-interacting protein)	C5(SIA)	C5(SIA)	1	2421.07	0	8.613e-14	63.46	4.52169e-05	5.63842	2	0	1	1	3	807.695	47.927	1	0	1	1	3	807.695	47.927
SGKHIGVCISVANNR	2	4	1	O60506	Heterogeneous nuclear ribonucleoprotein Q (hnRNP Q) (Glycine- and tyrosine-rich RNA-binding protein) (GRY-RBP) (NS1-associated protein 1) (Synaptotagmin-binding, cytoplasmic RNA-interacting protein)	C8(SIA)	C8(SIA)	1	1719.83	0	2.563e-09	40.8	0.00946963	4.01478	1	0	1	1	3	573.948	43.3445	1	0	1	1	3	573.948	43.3445
NLINPSCMVR	1	1	1	O60518	Ran-binding protein 6 (RanBP6)	C7(SIA)	C7(SIA)	1	1327.58	0.001	0.01626	25.98	0.118982		0	0	1	1	2	664.296	47.7024
NVIATENCISAIGK	2	3	1	O60518	Ran-binding protein 6 (RanBP6)	C8(SIA)	C8(SIA)	1	1597.76	0	2.101e-09	69.67	9.79144e-06	3.25618	0	0	1	1	2	799.382	55.5046	1	0	1	1	2	799.382	55.5046
LHYGDLTDSTCLVK	2	3	1	O60547	GDP-mannose 4,6 dehydratase (EC 4.2.1.47) (GDP-D-mannose dehydratase) (GMD)	C11(SIA)	C11(SIA)	1	1729.78	0	2.84e-05	39.32	0.00863675	2.55172	0	0	1	1	2	865.394	56.3528	1	0	1	1	2	865.394	56.3528
IMSTLQGALAQESACNNTLQQQKR	4	2	1	O60566	Mitotic checkpoint serine/threonine-protein kinase BUB1 beta (EC 2.7.11.1) (MAD3/BUB1-related protein kinase) (hBUBR1) (Mitotic checkpoint kinase MAD3L) (Protein SSK1)	C15(SIA)	C15(SIA)	1	2798.32	0	1.052e-12	82.12	9.80485e-07	4.88275	1	0	1	1	3	933.445	58.1079	1	0	1	1	3	933.445	57.9527
DMAMDLCR	1	1	1	O60568	Procollagen-lysine,2-oxoglutarate 5-dioxygenase 3 (EC 1.14.11.4) (Lysyl hydroxylase 3) (LH3)	C7(SIA)	C7(SIA)	1	1151.39	0	0.009356	34.4	0.00125262		0	0	1	1	2	576.198	32.3393
YDCVISSPR	2	3	1	O60568	Procollagen-lysine,2-oxoglutarate 5-dioxygenase 3 (EC 1.14.11.4) (Lysyl hydroxylase 3) (LH3)	C3(SIA)	C3(SIA)	1	1204.5	0	4.269e-06	50.62	0.000198101	2.1113	0	0	1	1	2	602.755	43.456	1	0	1	1	2	602.755	43.456
AGCAVTSLLASELTKDDAMAAVPAK	1	12	1	O60610	Protein diaphanous homolog 1 (Diaphanous-related formin-1) (DRF1)	C3(SIA)	C3(SIA)	1	2598.27	0	0.0006878			2.66707	1							1	0	1	1	3	866.762	72.1602
LVAEDLSQDCFWTK	4	12	1	O60610	Protein diaphanous homolog 1 (Diaphanous-related formin-1) (DRF1)	C10(SIA)	C10(SIA)	1	1819.79	0	1.091e-06	52.05	0.000391082	4.38004	0	0	1	1	2	910.398	69.2266	1	0	1	1	2	910.399	69.033
DIAQQLQATCTSLGSSIQGLPTNVKDQVQQAR	2	1	1	O60664	Perilipin-3 (47 kDa mannose 6-phosphate receptor-binding protein) (47 kDa MPR-binding protein) (Cargo selection protein TIP47) (Mannose-6-phosphate receptor-binding protein 1) (Placental protein 17) (PP17)	C10(SIA)	C10(SIA)	1	3563.74	0	4.619e-07	45.47	0.00468257	3.64086	1	0	1	1	4	891.691	73.1671	1	0	1	1	4	891.691	73.1671
DIAQQLQATCTSLGSSIQGLPTNVKDQVQQARR	2	1	1	O60664	Perilipin-3 (47 kDa mannose 6-phosphate receptor-binding protein) (47 kDa MPR-binding protein) (Cargo selection protein TIP47) (Mannose-6-phosphate receptor-binding protein 1) (Placental protein 17) (PP17)	C10(SIA)	C10(SIA)	1	3720.85	0	3.702e-08	52.2	0.000890884	3.95886	2	0	1	1	4	930.969	70.9086	1	0	1	1	4	930.969	70.9086
LSTFGNAGSSHLDYPKDSDLMEAFHCNQTQVNR	6	1	1	O60671	Cell cycle checkpoint protein RAD1 (hRAD1) (EC 3.1.11.2) (DNA repair exonuclease rad1 homolog) (Rad1-like DNA damage checkpoint protein)	C26(SIA)	C26(SIA)	1	3847.67	0	1.402e-08	39.15	0.0119734	4.81455	1	0	1	1	4	962.673	62.7322	1	0	1	1	4	962.674	62.5509
AVGNIVTGDDIQTQVILNCSALPCLLHLLSSPKESIRK	2	4	1	O60684	Importin subunit alpha-7 (Karyopherin subunit alpha-6)	C19(SIA) C24(SIA)	C19(SIA)C24(SIA)	2	4377.21	0	3e-05	30.42	0.0884217	3.64805	2	0	1	1	5	876.249	89.6274	1	0	1	1	5	876.249	89.6274
IQAVIDSGVCR	2	4	1	O60684	Importin subunit alpha-7 (Karyopherin subunit alpha-6)	C10(SIA)	C10(SIA)	1	1325.62	0	0.0001086	39.75	0.00687456	2.03677	0	0	1	1	2	663.316	46.9693	1	0	1	1	2	663.316	46.9693
NAVWALSNLCR	4	4	1	O60684	Importin subunit alpha-7 (Karyopherin subunit alpha-6)	C10(SIA)	C10(SIA)	1	1411.66	0	3.281e-09	67.22	1.34476e-05	3.25326	0	0	1	1	2	706.333	65.2188	1	0	1	1	2	706.329	68.225
SGSGVNPYCGLIEEAYGLDKIEFLQSHENQEIYQK	2	4	1	O60684	Importin subunit alpha-7 (Karyopherin subunit alpha-6)	C9(SIA)	C9(SIA)	1	4123.89	0	0.0002576			3.01667	1							1	0	1	1	4	1031.73	83.0409
VSPCLPVLSR	3	4	1	O60684	Importin subunit alpha-7 (Karyopherin subunit alpha-6)	C4(SIA)	C4(SIA)	1	1235.62	0	0.0001063	40.63	0.00754252	2.02193	0	0	1	1	2	618.312	60.1748	1	0	1	1	2	618.312	60.1748
AADLKYIEACAR	2	1	1	O60701	UDP-glucose 6-dehydrogenase (UDP-Glc dehydrogenase) (UDP-GlcDH) (UDPGDH) (EC 1.1.1.22)	C10(SIA)	C10(SIA)	1	1488.69	0	1.413e-07	53.46	0.000307682	3.22671	1	0	1	1	2	744.847	49.3979	1	0	1	1	2	744.847	49.3979
ASVGFGGSCFQK	2	1	1	O60701	UDP-glucose 6-dehydrogenase (UDP-Glc dehydrogenase) (UDP-GlcDH) (UDPGDH) (EC 1.1.1.22)	C9(SIA)	C9(SIA)	1	1352.57	0	9.105e-06	41.87	0.00145629	3.41891	0	0	1	1	2	676.786	50.508	1	0	1	1	2	676.786	50.508
INAWNSPTLPIYEPGLKEVVESCR	2	1	1	O60701	UDP-glucose 6-dehydrogenase (UDP-Glc dehydrogenase) (UDP-GlcDH) (UDPGDH) (EC 1.1.1.22)	C23(SIA)	C23(SIA)	1	2880.4	0	7.239e-07	40.15	0.0155293	4.03078	1	0	1	1	3	960.806	71.5126	1	0	1	1	3	960.806	71.5126
YIEACAR	2	1	1	O60701	UDP-glucose 6-dehydrogenase (UDP-Glc dehydrogenase) (UDP-GlcDH) (UDPGDH) (EC 1.1.1.22)	C5(SIA)	C5(SIA)	1	990.408	0	0.003601	31.81	0.0117003	2.01846	0	0	1	1	2	495.708	33.8688	1	0	1	1	2	495.708	33.8688
EIPQAERYQEAAPNVANNTGPHAASCFGAK	2	1	1	O60716	Catenin delta-1 (Cadherin-associated Src substrate) (CAS) (p120 catenin) (p120(ctn)) (p120(cas))	C26(SIA)	C26(SIA)	1	3306.49	0	3.471e-05	30.82	0.122287		1	0	1	1	3	1102.84	47.0783
EIPQAERYQEAAPNVANNTGPHAASCFGAKK	1	7	1	O60716	Catenin delta-1 (Cadherin-associated Src substrate) (CAS) (p120 catenin) (p120(ctn)) (p120(cas))	C26(SIA)	C26(SIA)	1	3436.58	0	8.915e-05			3.96444	2							1	0	1	1	4	859.899	47.6253
HIEWESVLTNTAGCLR	1	1	1	O60716	Catenin delta-1 (Cadherin-associated Src substrate) (CAS) (p120 catenin) (p120(ctn)) (p120(cas))	C14(SIA)	C14(SIA)	1	1993.92	0	0.003996	22.22	0.610887		0	0	1	1	2	997.462	70.8466
NCDGVPALVR	4	7	1	O60716	Catenin delta-1 (Cadherin-associated Src substrate) (CAS) (p120 catenin) (p120(ctn)) (p120(cas))	C2(SIA)	C2(SIA)	1	1208.55	0	1.085e-05	45.71	0.00130911	2.54814	0	0	1	1	2	604.777	48.5773	1	0	1	1	2	604.776	51.399
YQEAAPNVANNTGPHAASCFGAK	9	7	1	O60716	Catenin delta-1 (Cadherin-associated Src substrate) (CAS) (p120 catenin) (p120(ctn)) (p120(cas))	C19(SIA)	C19(SIA)	1	2483.07	0	6.359e-15	90.11	7.47817e-08	5.16268	0	0	1	1	3	828.362	42.8357	1	0	1	1	3	828.362	42.8357
YQEAAPNVANNTGPHAASCFGAKK	2	7	1	O60716	Catenin delta-1 (Cadherin-associated Src substrate) (CAS) (p120 catenin) (p120(ctn)) (p120(cas))	C19(SIA)	C19(SIA)	1	2611.16	0	9.834e-08	44.79	0.00358612	3.27791	1	0	1	1	3	871.059	42.7968	1	0	1	1	3	871.059	42.7968
CQNEQLQTAVTQQVSQIQQHKDQYNLLK	8	4	1	O60763	General vesicular transport factor p115 (Protein USO1 homolog) (Transcytosis-associated protein) (TAP) (Vesicle-docking protein)	C1(SIA)	C1(SIA)	1	3478.68	0	3.589e-12	58.76	0.000237619	6.53913	1	0	1	1	4	870.424	67.5264	1	0	1	1	4	870.424	67.5264
VLVSPTNPPGATSSCQK	7	4	1	O60763	General vesicular transport factor p115 (Protein USO1 homolog) (Transcytosis-associated protein) (TAP) (Vesicle-docking protein)	C15(SIA)	C15(SIA)	1	1850.86	0	3.883e-13	100.63	9.37625e-09	3.80624	0	0	1	1	2	925.935	44.0245	1	0	1	1	2	925.935	44.0245
VASLLEHHALQLCQQTGR	2	4	1	O60826	Coiled-coil domain-containing protein 22	C13(SIA)	C13(SIA)	1	2169.06	0	3.67e-10	48.97	0.00173415	6.30157	0	0	1	1	3	723.691	48.6258	1	0	1	1	3	723.691	48.6258
LVMKDSAVNAICYGAK	4	2	1	O60832	H/ACA ribonucleoprotein complex subunit 4 (EC 5.4.99.-) (CBF5 homolog) (Dyskerin) (Nopp140-associated protein of 57 kDa) (Nucleolar protein NAP57) (Nucleolar protein family A member 4) (snoRNP protein DKC1)	C12(SIA)	C12(SIA)	1	1863.87	0	1.052e-12	96.08	2.77676e-08	4.18073	1	0	1	1	2	932.436	46.2904	1	0	1	1	2	932.436	46.2904
HIAVFPCK	2	4	1	O60841	Eukaryotic translation initiation factor 5B (eIF-5B) (Translation initiation factor IF-2)	C7(SIA)	C7(SIA)	1	1079.51	0	2.01e-06	45.3	0.00163497	2.71692	0	0	1	1	2	540.257	46.1605	1	0	1	1	2	540.257	46.1605
KGQEVCVKIEPIPGESPK	8	4	1	O60841	Eukaryotic translation initiation factor 5B (eIF-5B) (Translation initiation factor IF-2)	C6(SIA)	C6(SIA)	1	2103.05	0	5.36e-14	94.41	4.75263e-08	6.07003	2	0	1	1	2	1052.03	46.0444	1	0	1	1	3	701.687	50.3479
IGLVEALCGFQFTFK	2	1	1	O60884	DnaJ homolog subfamily A member 2 (Cell cycle progression restoration gene 3 protein) (Dnj3) (Dj3) (HIRA-interacting protein 4) (Renal carcinoma antigen NY-REN-14)	C8(SIA)	C8(SIA)	1	1837.9	0	1.382e-07	68.86	1.55175e-05	2.98362	0	0	1	1	2	919.452	93.4202	1	0	1	1	2	919.452	93.4202
LQLSKNVLCSACSGQGGK	2	1	1	O60884	DnaJ homolog subfamily A member 2 (Cell cycle progression restoration gene 3 protein) (Dnj3) (Dj3) (HIRA-interacting protein 4) (Renal carcinoma antigen NY-REN-14)	C9(SIA) C12(SIA)	C9(SIA)C12(SIA)	2	2122.94	0	4.589e-11	69.68	8.1004e-06	4.55414	1	0	1	1	3	708.317	52.6568	1	0	1	1	3	708.317	52.6568
NVLCSACSGQGGK	7	1	1	O60884	DnaJ homolog subfamily A member 2 (Cell cycle progression restoration gene 3 protein) (Dnj3) (Dj3) (HIRA-interacting protein 4) (Renal carcinoma antigen NY-REN-14)	C4(SIA) C7(SIA)	C4(SIA)C7(SIA)	2	1553.58	0	6.146e-06	77.42	1.92002e-07	3.04109	0	0	1	1	2	777.296	38.2217	1	0	1	1	2	777.295	38.5323
NVLCSACSGQGGK	2	1	1	O60884	DnaJ homolog subfamily A member 2 (Cell cycle progression restoration gene 3 protein) (Dnj3) (Dj3) (HIRA-interacting protein 4) (Renal carcinoma antigen NY-REN-14)	C4(SIA)	C4(SIA)	1	1388.57	0	0.0002645	27.26	0.041157	2.30265	0	0	1	1	2	694.787	40.0472	1	0	1	1	2	694.787	40.0472
QLAPGMVQQMQSVCSDCNGEGEVINEKDR	1	1	1	O60884	DnaJ homolog subfamily A member 2 (Cell cycle progression restoration gene 3 protein) (Dnj3) (Dj3) (HIRA-interacting protein 4) (Renal carcinoma antigen NY-REN-14)	C14(SIA)	C14(SIA)	1	3330.42	0	7.283e-05	38.89	0.0101232		1	0	1	1	3	1110.81	61.289
VIEPGCVR	4	1	1	O60884	DnaJ homolog subfamily A member 2 (Cell cycle progression restoration gene 3 protein) (Dnj3) (Dj3) (HIRA-interacting protein 4) (Renal carcinoma antigen NY-REN-14)	C6(SIA)	C6(SIA)	1	1037.48	0	0.0007922	45.6	0.00139364	2.11322	0	0	1	1	2	519.244	37.6258	1	0	1	1	2	519.244	37.6258
STSAGSTPTHCPQDSLSGVGGDVQEAFAQGTRR	2	10	1	O60941	Dystrobrevin beta (DTN-B) (Beta-dystrobrevin)	C11(SIA)	C11(SIA)	1	3469.54	0	1.623e-05	28.77	0.166986	4.28649	1	0	1	1	4	868.14	62.7319	1	0	1	1	4	868.14	62.7319
AGASCPSGGHVADIYLANINK	2	9	1	O75044	SLIT-ROBO Rho GTPase-activating protein 2 (srGAP2) (Formin-binding protein 2) (Rho GTPase-activating protein 34)	C5(SIA)	C5(SIA)	1	2223.01	0	1.949e-05	41.55	0.00819165	3.45221	0	0	1	1	3	741.676	58.49	1	0	1	1	3	741.676	58.49
EGPDKCSISGHGSLNSISR	1	1	1	O75044	SLIT-ROBO Rho GTPase-activating protein 2 (srGAP2) (Formin-binding protein 2) (Rho GTPase-activating protein 34)	C6(SIA)	C6(SIA)	1	2108.94	0	0.0001052	35.26	0.0261216		1	0	1	1	3	703.652	41.0929
FVNCVR	3	1	1	O75083	WD repeat-containing protein 1 (Actin-interacting protein 1) (AIP1) (NORI-1)	C4(SIA)	C4(SIA)	1	902.392	0.001	0.01784	31.72	0.00844586		0	0	1	1	2	451.7	33.865
GPVTDVAYSHDGAFLAVCDASK	4	5	1	O75083	WD repeat-containing protein 1 (Actin-interacting protein 1) (AIP1) (NORI-1)	C18(SIA)	C18(SIA)	1	2388.06	0	3.132e-10	64.64	3.44073e-05	4.3088	0	0	1	1	3	796.691	62.7225	1	0	1	1	3	796.691	61.9596
KCFSIDNPGYEPEVVAVHPGGDTVAIGGVDGNVR	11	5	1	O75083	WD repeat-containing protein 1 (Actin-interacting protein 1) (AIP1) (NORI-1)	C2(SIA)	C2(SIA)	1	3633.7	0	9.579e-07	45.49	0.00491388	3.88434	1	0	1	1	4	909.181	62.0191	1	0	1	1	4	909.181	62.0191
LATGSDDNCAAFFEGPPFK	2	5	1	O75083	WD repeat-containing protein 1 (Actin-interacting protein 1) (AIP1) (NORI-1)	C9(SIA)	C9(SIA)	1	2151.92	0	2.531e-07	55.88	0.000154936	2.08524	0	0	1	1	2	1076.46	69.2657	1	0	1	1	2	1076.46	69.2657
SIQCLTVHK	6	5	1	O75083	WD repeat-containing protein 1 (Actin-interacting protein 1) (AIP1) (NORI-1)	C4(SIA)	C4(SIA)	1	1193.57	0	9.748e-05	47.73	0.00113252	2.38158	0	0	1	1	2	597.288	36.9902	1	0	1	1	2	597.288	36.9902
SIQCLTVHKNGGK	4	5	1	O75083	WD repeat-containing protein 1 (Actin-interacting protein 1) (AIP1) (NORI-1)	C4(SIA)	C4(SIA)	1	1550.73	0	4.642e-07	56.06	0.000226189	3.04068	1	0	1	1	3	517.583	33.6462	1	0	1	1	3	517.583	35.5774
TGEKVCALGGSK	2	5	1	O75083	WD repeat-containing protein 1 (Actin-interacting protein 1) (AIP1) (NORI-1)	C6(SIA)	C6(SIA)	1	1314.61	0	4.162e-10	76.34	1.29144e-06	4.14409	1	0	1	1	2	657.808	31.2931	1	0	1	1	2	657.808	31.2931
VCALGGSK	2	5	1	O75083	WD repeat-containing protein 1 (Actin-interacting protein 1) (AIP1) (NORI-1)	C2(SIA)	C2(SIA)	1	899.403	0	0.002189	49.67	0.000263263	2.05383	0	0	1	1	2	450.205	30.5695	1	0	1	1	2	450.205	30.5695
ENLLLSDSPSCRETDSIQSR	2	2	1	O75116	Rho-associated protein kinase 2 (EC 2.7.11.1) (Rho kinase 2) (Rho-associated, coiled-coil-containing protein kinase 2) (Rho-associated, coiled-coil-containing protein kinase II) (ROCK-II) (p164 ROCK-2)	C11(SIA)	C11(SIA)	1	2415.08	0	0.000117	22.74	0.556585	3.37437	1	0	1	1	3	805.699	54.6074	1	0	1	1	3	805.699	54.6074
LADFGTCMK	1	1	1	O75116	Rho-associated protein kinase 2 (EC 2.7.11.1) (Rho kinase 2) (Rho-associated, coiled-coil-containing protein kinase 2) (Rho-associated, coiled-coil-containing protein kinase II) (ROCK-II) (p164 ROCK-2)	C7(SIA)	C7(SIA)	1	1166.46	0	7.334e-05	49.23	0.000117608		0	0	1	1	2	583.733	42.9624
NLICAFLTDR	2	2	1	O75116	Rho-associated protein kinase 2 (EC 2.7.11.1) (Rho kinase 2) (Rho-associated, coiled-coil-containing protein kinase 2) (Rho-associated, coiled-coil-containing protein kinase II) (ROCK-II) (p164 ROCK-2)	C4(SIA)	C4(SIA)	1	1330.62	0	4.108e-05	43.68	0.00244701	2.03009	0	0	1	1	2	665.814	84.9594	1	0	1	1	2	665.814	84.9594
QIQQLESNNRDLQDKNCLLETAK	4	2	1	O75116	Rho-associated protein kinase 2 (EC 2.7.11.1) (Rho kinase 2) (Rho-associated, coiled-coil-containing protein kinase 2) (Rho-associated, coiled-coil-containing protein kinase II) (ROCK-II) (p164 ROCK-2)	C17(SIA)	C17(SIA)	1	2866.37	0	8.573e-06	37.09	0.0336049	4.74101	2	0	1	1	3	956.127	50.9999	1	0	1	1	4	717.348	51.009
DSKKDDGDSMCGGPGMSDPR	1	1	1	O75122	CLIP-associating protein 2 (Cytoplasmic linker-associated protein 2) (Protein Orbit homolog 2) (hOrbit2)	C11(SIA)	C11(SIA)	1	2219.83	0	0.007559	24.43	0.0382213		2	0	1	1	3	740.616	36.3908
RRYESYGMHSDDDANSDASSACSER	2	10	1	O75122	CLIP-associating protein 2 (Cytoplasmic linker-associated protein 2) (Protein Orbit homolog 2) (hOrbit2)	C22(SIA)	C22(SIA)	1	2974.13	0	5.815e-08	49.05	0.000182944	5.61874	2	0	1	1	4	744.289	34.5272	1	0	1	1	4	744.289	34.5272
AAQCVTK	1	1	1	O75131	Copine-3 (Copine III)	N-Term(Acetyl) C4(SIA)	N-Term(Acetyl)C4(SIA)	1	927.397	0	0.0002068	46.52	0.000542624		0	0	1	1	2	464.202	31.3621
IKNCLNPQFSK	1	1	1	O75131	Copine-3 (Copine III)	C4(SIA)	C4(SIA)	1	1456.7	0	3.981e-05	48.56	0.000989141		1	0	1	1	2	728.852	42.8289
ISLNSLCYGDMDK	1	1	1	O75131	Copine-3 (Copine III)	C7(SIA)	C7(SIA)	1	1639.67	0	1.108e-05	43.26	0.00110227		0	0	1	1	2	820.338	58.2231
RVEELCQR	2	5	1	O75150	E3 ubiquitin-protein ligase BRE1B (BRE1-B) (EC 6.3.2.-) (95 kDa retinoblastoma-associated protein) (RBP95) (RING finger protein 40)	C6(SIA)	C6(SIA)	1	1197.54	0	0.0002269	34.22	0.0182788	3.22198	1	0	1	1	2	599.275	30.4019	1	0	1	1	2	599.275	30.4019
EKSVLTPLRGDVASCNTQVAEKPVLTAVPGITR	2	3	1	O75152	Zinc finger CCCH domain-containing protein 11A	C15(SIA)	C15(SIA)	1	3614.88	0	2.188e-06	39.59	0.00777547	3.83258	2	0	1	1	4	904.477	61.6316	1	0	1	1	4	904.477	61.6316
SVLTPLRGDVASCNTQVAEKPVLTAVPGITR	2	3	1	O75152	Zinc finger CCCH domain-containing protein 11A	C13(SIA)	C13(SIA)	1	3358.74	0	7.223e-15	83.14	4.51076e-07	7.71127	1	0	1	1	3	1120.25	65.0729	1	0	1	1	3	1120.25	65.0729
CLTQQAVALQR	2	1	1	O75153	Clustered mitochondria protein homolog	C1(SIA)	C1(SIA)	1	1395.67	0	3.566e-09	77.25	1.63312e-06	3.41413	0	0	1	1	2	698.34	47.9644	1	0	1	1	2	698.34	47.9644
ERPLCPLQPQNR	4	1	1	O75153	Clustered mitochondria protein homolog	C5(SIA)	C5(SIA)	1	1615.77	0	0.0004561	35.66	0.0266075	3.82656	0	0	1	1	2	808.391	39.1822	1	0	1	1	3	539.263	39.2558
ERPLCPLQPQNRDWKPLQCLK	4	1	1	O75153	Clustered mitochondria protein homolog	C5(SIA) C19(SIA)	C5(SIA)C19(SIA)	2	2892.37	0	5.216e-07	30.08	0.170382	4.64984	1	0	1	1	4	723.849	60.4118	1	0	1	1	4	723.849	60.4118
SLDPSDAFNGVDCNSLSFLSVFTDGDLGDSGKR	2	1	1	O75153	Clustered mitochondria protein homolog	C13(SIA)	C13(SIA)	1	3601.6	0	2.174e-06	50.02	0.00131294	2.98227	1	0	1	1	3	1201.21	92.3475	1	0	1	1	3	1201.21	92.3475
IQLQQQQQQSCQHLGLLTPVGVGEQLSEGDYAR	2	7	1	O75179	Ankyrin repeat domain-containing protein 17 (Gene trap ankyrin repeat protein) (Serologically defined breast cancer antigen NY-BR-16)	C11(SIA)	C11(SIA)	1	3817.83	0	2.796e-07	47.12	0.00334997	2.32517	0	0	1	1	3	1273.28	73.3864	1	0	1	1	3	1273.28	73.3864
HAPHCLSEEEGEQDRPR	2	8	1	O75190	DnaJ homolog subfamily B member 6 (HHDJ1) (Heat shock protein J2) (HSJ-2) (MRJ) (MSJ-1)	C5(SIA)	C5(SIA)	1	2154.9	0	2.057e-11	52.38	0.00024887	4.03626	0	0	1	1	4	539.481	32.1089	1	0	1	1	4	539.481	32.1089
IHLRNPSAAFFCVAR	2	4	1	O75223	Gamma-glutamylcyclotransferase (EC 2.3.2.4) (Cytochrome c-releasing factor 21)	C12(SIA)	C12(SIA)	1	1866.92	0	1.352e-10	58.11	0.000194393	5.22368	1	0	1	1	3	622.977	61.3266	1	0	1	1	3	622.977	61.3266
IICMGAK	1	1	1	O75223	Gamma-glutamylcyclotransferase (EC 2.3.2.4) (Cytochrome c-releasing factor 21)	C3(SIA)	C3(SIA)	1	916.401	0	0.006	27.47	0.0199653		0	0	1	1	2	458.704	27.4165
NPSAAFFCVAR	2	4	1	O75223	Gamma-glutamylcyclotransferase (EC 2.3.2.4) (Cytochrome c-releasing factor 21)	C8(SIA)	C8(SIA)	1	1347.59	0	2.185e-06	60.77	3.03604e-05	2.75949	0	0	1	1	2	674.297	63.3336	1	0	1	1	2	674.297	63.3336
ICQEVLPK	1	1	1	O75323	Protein NipSnap homolog 2 (NipSnap2) (Glioblastoma-amplified sequence)	C2(SIA)	C2(SIA)	1	1094.52	0.005	0.08608	24.48	0.204068		0	0	1	1	2	547.765	45.3721
LQFHNVKPECLEAYNK	2	2	1	O75323	Protein NipSnap homolog 2 (NipSnap2) (Glioblastoma-amplified sequence)	C10(SIA)	C10(SIA)	1	2097.98	0	4.259e-09	40.63	0.0103407	5.30661	0	0	1	1	3	699.997	48.635	1	0	1	1	3	699.997	48.635
LQFHNVKPECLEAYNKICQEVLPK	1	1	1	O75323	Protein NipSnap homolog 2 (NipSnap2) (Glioblastoma-amplified sequence)	C10(SIA) C18(SIA)	C10(SIA)C18(SIA)	2	3173.48	0	0.0001069	27.87	0.284069		1	0	1	1	3	1058.5	65.6681
MMIPDCQR	5	4	1	O75347	Tubulin-specific chaperone A (TCP1-chaperonin cofactor A) (Tubulin-folding cofactor A) (CFA)	C6(SIA)	C6(SIA)	1	1158.44	0	4.306e-05	44.87	0.00043825	2.13108	0	0	1	1	2	579.726	45.9608	1	0	1	1	2	579.727	42.2723
GSCSTEVEKETQEKMTILQTYFR	2	1	1	O75348	V-type proton ATPase subunit G 1 (V-ATPase subunit G 1) (V-ATPase 13 kDa subunit 1) (Vacuolar proton pump subunit G 1) (Vacuolar proton pump subunit M16)	C3(SIA)	C3(SIA)	1	2873.29	0	4.645e-07	43.61	0.00562028	3.38779	2	0	1	1	3	958.436	69.5655	1	0	1	1	3	958.436	69.5655
FVIHCNSPVWGADKCEELLEK	2	3	1	O75367	Core histone macro-H2A.1 (Histone macroH2A1) (mH2A1) (Histone H2A.y) (H2A/y) (Medulloblastoma antigen MU-MB-50.205)	C5(SIA)	C5(SIA)	1	2582.19	0	1.263e-12	68.65	1.89063e-05	6.4291	1	0	1	1	3	861.401	65.7884	1	0	1	1	3	861.401	65.7884
FVIHCNSPVWGADKCEELLEK	10	3	1	O75367	Core histone macro-H2A.1 (Histone macroH2A1) (mH2A1) (Histone H2A.y) (H2A/y) (Medulloblastoma antigen MU-MB-50.205)	C5(SIA) C15(SIA)	C5(SIA)C15(SIA)	2	2747.2	0	1.456e-11	66.59	2.02615e-05	6.6279	1	0	1	1	2	1374.1	61.1639	1	0	1	1	3	916.406	61.1796
FVIHCNSPVWGADKCEELLEKTVK	2	3	1	O75367	Core histone macro-H2A.1 (Histone macroH2A1) (mH2A1) (Histone H2A.y) (H2A/y) (Medulloblastoma antigen MU-MB-50.205)	C5(SIA) C15(SIA)	C5(SIA)C15(SIA)	2	3075.41	0	5.372e-07	48.32	0.00225117	2.67832	2	0	1	1	3	1025.81	61.301	1	0	1	1	3	1025.81	61.301
NCLALADDK	2	3	1	O75367	Core histone macro-H2A.1 (Histone macroH2A1) (mH2A1) (Histone H2A.y) (H2A/y) (Medulloblastoma antigen MU-MB-50.205)	C2(SIA)	C2(SIA)	1	1127.48	0	3.788e-05	47.69	0.000472349	3.03528	0	0	1	1	2	564.242	44.1103	1	0	1	1	2	564.242	44.1103
NCLALADDKK	9	3	1	O75367	Core histone macro-H2A.1 (Histone macroH2A1) (mH2A1) (Histone H2A.y) (H2A/y) (Medulloblastoma antigen MU-MB-50.205)	C2(SIA)	C2(SIA)	1	1255.57	0	4.409e-07	59.69	5.43439e-05	3.11243	1	0	1	1	2	628.288	35.1139	1	0	1	1	2	628.288	35.1139
NCLALADDKKLK	14	3	1	O75367	Core histone macro-H2A.1 (Histone macroH2A1) (mH2A1) (Histone H2A.y) (H2A/y) (Medulloblastoma antigen MU-MB-50.205)	C2(SIA)	C2(SIA)	1	1496.75	0	2.614e-07	60.21	8.26074e-05	4.61566	2	0	1	1	2	748.878	41.0748	1	0	1	1	3	499.588	37.9012
NGPLEVAGAAVSAGHGLPAKFVIHCNSPVWGADKCEELLEK	1	3	1	O75367	Core histone macro-H2A.1 (Histone macroH2A1) (mH2A1) (Histone H2A.y) (H2A/y) (Medulloblastoma antigen MU-MB-50.205)	C25(SIA) C35(SIA)	C25(SIA)C35(SIA)	2	4545.14	0	1.653e-06			5.64919	2							1	0	1	1	5	909.833	71.6899
AGSNMLLIGVHGPTTPCEEVSMK	2	1	1	O75369	Filamin-B (FLN-B) (ABP-278) (ABP-280 homolog) (Actin-binding-like protein) (Beta-filamin) (Filamin homolog 1) (Fh1) (Filamin-3) (Thyroid autoantigen) (Truncated actin-binding protein) (Truncated ABP)	C17(SIA)	C17(SIA)	1	2536.15	0	8.638e-07	42.33	0.00746777	3.48467	0	0	1	1	3	846.056	64.7233	1	0	1	1	3	846.056	64.7233
AGSNMLLIGVHGPTTPCEEVSMKHVGNQQYNVTYVVK	2	1	1	O75369	Filamin-B (FLN-B) (ABP-278) (ABP-280 homolog) (Actin-binding-like protein) (Beta-filamin) (Filamin homolog 1) (Fh1) (Filamin-3) (Thyroid autoantigen) (Truncated actin-binding protein) (Truncated ABP)	C17(SIA)	C17(SIA)	1	4165.98	0	0.0006625	24	0.690119	3.5142	1	0	1	1	5	834.001	63.957	1	0	1	1	5	834.001	63.957
AHIANPSGASTECFVTDNADGTYQVEYTPFEK	1	1	1	O75369	Filamin-B (FLN-B) (ABP-278) (ABP-280 homolog) (Actin-binding-like protein) (Beta-filamin) (Filamin homolog 1) (Fh1) (Filamin-3) (Thyroid autoantigen) (Truncated actin-binding protein) (Truncated ABP)	C13(SIA)	C13(SIA)	1	3627.53	0	0.00169	29.11	0.0960471		0	0	1	1	3	1209.85	66.9044
ALGALVDSCAPGLCPDWESWDPQKPVDNAR	3	1	1	O75369	Filamin-B (FLN-B) (ABP-278) (ABP-280 homolog) (Actin-binding-like protein) (Beta-filamin) (Filamin homolog 1) (Fh1) (Filamin-3) (Thyroid autoantigen) (Truncated actin-binding protein) (Truncated ABP)	C14(SIA)	C14(SIA)	1	3375.52	0	1.39e-05	26.39	0.324675	3.06887	0	0	1	1	3	1125.84	77.103	1	0	1	1	3	1125.84	77.103
ALGALVDSCAPGLCPDWESWDPQKPVDNAR	2	1	1	O75369	Filamin-B (FLN-B) (ABP-278) (ABP-280 homolog) (Actin-binding-like protein) (Beta-filamin) (Filamin homolog 1) (Fh1) (Filamin-3) (Thyroid autoantigen) (Truncated actin-binding protein) (Truncated ABP)	C9(SIA) C14(SIA)	C9(SIA)C14(SIA)	2	3541.51	0	0.002055			3.08669	0							1	0	1	1	4	886.134	76.9592
ANEPTHFTVDCTEAGEGDVSVGIK	6	1	1	O75369	Filamin-B (FLN-B) (ABP-278) (ABP-280 homolog) (Actin-binding-like protein) (Beta-filamin) (Filamin homolog 1) (Fh1) (Filamin-3) (Thyroid autoantigen) (Truncated actin-binding protein) (Truncated ABP)	C11(SIA)	C11(SIA)	1	2641.14	0	2.658e-09	72.08	5.03296e-06	4.3617	0	0	1	1	3	881.051	56.4354	1	0	1	1	3	881.052	56.2878
APSVATVGSICDLNLKIPEINSSDMSAHVTSPSGR	4	1	1	O75369	Filamin-B (FLN-B) (ABP-278) (ABP-280 homolog) (Actin-binding-like protein) (Beta-filamin) (Filamin homolog 1) (Fh1) (Filamin-3) (Thyroid autoantigen) (Truncated actin-binding protein) (Truncated ABP)	C11(SIA)	C11(SIA)	1	3718.78	0	1.181e-11	65.04	5.81381e-05	7.05649	1	0	1	1	4	930.451	71.6658	1	0	1	1	4	930.451	71.6903
CLATGPGIASTVK	2	1	1	O75369	Filamin-B (FLN-B) (ABP-278) (ABP-280 homolog) (Actin-binding-like protein) (Beta-filamin) (Filamin homolog 1) (Fh1) (Filamin-3) (Thyroid autoantigen) (Truncated actin-binding protein) (Truncated ABP)	C1(SIA)	C1(SIA)	1	1382.67	0	2.089e-09	69.97	7.38081e-06	3.23769	0	0	1	1	2	691.838	49.2077	1	0	1	1	2	691.838	49.2077
CVYKPMQPGPHVVK	2	1	1	O75369	Filamin-B (FLN-B) (ABP-278) (ABP-280 homolog) (Actin-binding-like protein) (Beta-filamin) (Filamin homolog 1) (Fh1) (Filamin-3) (Thyroid autoantigen) (Truncated actin-binding protein) (Truncated ABP)	C1(SIA)	C1(SIA)	1	1747.84	0	1.653e-05	35.7	0.0330251	3.20261	0	0	1	1	3	583.284	38.6132	1	0	1	1	3	583.284	38.6132
GAGIGGLGITVEGPSESKINCR	6	1	1	O75369	Filamin-B (FLN-B) (ABP-278) (ABP-280 homolog) (Actin-binding-like protein) (Beta-filamin) (Filamin homolog 1) (Fh1) (Filamin-3) (Thyroid autoantigen) (Truncated actin-binding protein) (Truncated ABP)	C21(SIA)	C21(SIA)	1	2280.1	0	1.015e-13	85.47	4.27533e-07	6.25726	1	0	1	1	2	1140.55	56.8305	1	0	1	1	3	760.704	60.4186
GLHVVEVTYDDVPIPNSPFKVAVTEGCQPSR	8	1	1	O75369	Filamin-B (FLN-B) (ABP-278) (ABP-280 homolog) (Actin-binding-like protein) (Beta-filamin) (Filamin homolog 1) (Fh1) (Filamin-3) (Thyroid autoantigen) (Truncated actin-binding protein) (Truncated ABP)	C27(SIA)	C27(SIA)	1	3518.69	0	1.117e-05	42.8	0.00885088	3.41616	1	0	1	1	4	880.429	72.1794	1	0	1	1	4	880.431	72.0312
IEYNDQNDGSCDVK	2	1	1	O75369	Filamin-B (FLN-B) (ABP-278) (ABP-280 homolog) (Actin-binding-like protein) (Beta-filamin) (Filamin homolog 1) (Fh1) (Filamin-3) (Thyroid autoantigen) (Truncated actin-binding protein) (Truncated ABP)	C11(SIA)	C11(SIA)	1	1764.67	0	1.723e-06	50.49	0.00011345		0	0	1	1	2	882.841	36.9241
IFFAGDTIPKSPFVVQVGEACNPNACR	1	1	1	O75369	Filamin-B (FLN-B) (ABP-278) (ABP-280 homolog) (Actin-binding-like protein) (Beta-filamin) (Filamin homolog 1) (Fh1) (Filamin-3) (Thyroid autoantigen) (Truncated actin-binding protein) (Truncated ABP)	C21(SIA) C26(SIA)	C21(SIA)C26(SIA)	2	3210.46	0	0.001435	27.48	0.270742		1	0	1	1	3	1070.82	78.1366
KVVPCLVTPVTGR	6	1	1	O75369	Filamin-B (FLN-B) (ABP-278) (ABP-280 homolog) (Actin-binding-like protein) (Beta-filamin) (Filamin homolog 1) (Fh1) (Filamin-3) (Thyroid autoantigen) (Truncated actin-binding protein) (Truncated ABP)	C5(SIA)	C5(SIA)	1	1533.82	0	7.07e-08	58.91	0.000105265	3.85632	1	0	1	1	2	767.413	49.7354	1	0	1	1	3	511.943	52.861
KVVPCLVTPVTGRENSTAK	3	1	1	O75369	Filamin-B (FLN-B) (ABP-278) (ABP-280 homolog) (Actin-binding-like protein) (Beta-filamin) (Filamin homolog 1) (Fh1) (Filamin-3) (Thyroid autoantigen) (Truncated actin-binding protein) (Truncated ABP)	C5(SIA)	C5(SIA)	1	2164.11	0	4.251e-07	36.82	0.0247276	4.98234	2	0	1	1	3	722.043	44.4586	1	0	1	1	3	722.041	48.1849
MDGTYACSYTPVK	2	1	1	O75369	Filamin-B (FLN-B) (ABP-278) (ABP-280 homolog) (Actin-binding-like protein) (Beta-filamin) (Filamin homolog 1) (Fh1) (Filamin-3) (Thyroid autoantigen) (Truncated actin-binding protein) (Truncated ABP)	C7(SIA)	C7(SIA)	1	1600.64	0	4.015e-11	87.43	3.65953e-08	4.13884	0	0	1	1	2	800.823	45.7653	1	0	1	1	2	800.823	45.7653
NGSCGVSYIAQEPGNYEVSIK	2	1	1	O75369	Filamin-B (FLN-B) (ABP-278) (ABP-280 homolog) (Actin-binding-like protein) (Beta-filamin) (Filamin homolog 1) (Fh1) (Filamin-3) (Thyroid autoantigen) (Truncated actin-binding protein) (Truncated ABP)	C4(SIA)	C4(SIA)	1	2380.05	0	9.859e-05	31.1	0.0733554	2.65117	0	0	1	1	3	794.022	62.1755	1	0	1	1	3	794.022	62.1755
NRMDGTYACSYTPVK	16	1	1	O75369	Filamin-B (FLN-B) (ABP-278) (ABP-280 homolog) (Actin-binding-like protein) (Beta-filamin) (Filamin homolog 1) (Fh1) (Filamin-3) (Thyroid autoantigen) (Truncated actin-binding protein) (Truncated ABP)	C9(SIA)	C9(SIA)	1	1886.77	0	7.313e-07	78.88	5.27385e-07	4.94985	1	0	1	1	3	629.597	41.6705	1	0	1	1	2	943.888	38.5167
SGCIVNNLAEFTVDPK	8	1	1	O75369	Filamin-B (FLN-B) (ABP-278) (ABP-280 homolog) (Actin-binding-like protein) (Beta-filamin) (Filamin homolog 1) (Fh1) (Filamin-3) (Thyroid autoantigen) (Truncated actin-binding protein) (Truncated ABP)	C3(SIA)	C3(SIA)	1	1871.85	0	4.398e-09	78.12	1.46616e-06	4.09679	0	0	1	1	2	936.431	71.8242	1	0	1	1	2	936.43	71.8117
SGCIVNNLAEFTVDPKDAGKAPLK	2	1	1	O75369	Filamin-B (FLN-B) (ABP-278) (ABP-280 homolog) (Actin-binding-like protein) (Beta-filamin) (Filamin homolog 1) (Fh1) (Filamin-3) (Thyroid autoantigen) (Truncated actin-binding protein) (Truncated ABP)	C3(SIA)	C3(SIA)	1	2652.3	0	6.913e-11	54.14	0.000609056	4.73771	2	0	1	1	3	884.772	65.7083	1	0	1	1	3	884.772	65.7083
SGLKANEPTHFTVDCTEAGEGDVSVGIK	6	1	1	O75369	Filamin-B (FLN-B) (ABP-278) (ABP-280 homolog) (Actin-binding-like protein) (Beta-filamin) (Filamin homolog 1) (Fh1) (Filamin-3) (Thyroid autoantigen) (Truncated actin-binding protein) (Truncated ABP)	C15(SIA)	C15(SIA)	1	3026.37	0	1.339e-08	72.51	7.7116e-06	3.2584	1	0	1	1	3	1009.46	54.996	1	0	1	1	3	1009.46	54.996
SPFVVQVGEACNPNACR	4	1	1	O75369	Filamin-B (FLN-B) (ABP-278) (ABP-280 homolog) (Actin-binding-like protein) (Beta-filamin) (Filamin homolog 1) (Fh1) (Filamin-3) (Thyroid autoantigen) (Truncated actin-binding protein) (Truncated ABP)	C11(SIA) C16(SIA)	C11(SIA)C16(SIA)	2	2120.86	0	1.151e-07	42.88	0.00221291	3.32395	0	0	1	1	2	1060.93	59.8389	1	0	1	1	2	1060.93	60.5313
SSFLVDCSK	6	1	1	O75369	Filamin-B (FLN-B) (ABP-278) (ABP-280 homolog) (Actin-binding-like protein) (Beta-filamin) (Filamin homolog 1) (Fh1) (Filamin-3) (Thyroid autoantigen) (Truncated actin-binding protein) (Truncated ABP)	C7(SIA)	C7(SIA)	1	1150.48	0	0.0001011	51.22	0.000177069	2.66147	0	0	1	1	2	575.745	45.5279	1	0	1	1	2	575.745	45.5279
SSTETCYSAIPK	4	1	1	O75369	Filamin-B (FLN-B) (ABP-278) (ABP-280 homolog) (Actin-binding-like protein) (Beta-filamin) (Filamin homolog 1) (Fh1) (Filamin-3) (Thyroid autoantigen) (Truncated actin-binding protein) (Truncated ABP)	C6(SIA)	C6(SIA)	1	1451.61	0	3.258e-05	48.44	0.000358047	3.30905	0	0	1	1	2	726.308	41.7707	1	0	1	1	2	726.308	41.7707
VAVTEGCQPSR	7	1	1	O75369	Filamin-B (FLN-B) (ABP-278) (ABP-280 homolog) (Actin-binding-like protein) (Beta-filamin) (Filamin homolog 1) (Fh1) (Filamin-3) (Thyroid autoantigen) (Truncated actin-binding protein) (Truncated ABP)	C7(SIA)	C7(SIA)	1	1311.57	0	6.946e-07	70.25	3.70072e-06	3.28661	0	0	1	1	2	656.29	32.3479	1	0	1	1	2	656.29	30.8173
VAVTEGCQPSRVQAQGPGLK	26	1	1	O75369	Filamin-B (FLN-B) (ABP-278) (ABP-280 homolog) (Actin-binding-like protein) (Beta-filamin) (Filamin homolog 1) (Fh1) (Filamin-3) (Thyroid autoantigen) (Truncated actin-binding protein) (Truncated ABP)	C7(SIA)	C7(SIA)	1	2190.07	0	3.772e-17	84.62	4.94591e-07	6.47685	1	0	1	1	2	1095.54	39.7505	1	0	1	1	2	1095.54	39.7505
VAVTEGCQPSRVQAQGPGLKEAFTNKPNVFTVVTR	18	1	1	O75369	Filamin-B (FLN-B) (ABP-278) (ABP-280 homolog) (Actin-binding-like protein) (Beta-filamin) (Filamin homolog 1) (Fh1) (Filamin-3) (Thyroid autoantigen) (Truncated actin-binding protein) (Truncated ABP)	C7(SIA)	C7(SIA)	1	3893.97	0	5.897e-07	45.71	0.00326538	4.78099	2	0	1	1	4	974.242	61.5337	1	0	1	1	4	974.247	57.25
VHSPSGAVEECHVSELEPDKYAVR	18	1	1	O75369	Filamin-B (FLN-B) (ABP-278) (ABP-280 homolog) (Actin-binding-like protein) (Beta-filamin) (Filamin homolog 1) (Fh1) (Filamin-3) (Thyroid autoantigen) (Truncated actin-binding protein) (Truncated ABP)	C11(SIA)	C11(SIA)	1	2803.26	0	2.443e-08	53.58	0.000544436	5.81478	1	0	1	1	3	935.092	49.4014	1	0	1	1	4	701.572	49.3223
VVPCLVTPVTGR	4	1	1	O75369	Filamin-B (FLN-B) (ABP-278) (ABP-280 homolog) (Actin-binding-like protein) (Beta-filamin) (Filamin homolog 1) (Fh1) (Filamin-3) (Thyroid autoantigen) (Truncated actin-binding protein) (Truncated ABP)	C4(SIA)	C4(SIA)	1	1405.73	0	1.865e-05	43.86	0.0038977	2.20728	0	0	1	1	2	703.367	55.5304	1	0	1	1	2	703.367	55.5304
WCNEHLKCVNKR	1	1	1	O75369	Filamin-B (FLN-B) (ABP-278) (ABP-280 homolog) (Actin-binding-like protein) (Beta-filamin) (Filamin homolog 1) (Fh1) (Filamin-3) (Thyroid autoantigen) (Truncated actin-binding protein) (Truncated ABP)	C2(SIA) C8(SIA)	C2(SIA)C8(SIA)	2	1859.78	0	3.012e-06	50.98	0.000361492		2	0	1	1	3	620.598	36.1376
MLSSTPPTPIACAPSAVNQAAPHQQNR	2	8	1	O75376	Nuclear receptor corepressor 1 (N-CoR) (N-CoR1)	C12(SIA)	C12(SIA)	1	2952.38	0	0.0002556	28	0.263488	2.72846	0	0	1	1	3	984.797	53.5912	1	0	1	1	3	984.797	53.4408
VIACDGGGGALGHPK	6	2	1	O75380	NADH dehydrogenase [ubiquinone] iron-sulfur protein 6, mitochondrial (Complex I-13kD-A) (CI-13kD-A) (NADH-ubiquinone oxidoreductase 13 kDa-A subunit)	C4(SIA)	C4(SIA)	1	1516.69	0	7.024e-11	70.47	5.59996e-06	3.90625	0	0	1	1	2	758.851	34.7477	1	0	1	1	3	506.236	37.4003
GFSIPECQK	6	3	1	O75390	Citrate synthase, mitochondrial (EC 2.3.3.1) (Citrate (Si)-synthase)	C7(SIA)	C7(SIA)	1	1173.49	0	0.002562	36.96	0.00454095	2.22754	0	0	1	1	2	587.251	49.7111	1	0	1	1	2	587.252	45.4685
GFSIPECQKLLPK	3	3	1	O75390	Citrate synthase, mitochondrial (EC 2.3.3.1) (Citrate (Si)-synthase)	C7(SIA)	C7(SIA)	1	1624.81	0	0.0001621	31.6	0.0744756	2.59409	1	0	1	1	2	812.911	60.1218	1	0	1	1	2	812.911	60.1218
YTCQREFALK	3	3	1	O75390	Citrate synthase, mitochondrial (EC 2.3.3.1) (Citrate (Si)-synthase)	C3(SIA)	C3(SIA)	1	1423.64	0	7.39e-07	50.57	0.000434992	3.77597	1	0	1	1	2	712.323	44.7221	1	0	1	1	2	712.323	44.7221
DAAHMLQANKTYGCVPVANKR	8	2	1	O75391	Sperm-associated antigen 7	C14(SIA)	C14(SIA)	1	2452.15	0	2.093e-11	63.44	6.83649e-05	4.87982	2	0	1	1	3	818.055	47.1725	1	0	1	1	3	818.055	47.1725
IFKDFMHVLEHECQHHHSK	1	1	1	O75400	Pre-mRNA-processing factor 40 homolog A (Fas ligand-associated factor 1) (Formin-binding protein 11) (Formin-binding protein 3) (Huntingtin yeast partner A) (Huntingtin-interacting protein 10) (HIP-10) (Huntingtin-interacting protein A) (Renal carcinoma antigen NY-REN-6)	C13(SIA)	C13(SIA)	1	2583.12	0	0.0006599	28.13	0.14028		1	0	1	1	4	646.536	44.4655
AAHGCVTAVSGK	1	1	1	O75410	Transforming acidic coiled-coil-containing protein 1 (Gastric cancer antigen Ga55) (Taxin-1)	C5(SIA)	C5(SIA)	1	1265.57	0	0.009428	26.69	0.113252		0	0	1	1	3	422.528	27.8096
TCSKPSENEVPQQAIDSHSVKNFREEPEHDFSK	2	4	1	O75410	Transforming acidic coiled-coil-containing protein 1 (Gastric cancer antigen Ga55) (Taxin-1)	C2(SIA)	C2(SIA)	1	3965.78	0	1.213e-07	28.7	0.180087	5.98142	2	0	1	1	4	992.201	46.4947	1	0	1	1	4	992.201	46.4947
KTLDQVLEDVDQCCQALSQR	2	6	1	O75431	Metaxin-2 (Mitochondrial outer membrane import complex protein 2)	C13(SIA) C14(SIA)	C13(SIA)C14(SIA)	2	2622.12	0	5.14e-10	75.13	2.33553e-06	4.50357	1	0	1	1	3	874.713	69.5252	1	0	1	1	3	874.713	69.5252
NYSNLLAFCR	2	6	1	O75431	Metaxin-2 (Mitochondrial outer membrane import complex protein 2)	C9(SIA)	C9(SIA)	1	1365.6	0	4.414e-08	67.7	6.99676e-06	2.66193	0	0	1	1	2	683.302	66.2761	1	0	1	1	2	683.302	66.2761
FHFGDSLCTHKGEIPALPPCKFTGSEIR	12	4	1	O75439	Mitochondrial-processing peptidase subunit beta (EC 3.4.24.64) (Beta-MPP) (P-52)	C8(SIA) C20(SIA)	C8(SIA)C20(SIA)	2	3417.54	0	1.726e-06	32.75	0.0808272	4.93656	2	0	1	1	4	855.141	63.0405	1	0	1	1	4	855.145	62.9513
IDAVNAETIREVCTK	10	4	1	O75439	Mitochondrial-processing peptidase subunit beta (EC 3.4.24.64) (Beta-MPP) (P-52)	C13(SIA)	C13(SIA)	1	1826.87	0	2.918e-12	88.3	1.65216e-07	4.51045	1	0	1	1	2	913.937	49.8473	1	0	1	1	3	609.626	50.5265
LCTSVTESEVAR	2	4	1	O75439	Mitochondrial-processing peptidase subunit beta (EC 3.4.24.64) (Beta-MPP) (P-52)	C2(SIA)	C2(SIA)	1	1459.64	0	3.166e-07	60.78	3.88973e-05	2.8166	0	0	1	1	2	730.326	45.2628	1	0	1	1	2	730.326	45.2628
QMLCYNR	1	1	1	O75439	Mitochondrial-processing peptidase subunit beta (EC 3.4.24.64) (Beta-MPP) (P-52)	C4(SIA)	C4(SIA)	1	1092.43	0.004	0.07297	18.7	0.126803		0	0	1	1	2	546.721	43.1981
SNMCWLRD	1	1	1	O75439	Mitochondrial-processing peptidase subunit beta (EC 3.4.24.64) (Beta-MPP) (P-52)	C4(SIA)	C4(SIA)	1	1205.44	0.002	0.04054	30.51	0.00693577		1	0	1	1	2	603.225	50.7216
VTCLESGLR	2	4	1	O75439	Mitochondrial-processing peptidase subunit beta (EC 3.4.24.64) (Beta-MPP) (P-52)	C3(SIA)	C3(SIA)	1	1142.52	0	0.0006273	38.77	0.00550869	2.39376	0	0	1	1	2	571.766	42.9508	1	0	1	1	2	571.766	42.9508
AQLVEIVGCHFR	2	1	1	O75446	Histone deacetylase complex subunit SAP30 (30 kDa Sin3-associated polypeptide) (Sin3 corepressor complex subunit SAP30) (Sin3-associated polypeptide p30)	C9(SIA)	C9(SIA)	1	1536.73	0	3.583e-08	64.9	3.46892e-05	3.37495	0	0	1	1	2	768.87	62.4062	1	0	1	1	2	768.87	62.4062
VCLRNEEQMKLPAEGPEPEADSQEQVHPK	2	1	1	O75459	P antigen family member 1 (PAGE-1) (AL5) (G antigen 9) (GAGE-9) (G antigen family B member 1) (Prostate-associated gene 1 protein)	C2(SIA)	C2(SIA)	1	3453.59	0	3.335e-07	36.8	0.0357374	3.80056	2	0	1	1	4	864.152	49.8837	1	0	1	1	4	864.152	49.8837
MVKQPCPSESDIITEEDK	3	2	1	O75475	PC4 and SFRS1-interacting protein (CLL-associated antigen KW-7) (Dense fine speckles 70 kDa protein) (DFS 70) (Lens epithelium-derived growth factor) (Transcriptional coactivator p75/p52)	C6(SIA)	C6(SIA)	1	2213.96	0	3.452e-08	76.99	1.53989e-06	2.92423	1	0	1	1	3	738.658	48.8054	1	0	1	1	3	738.658	48.8054
MVKQPCPSESDIITEEDKSK	14	2	1	O75475	PC4 and SFRS1-interacting protein (CLL-associated antigen KW-7) (Dense fine speckles 70 kDa protein) (DFS 70) (Lens epithelium-derived growth factor) (Transcriptional coactivator p75/p52)	C6(SIA)	C6(SIA)	1	2445.08	0	1.136e-11	90.95	7.75804e-08	4.47319	2	0	1	1	3	815.699	43.8573	1	0	1	1	3	815.699	43.8573
EKLHAVNAEECNVLQGR	4	4	1	O75521	Enoyl-CoA delta isomerase 2, mitochondrial (EC 5.3.3.8) (DRS-1) (Delta(3),delta(2)-enoyl-CoA isomerase) (D3,D2-enoyl-CoA isomerase) (Diazepam-binding inhibitor-related protein 1) (DBI-related protein 1) (Dodecenoyl-CoA isomerase) (Hepatocellular carcinoma-associated antigen 88) (Peroxisomal 3,2-trans-enoyl-CoA isomerase) (pECI) (Renal carcinoma antigen NY-REN-1)	C11(SIA)	C11(SIA)	1	2074.97	0	1e-08	73.01	5.7879e-06	4.41169	1	0	1	1	2	1037.99	43.0078	1	0	1	1	3	692.328	42.9923
EREKLHAVNAEECNVLQGR	8	4	1	O75521	Enoyl-CoA delta isomerase 2, mitochondrial (EC 5.3.3.8) (DRS-1) (Delta(3),delta(2)-enoyl-CoA isomerase) (D3,D2-enoyl-CoA isomerase) (Diazepam-binding inhibitor-related protein 1) (DBI-related protein 1) (Dodecenoyl-CoA isomerase) (Hepatocellular carcinoma-associated antigen 88) (Peroxisomal 3,2-trans-enoyl-CoA isomerase) (pECI) (Renal carcinoma antigen NY-REN-1)	C13(SIA)	C13(SIA)	1	2360.11	0	1.186e-16	114.05	5.4428e-10	6.18303	2	0	1	1	3	787.374	43.9896	1	0	1	1	3	787.374	43.9896
KLTAGEACAQGLVTEVFPDSTFQK	4	4	1	O75521	Enoyl-CoA delta isomerase 2, mitochondrial (EC 5.3.3.8) (DRS-1) (Delta(3),delta(2)-enoyl-CoA isomerase) (D3,D2-enoyl-CoA isomerase) (Diazepam-binding inhibitor-related protein 1) (DBI-related protein 1) (Dodecenoyl-CoA isomerase) (Hepatocellular carcinoma-associated antigen 88) (Peroxisomal 3,2-trans-enoyl-CoA isomerase) (pECI) (Renal carcinoma antigen NY-REN-1)	C8(SIA)	C8(SIA)	1	2705.27	0	2.131e-08	59.11	0.000199275	4.09548	1	0	1	1	3	902.43	71.7806	1	0	1	1	3	902.43	71.7806
QATEGPCNMPKPGVFDLINK	2	4	1	O75521	Enoyl-CoA delta isomerase 2, mitochondrial (EC 5.3.3.8) (DRS-1) (Delta(3),delta(2)-enoyl-CoA isomerase) (D3,D2-enoyl-CoA isomerase) (Diazepam-binding inhibitor-related protein 1) (DBI-related protein 1) (Dodecenoyl-CoA isomerase) (Hepatocellular carcinoma-associated antigen 88) (Peroxisomal 3,2-trans-enoyl-CoA isomerase) (pECI) (Renal carcinoma antigen NY-REN-1)	C7(SIA)	C7(SIA)	1	2324.08	0	1.847e-08	50.51	0.00118219	4.27886	0	0	1	1	3	775.366	62.4243	1	0	1	1	3	775.366	62.4243
WLSDECTNAVVNFLSR	2	4	1	O75521	Enoyl-CoA delta isomerase 2, mitochondrial (EC 5.3.3.8) (DRS-1) (Delta(3),delta(2)-enoyl-CoA isomerase) (D3,D2-enoyl-CoA isomerase) (Diazepam-binding inhibitor-related protein 1) (DBI-related protein 1) (Dodecenoyl-CoA isomerase) (Hepatocellular carcinoma-associated antigen 88) (Peroxisomal 3,2-trans-enoyl-CoA isomerase) (pECI) (Renal carcinoma antigen NY-REN-1)	C6(SIA)	C6(SIA)	1	2018.91	0	4.803e-08	52.11	0.000560426	2.77043	0	0	1	1	2	1009.96	83.8814	1	0	1	1	2	1009.96	83.8814
KSEAQHEQPEDGCPFGALTQR	8	2	1	O75528	Transcriptional adapter 3 (ADA3 homolog) (hADA3) (STAF54) (Transcriptional adapter 3-like) (ADA3-like protein)	C13(SIA)	C13(SIA)	1	2493.08	0	7.593e-08	80.09	8.0612e-07	4.70124	1	0	1	1	3	831.698	49.1761	1	0	1	1	4	624.025	49.3581
SEAQHEQPEDGCPFGALTQR	2	2	1	O75528	Transcriptional adapter 3 (ADA3 homolog) (hADA3) (STAF54) (Transcriptional adapter 3-like) (ADA3-like protein)	C12(SIA)	C12(SIA)	1	2364.98	0	3.126e-09	58.15	8.23725e-05	4.04351	0	0	1	1	3	789	53.4134	1	0	1	1	3	789	53.4134
NRHEKVQENCIDLVGR	6	1	1	O75533	Splicing factor 3B subunit 1 (Pre-mRNA-splicing factor SF3b 155 kDa subunit) (SF3b155) (Spliceosome-associated protein 155) (SAP 155)	C10(SIA)	C10(SIA)	1	2074.97	0	1.506e-10	84.08	4.52594e-07	4.26478	2	0	1	1	3	692.329	37.0054	1	0	1	1	4	519.499	39.9717
QCCGTDGVEANYIKTEILPPFFK	4	1	1	O75533	Splicing factor 3B subunit 1 (Pre-mRNA-splicing factor SF3b 155 kDa subunit) (SF3b155) (Spliceosome-associated protein 155) (SAP 155)	C2(SIA) C3(SIA)	C2(SIA)C3(SIA)	2	2903.27	0	4.991e-05	28.11	0.158466	2.43553	1	0	1	1	3	968.428	84.7625	1	0	1	1	3	968.428	84.7625
VKPYLPQICGTVLWR	3	1	1	O75533	Splicing factor 3B subunit 1 (Pre-mRNA-splicing factor SF3b 155 kDa subunit) (SF3b155) (Spliceosome-associated protein 155) (SAP 155)	C9(SIA)	C9(SIA)	1	1938	0	9.38e-06	40.72	0.00812067	2.64243	0	0	1	1	3	646.673	72.9306	1	0	1	1	3	646.673	72.9306
VQENCIDLVGR	6	1	1	O75533	Splicing factor 3B subunit 1 (Pre-mRNA-splicing factor SF3b 155 kDa subunit) (SF3b155) (Spliceosome-associated protein 155) (SAP 155)	C5(SIA)	C5(SIA)	1	1410.64	0	1.419e-05	57.85	0.000103357	3.02307	0	0	1	1	2	705.824	48.3745	1	0	1	1	2	705.824	51.1114
ATVECVKDQFGFINYEVGDSK	1	1	1	O75534	Cold shock domain-containing protein E1 (N-ras upstream gene protein) (Protein UNR)	C5(SIA)	C5(SIA)	1	2514.12	0	1.058e-05	49.25	0.00128952		1	0	1	1	3	838.713	69.1433
ATVECVKDQFGFINYEVGDSKK	2	6	1	O75534	Cold shock domain-containing protein E1 (N-ras upstream gene protein) (Protein UNR)	C5(SIA)	C5(SIA)	1	2642.21	0	1.25e-07	64.6	4.7555e-05	3.72739	2	0	1	1	3	881.408	63.6034	1	0	1	1	3	881.408	63.6034
CQGVVCAMK	2	6	1	O75534	Cold shock domain-containing protein E1 (N-ras upstream gene protein) (Protein UNR)	C1(SIA) C6(SIA)	C1(SIA)C6(SIA)	2	1284.46	0	0.0004605	37.46	0.000789683	2.11353	0	0	1	1	2	642.732	31.7109	1	0	1	1	2	642.732	31.7109
DVEGSTSPQIGDKVEFSISDKQRPGQQVATCVR	2	6	1	O75534	Cold shock domain-containing protein E1 (N-ras upstream gene protein) (Protein UNR)	C31(SIA)	C31(SIA)	1	3726.77	0	0.0004042			3.46427	2							1	0	1	1	4	932.448	54.5561
LLTSYGFIQCSER	2	6	1	O75534	Cold shock domain-containing protein E1 (N-ras upstream gene protein) (Protein UNR)	C10(SIA)	C10(SIA)	1	1681.76	0	1.294e-07	54.58	0.000245752	3.45474	0	0	1	1	2	841.383	64.295	1	0	1	1	2	841.383	64.295
AGGVGGLRVPAPVTMDSFFFGCELSGHTR	2	1	1	O75607	Nucleoplasmin-3	C22(SIA)	C22(SIA)	1	3130.47	0	6.255e-06	50.99	0.00135267	3.07168	1	0	1	1	3	1044.16	77.4095	1	0	1	1	3	1044.16	77.4095
LAGVTALSCWLPLR	3	3	1	O75608	Acyl-protein thioesterase 1 (APT-1) (hAPT1) (EC 3.1.2.-) (Lysophospholipase 1) (Lysophospholipase I) (LPL-I) (LysoPLA I)	C9(SIA)	C9(SIA)	1	1664.86	0	1.51e-11	77.6	1.77169e-06	3.13143	0	0	1	1	2	832.931	88.4761	1	0	1	1	2	832.931	88.4761
TYEGMMHSSCQQEMMDVK	2	3	1	O75608	Acyl-protein thioesterase 1 (APT-1) (hAPT1) (EC 3.1.2.-) (Lysophospholipase 1) (Lysophospholipase I) (LPL-I) (LysoPLA I)	C10(SIA)	C10(SIA)	1	2315.84	0	0.001207	23.87	0.0225612	2.27121	0	0	1	1	3	772.618	47.1297	1	0	1	1	3	772.618	47.1297
MRQAFHSHPGTHCPSPAVKDPNTQSVGNPQR	4	1	1	O75616	GTPase Era, mitochondrial (H-ERA) (hERA) (Conserved ERA-like GTPase) (CEGA) (ERA-W) (ERA-like protein 1)	C13(SIA)	C13(SIA)	1	3562.62	0	5.64e-09	67.54	2.78304e-05	3.44296	2	0	1	1	4	891.409	33.3959	1	0	1	1	5	713.33	33.3892
QAFHSHPGTHCPSPAVKDPNTQSVGNPQR	16	1	1	O75616	GTPase Era, mitochondrial (H-ERA) (hERA) (Conserved ERA-like GTPase) (CEGA) (ERA-W) (ERA-like protein 1)	C11(SIA)	C11(SIA)	1	3259.48	0	9.164e-07	78.59	2.07604e-06	6.73587	1	0	1	1	4	815.625	35.4816	1	0	1	1	5	652.702	34.513
SNGQGSALDHFLGFSQPDSSVTPCVPAVSMNRDEQDVLLVHHPDMPENSR	1	1	1	O75616	GTPase Era, mitochondrial (H-ERA) (hERA) (Conserved ERA-like GTPase) (CEGA) (ERA-W) (ERA-like protein 1)	C24(SIA)	C24(SIA)	1	5584.48	0	0.0007046			3.54407	1							1	0	1	1	5	1117.7	73.5724
CQLPDGSFR	2	2	1	O75643	U5 small nuclear ribonucleoprotein 200 kDa helicase (EC 3.6.4.13) (Activating signal cointegrator 1 complex subunit 3-like 1) (BRR2 homolog) (U5 snRNP-specific 200 kDa protein) (U5-200KD)	C1(SIA)	C1(SIA)	1	1187.5	0	0.002806	20.35	0.233411	2.42244	0	0	1	1	2	594.251	48.1016	1	0	1	1	2	594.251	48.1016
DMCLEKDTLGLFLR	3	2	1	O75643	U5 small nuclear ribonucleoprotein 200 kDa helicase (EC 3.6.4.13) (Activating signal cointegrator 1 complex subunit 3-like 1) (BRR2 homolog) (U5 snRNP-specific 200 kDa protein) (U5-200KD)	C3(SIA)	C3(SIA)	1	1834.84	0	6.48e-07	57.09	0.000187714	2.23261	1	0	1	1	2	917.925	78.3299	1	0	1	1	2	917.925	78.3299
EGSASTEVLRTEAEQCK	6	2	1	O75643	U5 small nuclear ribonucleoprotein 200 kDa helicase (EC 3.6.4.13) (Activating signal cointegrator 1 complex subunit 3-like 1) (BRR2 homolog) (U5 snRNP-specific 200 kDa protein) (U5-200KD)	C16(SIA)	C16(SIA)	1	2002.87	0	1.707e-06	48.98	0.000800578	3.23723	1	0	1	1	2	1001.94	42.1359	1	0	1	1	2	1001.94	39.1326
LTAIDILTTCAADIQR	3	2	1	O75643	U5 small nuclear ribonucleoprotein 200 kDa helicase (EC 3.6.4.13) (Activating signal cointegrator 1 complex subunit 3-like 1) (BRR2 homolog) (U5 snRNP-specific 200 kDa protein) (U5-200KD)	C10(SIA)	C10(SIA)	1	1882.93	0	2.155e-08	74.57	4.05003e-06	3.62871	0	0	1	1	2	941.969	76.9865	1	0	1	1	2	941.969	76.9865
MWQSMCPLR	1	2	1	O75643	U5 small nuclear ribonucleoprotein 200 kDa helicase (EC 3.6.4.13) (Activating signal cointegrator 1 complex subunit 3-like 1) (BRR2 homolog) (U5 snRNP-specific 200 kDa protein) (U5-200KD)	C6(SIA)	C6(SIA)	1	1316.53	0	1.988e-05	43.95	0.000807448		0	0	1	1	2	658.77	56.4556
TNVALMCMLR	2	2	1	O75643	U5 small nuclear ribonucleoprotein 200 kDa helicase (EC 3.6.4.13) (Activating signal cointegrator 1 complex subunit 3-like 1) (BRR2 homolog) (U5 snRNP-specific 200 kDa protein) (U5-200KD)	C7(SIA)	C7(SIA)	1	1348.58	0	7.74e-05	42.56	0.00184968	2.49228	0	0	1	1	2	674.793	46.3489	1	0	1	1	2	674.793	46.3489
VVSDRWLSCETQLPVSFR	8	2	1	O75643	U5 small nuclear ribonucleoprotein 200 kDa helicase (EC 3.6.4.13) (Activating signal cointegrator 1 complex subunit 3-like 1) (BRR2 homolog) (U5 snRNP-specific 200 kDa protein) (U5-200KD)	C9(SIA)	C9(SIA)	1	2287.09	0	4.381e-07	55.92	0.000363447	3.46666	1	0	1	1	3	763.033	71.6282	1	0	1	1	3	763.035	71.6521
WLSCETQLPVSFR	1	1	1	O75643	U5 small nuclear ribonucleoprotein 200 kDa helicase (EC 3.6.4.13) (Activating signal cointegrator 1 complex subunit 3-like 1) (BRR2 homolog) (U5 snRNP-specific 200 kDa protein) (U5-200KD)	C4(SIA)	C4(SIA)	1	1730.79	0	1.141e-06	48.3	0.00122322		0	0	1	1	2	865.9	72.5689
CVNNYQGMLK	2	1	1	O75663	TIP41-like protein (Putative MAPK-activating protein PM10) (Type 2A-interacting protein) (TIP)	C1(SIA)	C1(SIA)	1	1350.55	0	0.0004758	33.62	0.00838605	2.2411	0	0	1	1	2	675.779	39.971	1	0	1	1	2	675.779	39.971
ICSHSAPEQQAR	5	2	1	O75683	Surfeit locus protein 6	C2(SIA)	C2(SIA)	1	1491.64	0	1.191e-08	54.58	0.000139509	4.09484	0	0	1	1	3	497.884	26.3392	1	0	1	1	3	497.884	26.3392
KICSHSAPEQQAR	5	2	1	O75683	Surfeit locus protein 6	C3(SIA)	C3(SIA)	1	1619.74	0	3.615e-11	65.22	2.2741e-05	4.10648	1	0	1	1	3	540.583	24.5138	1	0	1	1	3	540.583	24.5138
NGQVCFSTQDHKPCNPR	1	1	1	O75688	Protein phosphatase 1B (EC 3.1.3.16) (Protein phosphatase 2C isoform beta) (PP2C-beta)	C5(SIA) C14(SIA)	C5(SIA)C14(SIA)	2	2260.89	0	0.001546	21.76	0.165701		0	0	1	1	3	754.303	40.4306
ESECITKPVSFLPQNKEEIER	2	1	1	O75691	Small subunit processome component 20 homolog (Down-regulated in metastasis protein) (Novel nucleolar protein 73) (NNP73) (Protein Key-1A6)	C4(SIA)	C4(SIA)	1	2641.25	0	1.567e-05	44.63	0.00556986	2.49392	1	0	1	1	3	881.087	57.175	1	0	1	1	3	881.087	57.175
CITDTLQELVNQSK	1	1	1	O75694	Nuclear pore complex protein Nup155 (155 kDa nucleoporin) (Nucleoporin Nup155)	C1(SIA)	C1(SIA)	1	1756.81	0	0.0003313	33.9	0.0368679		0	0	1	1	2	878.909	75.7718
ISNQVDLSNVCAQYR	10	3	1	O75694	Nuclear pore complex protein Nup155 (155 kDa nucleoporin) (Nucleoporin Nup155)	C11(SIA)	C11(SIA)	1	1874.84	0	7.074e-08	69.97	8.13097e-06	4.55174	0	0	1	1	2	937.923	54.7795	1	0	1	1	2	937.923	54.7795
ISNQVDLSNVCAQYRQVR	2	3	1	O75694	Nuclear pore complex protein Nup155 (155 kDa nucleoporin) (Nucleoporin Nup155)	C11(SIA)	C11(SIA)	1	2258.07	0	1.114e-05	34.41	0.0501163	3.50566	1	0	1	1	3	753.361	54.8832	1	0	1	1	3	753.361	54.8832
GLGNTWTPICNTR	2	3	1	O75717	WD repeat and HMG-box DNA-binding protein 1 (Acidic nucleoplasmic DNA-binding protein 1) (And-1)	C10(SIA)	C10(SIA)	1	1597.72	0	3.463e-08	55.35	0.000194592	3.01071	0	0	1	1	2	799.363	55.4184	1	0	1	1	2	799.363	55.4184
ISYTDAEGNLGLLENVCDPSGKTSSSK	2	3	1	O75717	WD repeat and HMG-box DNA-binding protein 1 (Acidic nucleoplasmic DNA-binding protein 1) (And-1)	C17(SIA)	C17(SIA)	1	2950.33	0	0.0001832	23.67	0.568706	4.17018	1	0	1	1	3	984.115	65.4822	1	0	1	1	3	984.115	65.4822
NVLSETPAICPPQNTENQRPK	2	3	1	O75717	WD repeat and HMG-box DNA-binding protein 1 (Acidic nucleoplasmic DNA-binding protein 1) (And-1)	C10(SIA)	C10(SIA)	1	2501.18	0	0.003017	18.34	2.11405	2.45422	0	0	1	1	3	834.398	51.4412	1	0	1	1	3	834.398	51.4412
DSEAFCHRNCSAAPQPEPAAGLASYPELR	2	6	1	O75718	Cartilage-associated protein	C6(SIA) C10(SIA)	C6(SIA)C10(SIA)	2	3419.43	0	1.97e-06	37.52	0.0105764	3.17753	1	0	1	1	4	855.612	61.5136	1	0	1	1	4	855.612	61.5136
LLRDSEAFCHR	3	6	1	O75718	Cartilage-associated protein	C9(SIA)	C9(SIA)	1	1511.67	0	6.263e-07	39.88	0.00683631	2.46872	1	0	1	1	3	504.563	39.9345	1	0	1	1	3	504.563	39.9345
LLRDSEAFCHRNCSAAPQPEPAAGLASYPELR	12	6	1	O75718	Cartilage-associated protein	C9(SIA) C13(SIA)	C9(SIA)C13(SIA)	2	3800.67	0	3.164e-05	36.13	0.0292294	3.88988	2	0	1	1	4	950.924	60.3677	1	0	1	1	4	950.925	60.1867
NCSAAPQPEPAAGLASYPELR	9	6	1	O75718	Cartilage-associated protein	C2(SIA)	C2(SIA)	1	2308.02	0	4.701e-07	73.32	4.451e-06	4.46217	0	0	1	1	3	770.011	64.0556	1	0	1	1	3	770.011	64.0556
NCTYNQVQTR	2	1	1	O75764	Transcription elongation factor A protein 3 (Transcription elongation factor S-II protein 3) (Transcription elongation factor TFIIS.h)	C2(SIA)	C2(SIA)	1	1391.57	0	2.502e-06	49.5	0.000330995	2.28065	0	0	1	1	2	696.29	33.9402	1	0	1	1	2	696.29	33.9402
AKADALYPVVSAASICAK	1	1	1	O75792	Ribonuclease H2 subunit A (RNase H2 subunit A) (EC 3.1.26.4) (Aicardi-Goutieres syndrome 4 protein) (AGS4) (RNase H(35)) (Ribonuclease HI large subunit) (RNase HI large subunit) (Ribonuclease HI subunit A)	C16(SIA)	C16(SIA)	1	1942.97	0	0.002463	25.61	0.358875		1	0	1	1	2	971.988	59.2118
LSSPVPAVCR	3	3	1	O75792	Ribonuclease H2 subunit A (RNase H2 subunit A) (EC 3.1.26.4) (Aicardi-Goutieres syndrome 4 protein) (AGS4) (RNase H(35)) (Ribonuclease HI large subunit) (RNase HI large subunit) (Ribonuclease HI subunit A)	C9(SIA)	C9(SIA)	1	1193.57	0	2.478e-05	53.1	0.000328886	2.14979	0	0	1	1	2	597.288	47.3045	1	0	1	1	2	597.288	47.3914
PTGDFDSKPSWADQVEEEGEDDKCVTSELLK	5	1	1	O75821	Eukaryotic translation initiation factor 3 subunit G (eIF3g) (Eukaryotic translation initiation factor 3 RNA-binding subunit) (eIF-3 RNA-binding subunit) (Eukaryotic translation initiation factor 3 subunit 4) (eIF-3-delta) (eIF3 p42) (eIF3 p44)	C24(SIA)	C24(SIA)	1	3619.56	0	4.25e-05	36.57	0.0211701		1	0	1	1	4	905.644	68.8917
ITNSLTVLCSEK	4	5	1	O75822	Eukaryotic translation initiation factor 3 subunit J (eIF3j) (Eukaryotic translation initiation factor 3 subunit 1) (eIF-3-alpha) (eIF3 p35)	C9(SIA)	C9(SIA)	1	1472.7	0	3.215e-08	68.14	1.18933e-05	3.83037	0	0	1	1	2	736.853	54.9589	1	0	1	1	2	736.853	54.9589
ITNSLTVLCSEKQKQEK	8	5	1	O75822	Eukaryotic translation initiation factor 3 subunit J (eIF3j) (Eukaryotic translation initiation factor 3 subunit 1) (eIF-3-alpha) (eIF3 p35)	C9(SIA)	C9(SIA)	1	2114.04	0	9.04e-10	60.78	0.000108921	5.53258	2	0	1	1	2	1057.53	40.8946	1	0	1	1	3	705.353	44.6748
ILVNACCPGPVKTDMDGKDSIR	6	1	1	O75828	Carbonyl reductase [NADPH] 3 (EC 1.1.1.184) (NADPH-dependent carbonyl reductase 3) (Short chain dehydrogenase/reductase family 21C member 2)	C6(SIA) C7(SIA)	C6(SIA)C7(SIA)	2	2662.17	0	4.449e-08	52	0.000622755	4.86401	2	0	1	1	3	888.062	52.9963	1	0	1	1	3	888.062	52.9963
VVNISSLQCLR	2	1	1	O75828	Carbonyl reductase [NADPH] 3 (EC 1.1.1.184) (NADPH-dependent carbonyl reductase 3) (Short chain dehydrogenase/reductase family 21C member 2)	C9(SIA)	C9(SIA)	1	1396.7	0	8.495e-07	61.98	5.17238e-05	3.00387	0	0	1	1	2	698.853	63.5993	1	0	1	1	2	698.853	63.5993
ALLGKGAQVNAVNQNGCTPLHYAASK	5	3	1	O75832	26S proteasome non-ATPase regulatory subunit 10 (26S proteasome regulatory subunit p28) (Gankyrin) (p28(GANK))	C17(SIA)	C17(SIA)	1	2791.35	0	1.085e-13	89.59	1.77215e-07	6.33768	1	0	1	1	3	931.123	52.4631	1	0	1	1	3	931.123	52.4631
ASTNIQDTEGNTPLHLACDEERVEEAK	5	3	1	O75832	26S proteasome non-ATPase regulatory subunit 10 (26S proteasome regulatory subunit p28) (Gankyrin) (p28(GANK))	C18(SIA)	C18(SIA)	1	3135.38	0	2.454e-05	20.27	1.09995	4.86519	1	0	1	1	4	784.602	56.7004	1	0	1	1	4	784.6	56.8008
GAQVNAVNQNGCTPLHYAASK	15	3	1	O75832	26S proteasome non-ATPase regulatory subunit 10 (26S proteasome regulatory subunit p28) (Gankyrin) (p28(GANK))	C12(SIA)	C12(SIA)	1	2309.03	0	1.248e-08	73.36	4.78848e-06	4.47531	0	0	1	1	3	770.347	47.872	1	0	1	1	3	770.35	47.5959
DLAACIK	1	1	1	O75874	Isocitrate dehydrogenase [NADP] cytoplasmic (IDH) (EC 1.1.1.42) (Cytosolic NADP-isocitrate dehydrogenase) (IDP) (NADP(+)-specific ICDH) (Oxalosuccinate decarboxylase)	C5(SIA)	C5(SIA)	1	898.406	0.008	0.1415	20.62	0.236681		0	0	1	1	2	449.707	45.6348
SEGGFIWACK	2	7	1	O75874	Isocitrate dehydrogenase [NADP] cytoplasmic (IDH) (EC 1.1.1.42) (Cytosolic NADP-isocitrate dehydrogenase) (IDP) (NADP(+)-specific ICDH) (Oxalosuccinate decarboxylase)	C9(SIA)	C9(SIA)	1	1262.52	0	5.064e-05	46.63	0.000485599	2.05482	0	0	1	1	2	631.766	62.33	1	0	1	1	2	631.766	62.33
ANCPYIVQFGSTDDPFLPWKEQQEVADRLETK	2	1	1	O75884	Putative hydrolase RBBP9 (EC 3.-.-.-) (B5T-overexpressed gene protein) (Protein BOG) (Retinoblastoma-binding protein 10) (RBBP-10) (Retinoblastoma-binding protein 9) (RBBP-9)	C3(SIA)	C3(SIA)	1	3890.82	0	3.111e-11	54.54	0.000588336	4.74091	2	0	1	1	4	973.459	78.7214	1	0	1	1	4	973.459	78.7214
VGVGTCGIADKPMTQYQDTSK	13	1	1	O75940	Survival of motor neuron-related-splicing factor 30 (30 kDa splicing factor SMNrp) (SMN-related protein) (Survival motor neuron domain-containing protein 1)	C6(SIA)	C6(SIA)	1	2364.05	0	1.538e-13	91.54	7.07768e-08	5.25603	0	0	1	1	3	788.688	49.7853	1	0	1	1	3	788.689	49.7409
VGVGTCGIADKPMTQYQDTSKYNVR	2	1	1	O75940	Survival of motor neuron-related-splicing factor 30 (30 kDa splicing factor SMNrp) (SMN-related protein) (Survival motor neuron domain-containing protein 1)	C6(SIA)	C6(SIA)	1	2897.33	0	5.814e-14	77.68	2.60604e-06	5.50378	1	0	1	1	3	966.45	51.8766	1	0	1	1	3	966.45	51.8766
SCAEWVSLSK	4	1	1	O75947	ATP synthase subunit d, mitochondrial (ATPase subunit d)	C2(SIA)	C2(SIA)	1	1274.55	0	1.591e-05	43.71	0.00118104	3.13888	0	0	1	1	2	637.777	53.2752	1	0	1	1	2	637.777	53.2752
TTDRSPAAEGLVPCGSLCIAHSR	2	4	1	O75962	Triple functional domain protein (EC 2.7.11.1) (PTPRF-interacting protein)	C14(SIA) C18(SIA)	C14(SIA)C18(SIA)	2	2671.16	0	3.524e-11	71.9	5.78506e-06	3.99245	1	0	1	1	3	891.06	57.1688	1	0	1	1	3	891.06	57.1688
AREGDCGFGDGGPSGASGR	1	1	1	O75976	Carboxypeptidase D (EC 3.4.17.22) (Metallocarboxypeptidase D) (gp180)	C6(SIA)	C6(SIA)	1	1917.75	0	0.001434	35.28	0.0065078		1	0	1	1	3	639.922	35.5436
KLTHAAPCMLFMK	2	1	1	O76003	Glutaredoxin-3 (PKC-interacting cousin of thioredoxin) (PICOT) (PKC-theta-interacting protein) (PKCq-interacting protein) (Thioredoxin-like protein 2)	C8(SIA)	C8(SIA)	1	1671.78	0	1.807e-06	47.45	0.00156052	3.20861	1	0	1	1	3	557.93	49.1344	1	0	1	1	3	557.93	49.1344
LTHAAPCMLFMK	3	1	1	O76003	Glutaredoxin-3 (PKC-interacting cousin of thioredoxin) (PICOT) (PKC-theta-interacting protein) (PKCq-interacting protein) (Thioredoxin-like protein 2)	C7(SIA)	C7(SIA)	1	1559.68	0	0.009861	21.41	0.325608	2.27528	0	0	1	1	3	520.563	47.7192	1	0	1	1	2	780.343	47.769
AVDALLTHCK	4	5	1	O76021	Ribosomal L1 domain-containing protein 1 (CATX-11) (Cellular senescence-inhibited gene protein) (Protein PBK1)	C9(SIA)	C9(SIA)	1	1235.58	0	5.502e-08	74.37	2.26486e-06	2.74924	0	0	1	1	2	618.294	43.8149	1	0	1	1	2	618.294	43.8149
EINDCIGGTVLNISK	7	5	1	O76021	Ribosomal L1 domain-containing protein 1 (CATX-11) (Cellular senescence-inhibited gene protein) (Protein PBK1)	C5(SIA)	C5(SIA)	1	1740.82	0	4.551e-06	64.51	3.4497e-05	2.88994	0	0	1	1	2	870.913	64.3829	1	0	1	1	2	870.912	64.7435
KAVDALLTHCK	8	5	1	O76021	Ribosomal L1 domain-containing protein 1 (CATX-11) (Cellular senescence-inhibited gene protein) (Protein PBK1)	C10(SIA)	C10(SIA)	1	1363.68	0	2.001e-12	93.71	4.35387e-08	5.07339	1	0	1	1	2	682.341	36.9351	1	0	1	1	2	682.342	40.2416
SDSEDICLFTKDEPNSTPEKTEQFYR	12	5	1	O76021	Ribosomal L1 domain-containing protein 1 (CATX-11) (Cellular senescence-inhibited gene protein) (Protein PBK1)	C7(SIA)	C7(SIA)	1	3244.39	0	5.942e-08	50.39	0.00078568	5.24433	2	0	1	1	4	811.854	60.621	1	0	1	1	3	1082.13	60.6557
LCDFGFAR	1	8	1	O76039	Cyclin-dependent kinase-like 5 (EC 2.7.11.22) (Serine/threonine-protein kinase 9)	C2(SIA)	C2(SIA)	1	1093.45	0	0.0005799	39.51	0.00181349		0	0	1	1	2	547.228	60.8344
KNQDDFECVTTLEGHENEVK	2	2	1	O76071	Probable cytosolic iron-sulfur protein assembly protein CIAO1 (WD repeat-containing protein 39)	C8(SIA)	C8(SIA)	1	2500.06	0	1.417e-09	68.9	8.78586e-06	4.96514	1	0	1	1	3	834.025	52.5135	1	0	1	1	3	834.025	52.5135
LASCSDDRTVR	4	2	1	O76071	Probable cytosolic iron-sulfur protein assembly protein CIAO1 (WD repeat-containing protein 39)	C4(SIA)	C4(SIA)	1	1387.6	0	1.728e-05	35.27	0.0101334	2.96891	1	0	1	1	3	463.205	27.4484	1	0	1	1	3	463.205	27.4484
NQDDFECVTTLEGHENEVK	2	2	1	O76071	Probable cytosolic iron-sulfur protein assembly protein CIAO1 (WD repeat-containing protein 39)	C7(SIA)	C7(SIA)	1	2371.97	0	4.628e-09	60.4	3.64348e-05	3.71118	0	0	1	1	3	791.328	56.5964	1	0	1	1	3	791.328	56.5964
QYLPGNEQGVACSGSDPSWK	4	2	1	O76071	Probable cytosolic iron-sulfur protein assembly protein CIAO1 (WD repeat-containing protein 39)	C12(SIA)	C12(SIA)	1	2287.96	0	0.0001642	29.95	0.0550299	2.50501	0	0	1	1	3	763.325	54.5656	1	0	1	1	3	763.325	54.5656
SVAWAPSGNLLATCSR	2	2	1	O76071	Probable cytosolic iron-sulfur protein assembly protein CIAO1 (WD repeat-containing protein 39)	C14(SIA)	C14(SIA)	1	1797.84	0	1.467e-09	84.3	3.76922e-07	2.48352	0	0	1	1	2	899.422	62.7821	1	0	1	1	2	899.422	62.7821
VLGSMCQR	1	1	1	O76075	DNA fragmentation factor subunit beta (EC 3.-.-.-) (Caspase-activated deoxyribonuclease) (CAD) (Caspase-activated DNase) (Caspase-activated nuclease) (CPAN) (DNA fragmentation factor 40 kDa subunit) (DFF-40)	C6(SIA)	C6(SIA)	1	1074.44	0	7.376e-05	47.33	0.000262596		0	0	1	1	2	537.726	28.9378
ACLILR	2	6	1	O76094	Signal recognition particle subunit SRP72 (SRP72) (Signal recognition particle 72 kDa protein)	C2(SIA)	C2(SIA)	1	853.433	0.002	0.03011	31.53	0.0248185	2.05085	0	0	1	1	2	427.22	50.5288	1	0	1	1	2	427.22	50.3306
ILQKAEDLCR	2	6	1	O76094	Signal recognition particle subunit SRP72 (SRP72) (Signal recognition particle 72 kDa protein)	C9(SIA)	C9(SIA)	1	1353.65	0	5.387e-08	73.04	3.96032e-06	2.77436	1	0	1	1	2	677.33	38.9705	1	0	1	1	2	677.33	38.9705
ILQKAEDLCRR	2	6	1	O76094	Signal recognition particle subunit SRP72 (SRP72) (Signal recognition particle 72 kDa protein)	C9(SIA)	C9(SIA)	1	1509.76	0	0.0009434	23.94	0.380638	2.39756	2	0	1	1	3	503.925	36.3853	1	0	1	1	3	503.925	36.3853
VVCLIQNGSFK	2	6	1	O76094	Signal recognition particle subunit SRP72 (SRP72) (Signal recognition particle 72 kDa protein)	C3(SIA)	C3(SIA)	1	1373.65	0	1.151e-05	41.39	0.00516624	2.70048	0	0	1	1	2	687.329	59.0852	1	0	1	1	2	687.329	59.0852
AKTTPECGPTGYVEK	2	1	1	O76095	Protein JTB (Jumping translocation breakpoint protein) (Prostate androgen-regulated protein) (PAR protein)	C7(SIA)	C7(SIA)	1	1745.78	0	1.152e-06	49.91	0.000711595	4.13288	1	0	1	1	3	582.597	38.7943	1	0	1	1	3	582.597	38.7943
KKGECFGGGGATVTTK	1	1	1	O94761	ATP-dependent DNA helicase Q4 (EC 3.6.4.12) (DNA helicase, RecQ-like type 4) (RecQ4) (RTS) (RecQ protein-like 4)	C5(SIA)	C5(SIA)	1	1705.79	0	8.84e-08	62.99	5.13394e-05		2	0	1	1	3	569.268	32.3796
LREEQEKVVTNCQER	5	2	1	O94763	Unconventional prefoldin RPB5 interactor 1 (Protein NNX3) (Protein phosphatase 1 regulatory subunit 19) (RNA polymerase II subunit 5-mediating protein) (RPB5-mediating protein)	C12(SIA)	C12(SIA)	1	2025.93	0	3.493e-06	38.82	0.0132335	3.51442	2	0	1	1	3	675.982	30.9696	1	0	1	1	3	675.982	30.9696
AECSIRLPK	2	2	1	O94776	Metastasis-associated protein MTA2 (Metastasis-associated 1-like 1) (MTA1-L1 protein) (p53 target protein in deacetylase complex)	C3(SIA)	C3(SIA)	1	1181.57	0	9.838e-05	48.62	0.00088557	2.35825	1	0	1	1	2	591.289	43.3891	1	0	1	1	2	591.289	43.3891
ALDCSSSIRQPSLHMSAAAASR	11	2	1	O94776	Metastasis-associated protein MTA2 (Metastasis-associated 1-like 1) (MTA1-L1 protein) (p53 target protein in deacetylase complex)	C4(SIA)	C4(SIA)	1	2424.1	0	6.264e-10	57.01	0.000240573	5.31555	1	0	1	1	3	808.706	48.0631	1	0	1	1	3	808.706	47.9958
VVCLFR	2	1	1	O94776	Metastasis-associated protein MTA2 (Metastasis-associated 1-like 1) (MTA1-L1 protein) (p53 target protein in deacetylase complex)	C3(SIA)	C3(SIA)	1	901.433	0.001	0.01191	31.12	0.0284733		0	0	1	1	2	451.22	57.703
WKEVAQDCTK	2	2	1	O94826	Mitochondrial import receptor subunit TOM70 (Mitochondrial precursor proteins import receptor) (Translocase of outer membrane 70 kDa subunit)	C8(SIA)	C8(SIA)	1	1372.59	0	0.0002864	41.12	0.00281256	3.24479	1	0	1	1	2	686.8	31.8335	1	0	1	1	2	686.8	31.8335
WKEVAQDCTKAVELNPK	2	2	1	O94826	Mitochondrial import receptor subunit TOM70 (Mitochondrial precursor proteins import receptor) (Translocase of outer membrane 70 kDa subunit)	C8(SIA)	C8(SIA)	1	2124.01	0	1.085e-09	57.64	0.000241406	4.74734	2	0	1	1	3	708.674	45.375	1	0	1	1	3	708.674	45.375
KPTPDKCAADVKAPLEVAQEH	2	6	1	O94903	Proline synthase co-transcribed bacterial homolog protein	C7(SIA)	C7(SIA)	1	2412.14	0	4.203e-06	35.49	0.0415399	3.62465	2	0	1	1	3	804.719	44.6163	1	0	1	1	3	804.719	44.6163
NLIMKGTEMCPK	1	1	1	O94906	Pre-mRNA-processing factor 6 (Androgen receptor N-terminal domain-transactivating protein 1) (ANT-1) (PRP6 homolog) (U5 snRNP-associated 102 kDa protein) (U5-102 kDa protein)	C10(SIA)	C10(SIA)	1	1561.68	0	0.001801	30.03	0.0403702		1	0	1	1	2	781.343	36.3305
CVQSNIVLLTQAFR	2	2	1	O94925	Glutaminase kidney isoform, mitochondrial (GLS) (EC 3.5.1.2) (K-glutaminase) (L-glutamine amidohydrolase)	C1(SIA)	C1(SIA)	1	1756.88	0	1.888e-09	83.81	4.7289e-07	2.72141	0	0	1	1	2	878.942	81.7306	1	0	1	1	2	878.942	81.7306
FSPDLWGVSVCTVDGQR	5	2	1	O94925	Glutaminase kidney isoform, mitochondrial (GLS) (EC 3.5.1.2) (K-glutaminase) (L-glutamine amidohydrolase)	C11(SIA)	C11(SIA)	1	2030.89	0	2.87e-07	54.17	0.000285779	3.12739	0	0	1	1	2	1015.95	76.1129	1	0	1	1	2	1015.95	76.1129
GIHFCHDLVSLCNFHNYDNLR	6	2	1	O94925	Glutaminase kidney isoform, mitochondrial (GLS) (EC 3.5.1.2) (K-glutaminase) (L-glutamine amidohydrolase)	C5(SIA) C12(SIA)	C5(SIA)C12(SIA)	2	2847.19	0	3.16e-12	74.4	2.16213e-06	5.21264	0	0	1	1	3	949.736	66.0266	1	0	1	1	3	949.736	66.0266
GIHFCHDLVSLCNFHNYDNLRHFAK	1	1	1	O94925	Glutaminase kidney isoform, mitochondrial (GLS) (EC 3.5.1.2) (K-glutaminase) (L-glutamine amidohydrolase)	C5(SIA) C12(SIA)	C5(SIA)C12(SIA)	2	3330.45	0	0.0004527	24.1	0.394297		1	0	1	1	5	666.895	65.923
HSTGDTKVPFCLQSCVKPLK	24	2	1	O94925	Glutaminase kidney isoform, mitochondrial (GLS) (EC 3.5.1.2) (K-glutaminase) (L-glutamine amidohydrolase)	C11(SIA) C15(SIA)	C11(SIA)C15(SIA)	2	2518.16	0	4.808e-10	47.48	0.00241354	5.10464	1	0	1	1	4	630.295	51.8935	1	0	1	1	4	630.294	56.0892
HSTGDTKVPFCLQSCVKPLKYAIAVNDLGTEYVHR	10	2	1	O94925	Glutaminase kidney isoform, mitochondrial (GLS) (EC 3.5.1.2) (K-glutaminase) (L-glutamine amidohydrolase)	C11(SIA) C15(SIA)	C11(SIA)C15(SIA)	2	4220	0	3.823e-11	86.24	3.93724e-07	5.64665	2	0	1	1	5	844.809	70.8433	1	0	1	1	4	1055.76	70.8778
LKECMDMLR	1	2	1	O94925	Glutaminase kidney isoform, mitochondrial (GLS) (EC 3.5.1.2) (K-glutaminase) (L-glutamine amidohydrolase)	C4(SIA)	C4(SIA)	1	1319.55	0	0.001208	43.89	0.000937093		1	0	1	1	2	660.279	41.6244
SLCSGDGLGDTEISRPQAPDQSDSSQTLPSMVHLIQEGWR	1	1	1	O94927	HAUS augmin-like complex subunit 5	C3(SIA)	C3(SIA)	1	4464.04	0	8.018e-05			2.93322	0							1	0	1	1	4	1116.76	79.424
NMNVHSLPHGHHQPFYNVLVEDGSCR	2	6	1	O94952	F-box only protein 21	C25(SIA)	C25(SIA)	1	3152.39	0	1.134e-05	33.95	0.0464131	3.26006	0	0	1	1	4	788.853	54.2727	1	0	1	1	4	788.853	54.2727
SDQLQQAVQSQGFINYCQK	7	9	1	O94979	Protein transport protein Sec31A (ABP125) (ABP130) (SEC31-like protein 1) (SEC31-related protein A) (Web1-like protein)	C17(SIA)	C17(SIA)	1	2350.05	0	8.257e-06	46.93	0.00224464	3.19234	0	0	1	1	3	784.021	62.4468	1	0	1	1	3	784.02	62.382
SDQLQQAVQSQGFINYCQKK	2	9	1	O94979	Protein transport protein Sec31A (ABP125) (ABP130) (SEC31-like protein 1) (SEC31-related protein A) (Web1-like protein)	C17(SIA)	C17(SIA)	1	2478.14	0	0.0005272	26.72	0.283787	3.04156	1	0	1	1	3	826.718	57.7298	1	0	1	1	3	826.718	57.7298
LLCDSVVLQPYLR	2	4	1	O95071	E3 ubiquitin-protein ligase UBR5 (EC 6.3.2.-) (E3 ubiquitin-protein ligase, HECT domain-containing 1) (Hyperplastic discs protein homolog) (hHYD) (Progestin-induced protein)	C3(SIA)	C3(SIA)	1	1683.84	0	5.348e-05	33.85	0.0383663	2.1414	0	0	1	1	2	842.426	73.7415	1	0	1	1	2	842.426	73.7415
YCIFDLATGKAEQENNFPTSSIAFLGQNER	1	1	1	O95071	E3 ubiquitin-protein ligase UBR5 (EC 6.3.2.-) (E3 ubiquitin-protein ligase, HECT domain-containing 1) (Hyperplastic discs protein homolog) (hHYD) (Progestin-induced protein)	C2(SIA)	C2(SIA)	1	3528.6	0	1.387e-06	52.68	0.000830577		1	0	1	1	3	1176.87	82.5544
KGPGPGGGVSGGKAEAEAASEVWCR	2	1	1	O95081	Arf-GAP domain and FG repeat-containing protein 2 (HIV-1 Rev-binding protein-like protein) (Rev/Rex activation domain-binding protein related) (RAB-R)	C24(SIA)	C24(SIA)	1	2522.14	0	6.06e-09	63.8	5.04829e-05	3.38596	2	0	1	1	3	841.384	51.3522	1	0	1	1	3	841.384	51.3522
LKGSSHSPDHPGCLMEN	3	3	1	O95149	Snurportin-1 (RNA U transporter 1)	C13(SIA)	C13(SIA)	1	1973.82	0	0.0002264	24.79	0.130435	3.66036	1	0	1	1	3	658.611	37.2953	1	0	1	1	3	658.611	37.2953
MCSQPAVSQLLSNIR	1	1	1	O95155	Ubiquitin conjugation factor E4 B (EC 6.3.2.-) (Homozygously in neuroblastoma 1) (Ubiquitin fusion degradation protein 2)	C2(SIA)	C2(SIA)	1	1827.84	0	5.747e-05	41.13	0.00743922		0	0	1	1	2	914.424	73.4011
LCNIPLASR	4	7	1	O95159	Zinc finger protein-like 1 (Zinc finger protein MCG4)	C2(SIA)	C2(SIA)	1	1151.56	0	7.481e-06	48.43	0.000873495	2.67828	0	0	1	1	2	576.284	47.5173	1	0	1	1	2	576.284	47.5173
EVCDNSREHVPSGQFPDTEAPATSETSNSR	1	1	1	O95210	Starch-binding domain-containing protein 1 (Genethonin-1) (Glycophagy cargo receptor STBD1)	C3(SIA)	C3(SIA)	1	3412.43	0.001	0.01932	22.71	0.328979		1	0	1	1	4	853.862	45.4986
LQNPSREVCDNSREHVPSGQFPDTEAPATSETSNSR	4	1	1	O95210	Starch-binding domain-containing protein 1 (Genethonin-1) (Glycophagy cargo receptor STBD1)	C9(SIA)	C9(SIA)	1	4107.8	0	6.377e-05	32.15	0.0624166	4.30022	2	0	1	1	4	1027.7	47.3948	1	0	1	1	4	1027.71	47.2884
RSECNMCNTPK	4	1	1	O95218	Zinc finger Ran-binding domain-containing protein 2 (Zinc finger protein 265) (Zinc finger, splicing)	C4(SIA) C7(SIA)	C4(SIA)C7(SIA)	2	1612.57	0	5.681e-09	57.89	9.50946e-06	3.22715	1	0	1	1	2	806.788	27.6643	1	0	1	1	2	806.788	27.6643
TCSNVNWAR	2	1	1	O95218	Zinc finger Ran-binding domain-containing protein 2 (Zinc finger protein 265) (Zinc finger, splicing)	C2(SIA)	C2(SIA)	1	1215.49	0	2.405e-05	49.61	0.000202929	2.87196	0	0	1	1	2	608.251	38.8524	1	0	1	1	2	608.251	38.8524
VSDGDWICPDKKCGNVNFAR	10	1	1	O95218	Zinc finger Ran-binding domain-containing protein 2 (Zinc finger protein 265) (Zinc finger, splicing)	C8(SIA) C13(SIA)	C8(SIA)C13(SIA)	2	2554.05	0	1.188e-06	50.64	0.000412935	5.58137	2	0	1	1	3	852.021	55.7605	1	0	1	1	3	852.021	55.7605
SDLGPCEKIHDENLR	4	5	1	O95232	Luc7-like protein 3 (Cisplatin resistance-associated-overexpressed protein) (Luc7A) (Okadaic acid-inducible phosphoprotein OA48-18) (cAMP regulatory element-associated protein 1) (CRE-associated protein 1) (CREAP-1)	C6(SIA)	C6(SIA)	1	1890.83	0	2.85e-09	84.16	2.90275e-07	4.4446	1	0	1	1	2	945.919	39.465	1	0	1	1	3	630.951	39.4556
IGTSTSFDSGIAGLSSISQCTSSSQLDETSHR	1	1	1	O95235	Kinesin-like protein KIF20A (GG10_2) (Mitotic kinesin-like protein 2) (MKlp2) (Rab6-interacting kinesin-like protein) (Rabkinesin-6)	C20(SIA)	C20(SIA)	1	3424.52	0	5.797e-05	35.56	0.0384434		0	0	1	1	3	1142.18	66.4693
LQQCKAELNSTTEELHKYQK	2	2	1	O95235	Kinesin-like protein KIF20A (GG10_2) (Mitotic kinesin-like protein 2) (MKlp2) (Rab6-interacting kinesin-like protein) (Rabkinesin-6)	C4(SIA)	C4(SIA)	1	2556.21	0	6.305e-11	77.41	2.80134e-06	6.39669	2	0	1	1	4	639.808	44.9204	1	0	1	1	4	639.808	44.9204
ESVCNKADAESEPVAQK	2	3	1	O95243	Methyl-CpG-binding domain protein 4 (EC 3.2.2.-) (Methyl-CpG-binding endonuclease 1) (Methyl-CpG-binding protein MBD4) (Mismatch-specific DNA N-glycosylase)	C4(SIA)	C4(SIA)	1	1969.85	0	5.302e-08	65.32	1.92563e-05	2.7675	1	0	1	1	3	657.289	34.0453	1	0	1	1	3	657.289	34.0453
LCTSYSHSSTR	4	7	1	O95249	Golgi SNAP receptor complex member 1 (28 kDa Golgi SNARE protein) (28 kDa cis-Golgi SNARE p28) (GOS-28)	C2(SIA)	C2(SIA)	1	1406.57	0	6.57e-08	61.12	1.54536e-05	3.57199	0	0	1	1	2	703.789	30.1279	1	0	1	1	3	469.529	30.1667
CVFELPAENDKPHDVEINKIISTTASKTETPIVSK	1	1	1	O95292	Vesicle-associated membrane protein-associated protein B/C (VAMP-B/VAMP-C) (VAMP-associated protein B/C) (VAP-B/VAP-C)	C1(SIA)	C1(SIA)	1	4019.99	0	0.0006341	21.22	1.05788		2	0	1	1	4	1005.75	66.409
LGNPTDRNVCFK	9	3	1	O95292	Vesicle-associated membrane protein-associated protein B/C (VAMP-B/VAMP-C) (VAMP-associated protein B/C) (VAP-B/VAP-C)	C10(SIA)	C10(SIA)	1	1528.69	0	5.003e-07	48.01	0.000980374	3.7617	1	0	1	1	2	764.85	40.4226	1	0	1	1	2	764.849	43.7239
DYTGCSTSESLSPVKQAPR	8	3	1	O95297	Myelin protein zero-like protein 1 (Protein zero-related)	C5(SIA)	C5(SIA)	1	2190.97	0	9.576e-15	103.21	3.86082e-09	5.80682	1	0	1	1	2	1095.99	45.5677	1	0	1	1	3	730.993	45.4789
KQCVDHYNEVK	2	6	1	O95299	NADH dehydrogenase [ubiquinone] 1 alpha subcomplex subunit 10, mitochondrial (Complex I-42kD) (CI-42kD) (NADH-ubiquinone oxidoreductase 42 kDa subunit)	C3(SIA)	C3(SIA)	1	1527.66	0	6.739e-06	30.99	0.036066	4.03784	1	0	1	1	3	509.891	28.8539	1	0	1	1	3	509.891	28.8539
FVPDECPR	1	1	1	O95302	Peptidyl-prolyl cis-trans isomerase FKBP9 (PPIase FKBP9) (EC 5.2.1.8) (63 kDa FK506-binding protein) (63 kDa FKBP) (FKBP-63) (FK506-binding protein 9) (FKBP-9) (Rotamase)	C6(SIA)	C6(SIA)	1	1127.46	0	0.0004001	43.91	0.000656406		0	0	1	1	2	564.231	39.7919
GLLGMCVGEK	2	3	1	O95302	Peptidyl-prolyl cis-trans isomerase FKBP9 (PPIase FKBP9) (EC 5.2.1.8) (63 kDa FK506-binding protein) (63 kDa FKBP) (FKBP-63) (FK506-binding protein 9) (FKBP-9) (Rotamase)	C6(SIA)	C6(SIA)	1	1187.52	0	0.0001952	43.52	0.0012005	2.12838	0	0	1	1	2	594.261	48.615	1	0	1	1	2	594.261	48.615
RFVPDECPR	2	3	1	O95302	Peptidyl-prolyl cis-trans isomerase FKBP9 (PPIase FKBP9) (EC 5.2.1.8) (63 kDa FK506-binding protein) (63 kDa FKBP) (FKBP-63) (FK506-binding protein 9) (FKBP-9) (Rotamase)	C7(SIA)	C7(SIA)	1	1283.55	0	0.001226	37.06	0.006986	3.67955	1	0	1	1	2	642.28	39.4354	1	0	1	1	2	642.28	39.4354
AACCLAGAR	2	1	1	O95336	6-phosphogluconolactonase (6PGL) (EC 3.1.1.31)	C3(SIA) C4(SIA)	C3(SIA)C4(SIA)	2	1165.43	0	0.00244	27.73	0.00961335	2.30694	0	0	1	1	2	583.217	32.3805	1	0	1	1	2	583.217	32.3805
LCWFLDEAAAR	1	1	1	O95336	6-phosphogluconolactonase (6PGL) (EC 3.1.1.31)	C2(SIA)	C2(SIA)	1	1459.64	0	0.0003607	38.18	0.00706294		0	0	1	1	2	730.325	76.6637
FTQCQNGKISK	3	3	1	O95347	Structural maintenance of chromosomes protein 2 (SMC protein 2) (SMC-2) (Chromosome-associated protein E) (hCAP-E) (XCAP-E homolog)	C4(SIA)	C4(SIA)	1	1419.63	0	4.467e-06	54.52	0.000165996	2.38437	1	0	1	1	2	710.319	29.1933	1	0	1	1	3	473.882	29.1459
KITDGLHALQEASNKDAEALAAAQQHFNAVSAGLSSNEDGAEATLAGQMMACK	1	3	1	O95347	Structural maintenance of chromosomes protein 2 (SMC protein 2) (SMC-2) (Chromosome-associated protein E) (hCAP-E) (XCAP-E homolog)	C52(SIA)	C52(SIA)	1	5567.55	0	0.0007386			3.11738	2							1	0	1	1	5	1114.32	77.0809
VQDLFCSVGLNVNNPHFLIMQGR	10	3	1	O95347	Structural maintenance of chromosomes protein 2 (SMC protein 2) (SMC-2) (Chromosome-associated protein E) (hCAP-E) (XCAP-E homolog)	C6(SIA)	C6(SIA)	1	2766.32	0	1.852e-09	95.46	4.6194e-08	5.87221	0	0	1	1	3	922.777	81.2178	1	0	1	1	3	922.778	81.0013
DLAILQCHGELDPMVPVR	1	1	1	O95372	Acyl-protein thioesterase 2 (APT-2) (EC 3.1.2.-) (Lysophospholipase II) (LPL-II) (LysoPLA II)	C7(SIA)	C7(SIA)	1	2187.03	0	2.354e-05	36.5	0.0295959		0	0	1	1	2	1094.02	67.3979
YICPHAPR	2	1	1	O95372	Acyl-protein thioesterase 2 (APT-2) (EC 3.1.2.-) (Lysophospholipase II) (LPL-II) (LysoPLA II)	C3(SIA)	C3(SIA)	1	1121.49	0	0.0003591	40.02	0.0030758		0	0	1	1	2	561.249	37.5617
GIDQCIPLFVEAALER	2	2	1	O95373	Importin-7 (Imp7) (Ran-binding protein 7) (RanBP7)	C5(SIA)	C5(SIA)	1	1938.94	0	1.253e-07	47.92	0.00200342	2.36598	0	0	1	1	2	969.972	91.7023	1	0	1	1	2	969.972	91.7023
LCDGINKMLDEENI	2	4	1	O95379	Tumor necrosis factor alpha-induced protein 8 (TNF alpha-induced protein 8) (Head and neck tumor and metastasis-related protein) (MDC-3.13) (NF-kappa-B-inducible DED-containing protein) (NDED) (SCC-S2) (TNF-induced protein GG2-1)	C2(SIA)	C2(SIA)	1	1787.75	0	0.0001399	40.86	0.00325269	2.32272	1	0	1	1	2	894.379	58.5933	1	0	1	1	2	894.379	58.5933
YLEEVMKVPVYCTK	2	6	1	O95394	Phosphoacetylglucosamine mutase (PAGM) (EC 5.4.2.3) (Acetylglucosamine phosphomutase) (N-acetylglucosamine-phosphate mutase) (Phosphoglucomutase-3) (PGM 3)	C12(SIA)	C12(SIA)	1	1882.87	0	1.434e-05	31.83	0.067583	3.2178	1	0	1	1	2	941.94	52.3805	1	0	1	1	2	941.94	52.3805
GLAGATGSANGGAHNCRPEVGAAGPPR	1	1	1	O95402	Mediator of RNA polymerase II transcription subunit 26 (Activator-recruited cofactor 70 kDa component) (ARC70) (Cofactor required for Sp1 transcriptional activation subunit 7) (CRSP complex subunit 7) (Mediator complex subunit 26) (Transcriptional coactivator CRSP70)	C16(SIA)	C16(SIA)	1	2611.17	0	0.0002735	25.99	0.293435		0	0	1	1	3	871.062	39.74
FIDQVVEKIEDLLQSEENKNLDLEPCTGFQR	2	4	1	O95453	Poly(A)-specific ribonuclease PARN (EC 3.1.13.4) (Deadenylating nuclease) (Deadenylation nuclease) (Polyadenylate-specific ribonuclease)	C26(SIA)	C26(SIA)	1	3815.81	0	2.903e-10	60.32	0.000157135	5.87649	2	0	1	1	4	954.708	94.5767	1	0	1	1	4	954.708	94.5767
AATFFGEVVKAPCR	1	1	1	O95456	Proteasome assembly chaperone 1 (PAC-1) (Chromosome 21 leucine-rich protein) (C21-LRP) (Down syndrome critical region protein 2)	N-Term(Acetyl) C13(SIA)	N-Term(Acetyl)C13(SIA)	1	1702.8	0	1.42e-09	67.46	1.59642e-05		1	0	1	1	2	851.903	77.285
NMQITILTCR	2	2	1	O95456	Proteasome assembly chaperone 1 (PAC-1) (Chromosome 21 leucine-rich protein) (C21-LRP) (Down syndrome critical region protein 2)	C9(SIA)	C9(SIA)	1	1373.63	0	1.985e-06	57.81	8.35336e-05	3.00319	0	0	1	1	2	687.317	53.4865	1	0	1	1	2	687.317	53.4865
ATFCLPILGVK	1	1	1	O95478	Ribosome biogenesis protein NSA2 homolog (Hairy cell leukemia protein 1) (TGF-beta-inducible nuclear protein 1)	C4(SIA)	C4(SIA)	1	1326.69	0	0.001392	30.08	0.0622428		0	0	1	1	2	663.847	82.2908
VCFVGDGFTR	2	2	1	O95478	Ribosome biogenesis protein NSA2 homolog (Hairy cell leukemia protein 1) (TGF-beta-inducible nuclear protein 1)	C2(SIA)	C2(SIA)	1	1265.53	0	1.899e-05	44.69	0.000869441	2.1467	0	0	1	1	2	633.271	59.6385	1	0	1	1	2	633.271	59.6385
IFAMCQVK	1	1	1	O95486	Protein transport protein Sec24A (SEC24-related protein A)	C5(SIA)	C5(SIA)	1	1120.49	0	0.007056	30.52	0.0281672		0	0	1	1	2	560.748	41.9727
LDDRVYAMCQIK	3	4	1	O95487	Protein transport protein Sec24B (SEC24-related protein B)	C9(SIA)	C9(SIA)	1	1635.72	0	5.411e-06	44.11	0.00242206	3.21258	1	0	1	1	2	818.364	44.0185	1	0	1	1	2	818.364	44.0185
SLHGPCPVTTFGPK	2	5	1	O95544	NAD kinase (EC 2.7.1.23) (Poly(P)/ATP NAD kinase)	C6(SIA)	C6(SIA)	1	1605.75	0	2.809e-09	62.02	5.39502e-05	3.15454	0	0	1	1	2	803.377	49.896	1	0	1	1	2	803.377	49.896
LTLSCEEFVK	2	2	1	O95571	Persulfide dioxygenase ETHE1, mitochondrial (EC 1.13.11.18) (Ethylmalonic encephalopathy protein 1) (Hepatoma subtracted clone one protein) (Sulfur dioxygenase ETHE1)	C5(SIA)	C5(SIA)	1	1333.61	0	2.462e-05	54.4	0.000207136	2.32647	0	0	1	1	2	667.307	59.7724	1	0	1	1	2	667.307	59.7724
SLLPGCQSVISR	2	2	1	O95571	Persulfide dioxygenase ETHE1, mitochondrial (EC 1.13.11.18) (Ethylmalonic encephalopathy protein 1) (Hepatoma subtracted clone one protein) (Sulfur dioxygenase ETHE1)	C6(SIA)	C6(SIA)	1	1424.69	0	6.36e-08	68.51	1.18028e-05	2.6304	0	0	1	1	2	712.849	57.0813	1	0	1	1	2	712.849	57.0813
LLLCGGAPLSATTQR	4	4	1	O95573	Long-chain-fatty-acid--CoA ligase 3 (EC 6.2.1.3) (Long-chain acyl-CoA synthetase 3) (LACS 3)	C4(SIA)	C4(SIA)	1	1665.84	0	5.007e-11	80.69	1.01092e-06	3.13713	0	0	1	1	2	833.421	60.4689	1	0	1	1	2	833.424	58.1624
NTPLCDSFVFR	2	4	1	O95573	Long-chain-fatty-acid--CoA ligase 3 (EC 6.2.1.3) (Long-chain acyl-CoA synthetase 3) (LACS 3)	C5(SIA)	C5(SIA)	1	1463.63	0	3.869e-07	53.52	0.000173184	2.521	0	0	1	1	2	732.32	69.6472	1	0	1	1	2	732.32	69.6472
NTPLCDSFVFRK	2	4	1	O95573	Long-chain-fatty-acid--CoA ligase 3 (EC 6.2.1.3) (Long-chain acyl-CoA synthetase 3) (LACS 3)	C5(SIA)	C5(SIA)	1	1591.73	0	9.824e-06	42.53	0.00433373	2.98029	1	0	1	1	2	796.368	59.83	1	0	1	1	2	796.368	59.83
VGAPLVCCEIK	2	4	1	O95573	Long-chain-fatty-acid--CoA ligase 3 (EC 6.2.1.3) (Long-chain acyl-CoA synthetase 3) (LACS 3)	C7(SIA) C8(SIA)	C7(SIA)C8(SIA)	2	1461.62	0	2.253e-06	48	0.000527769	3.09317	0	0	1	1	2	731.316	56.5612	1	0	1	1	2	731.316	56.5612
VGAPLVCCEIKLKNWEEGGYFNTDKPHPR	4	4	1	O95573	Long-chain-fatty-acid--CoA ligase 3 (EC 6.2.1.3) (Long-chain acyl-CoA synthetase 3) (LACS 3)	C7(SIA) C8(SIA)	C7(SIA)C8(SIA)	2	3630.65	0	1.647e-10	62.6	8.30081e-05	3.85569	2	0	1	1	4	908.418	66.2496	1	0	1	1	4	908.418	66.2496
ACMPFGLHR	1	1	1	O95602	DNA-directed RNA polymerase I subunit RPA1 (RNA polymerase I subunit A1) (EC 2.7.7.6) (A190) (DNA-directed RNA polymerase I largest subunit) (DNA-directed RNA polymerase I subunit A) (RNA polymerase I 194 kDa subunit) (RPA194)	C2(SIA)	C2(SIA)	1	1212.5	0	2.602e-05	46.07	0.000517826		0	0	1	1	2	606.754	44.8191
LHYANCK	1	1	1	O95602	DNA-directed RNA polymerase I subunit RPA1 (RNA polymerase I subunit A1) (EC 2.7.7.6) (A190) (DNA-directed RNA polymerase I largest subunit) (DNA-directed RNA polymerase I subunit A) (RNA polymerase I 194 kDa subunit) (RPA194)	C6(SIA)	C6(SIA)	1	1013.42	0.001	0.01239	23.47	0.0598207		0	0	1	1	2	507.216	27.0819
QRIIEESTHCGPQAVR	2	6	1	O95602	DNA-directed RNA polymerase I subunit RPA1 (RNA polymerase I subunit A1) (EC 2.7.7.6) (A190) (DNA-directed RNA polymerase I largest subunit) (DNA-directed RNA polymerase I subunit A) (RNA polymerase I 194 kDa subunit) (RPA194)	C10(SIA)	C10(SIA)	1	1988.93	0	2.14e-11	68.17	1.76409e-05	4.0541	1	0	1	1	3	663.648	37.7607	1	0	1	1	3	663.648	37.7607
LCPQFLQLASANTAR	6	3	1	O95630	STAM-binding protein (EC 3.4.19.-) (Associated molecule with the SH3 domain of STAM) (Endosome-associated ubiquitin isopeptidase)	C2(SIA)	C2(SIA)	1	1797.87	0	8.165e-08	62.61	6.14618e-05	3.12878	0	0	1	1	2	899.435	69.298	1	0	1	1	2	899.437	69.5136
GGMCPFR	1	1	1	O95639	Cleavage and polyadenylation specificity factor subunit 4 (Cleavage and polyadenylation specificity factor 30 kDa subunit) (CPSF 30 kDa subunit) (NS1 effector domain-binding protein 1) (Neb-1) (No arches homolog)	C4(SIA)	C4(SIA)	1	948.344	0.004	0.06354	41.47	0.000106928		0	0	1	1	2	474.675	37.1536
DAGSRDEKAEAGEAGQATAEAECHR	2	2	2	O95671;B3KM43	N-acetylserotonin O-methyltransferase-like protein (ASMTL) (EC 2.1.1.-)	C23(SIA)	C23(SIA)	1	2724.13	0	1.9e-11	61.27	3.49711e-05	6.41189	2	0	1	1	4	681.787	37.2921	1	0	1	1	4	681.787	37.2921
LTACQVATAFNLSR	2	2	2	O95671;B3KM43	N-acetylserotonin O-methyltransferase-like protein (ASMTL) (EC 2.1.1.-)	C4(SIA)	C4(SIA)	1	1659.79	0	6.014e-10	71.46	6.20183e-06	3.43513	0	0	1	1	2	830.398	72.6635	1	0	1	1	2	830.398	72.6635
VLCPVIGK	1	1	1	O95671	N-acetylserotonin O-methyltransferase-like protein (ASMTL) (EC 2.1.1.-)	C3(SIA)	C3(SIA)	1	993.514	0	0.00295	31.86	0.0288346		0	0	1	1	2	497.261	48.3361
ARPADCVLCPNKGGAFK	4	2	1	O95696	Bromodomain-containing protein 1 (BR140-like protein) (Bromodomain and PHD finger-containing protein 2)	C6(SIA) C9(SIA)	C6(SIA)C9(SIA)	2	2076.91	0	6.117e-09	53.66	0.000325909	4.38107	1	0	1	1	3	692.974	47.1524	1	0	1	1	3	692.974	47.4989
MISLCLQKDPEKRPTAAELLR	2	2	1	O95747	Serine/threonine-protein kinase OSR1 (EC 2.7.11.1) (Oxidative stress-responsive 1 protein)	C5(SIA)	C5(SIA)	1	2577.32	0	9.172e-06	30.21	0.114574	3.64454	2	0	1	1	3	859.779	55.3253	1	0	1	1	3	859.779	55.3253
AQFEQLCASLLAR	2	5	1	O95757	Heat shock 70 kDa protein 4L (Heat shock 70-related protein APG-1) (Osmotic stress protein 94)	C7(SIA)	C7(SIA)	1	1614.77	0	1.166e-09	74.41	3.38697e-06	3.8314	0	0	1	1	2	807.888	69.0402	1	0	1	1	2	807.888	69.0402
CHAEHTPEEEIDHTGAK	1	1	1	O95757	Heat shock 70 kDa protein 4L (Heat shock 70-related protein APG-1) (Osmotic stress protein 94)	C1(SIA)	C1(SIA)	1	2068.84	0	4.612e-06	47.66	0.000472195		0	0	1	1	4	517.965	33.2595
MQVDQEEGHQKCHAEHTPEEEIDHTGAK	2	5	1	O95757	Heat shock 70 kDa protein 4L (Heat shock 70-related protein APG-1) (Osmotic stress protein 94)	C12(SIA)	C12(SIA)	1	3378.41	0	1.474e-07	50.68	0.000489098	3.65921	1	0	1	1	5	676.488	35.5503	1	0	1	1	5	676.488	35.5503
SIDLPIQSSLCR	2	5	1	O95757	Heat shock 70 kDa protein 4L (Heat shock 70-related protein APG-1) (Osmotic stress protein 94)	C11(SIA)	C11(SIA)	1	1496.71	0	1.175e-08	77.23	1.63309e-06	3.4846	0	0	1	1	2	748.861	64.8115	1	0	1	1	2	748.861	64.8115
SVMAAAQVAGLNCLR	4	5	1	O95757	Heat shock 70 kDa protein 4L (Heat shock 70-related protein APG-1) (Osmotic stress protein 94)	C13(SIA)	C13(SIA)	1	1684.78	0	1.079e-09	67.24	1.635e-05	3.41459	0	0	1	1	2	842.895	57.3341	1	0	1	1	2	842.895	57.3341
WKTSFEDGSGECEVFCKNHPAPFSK	4	5	1	O95757	Heat shock 70 kDa protein 4L (Heat shock 70-related protein APG-1) (Osmotic stress protein 94)	C12(SIA) C16(SIA)	C12(SIA)C16(SIA)	2	3160.29	0	1.019e-12	66.28	9.52617e-06	5.05873	2	0	1	1	4	790.827	57.8718	1	0	1	1	4	790.827	57.8718
AADLLYAMCDR	1	1	1	O95782	AP-2 complex subunit alpha-1 (100 kDa coated vesicle protein A) (Adaptor protein complex AP-2 subunit alpha-1) (Adaptor-related protein complex 2 subunit alpha-1) (Alpha-adaptin A) (Alpha1-adaptin) (Clathrin assembly protein complex 2 alpha-A large chain) (Plasma membrane adaptor HA2/AP2 adaptin alpha A subunit)	C9(SIA)	C9(SIA)	1	1422.57	0	0.003136	21.9	0.135265		0	0	1	1	2	711.79	51.3361
ACNQLGQFLQHR	8	1	1	O95782	AP-2 complex subunit alpha-1 (100 kDa coated vesicle protein A) (Adaptor protein complex AP-2 subunit alpha-1) (Adaptor-related protein complex 2 subunit alpha-1) (Alpha-adaptin A) (Alpha1-adaptin) (Clathrin assembly protein complex 2 alpha-A large chain) (Plasma membrane adaptor HA2/AP2 adaptin alpha A subunit)	C2(SIA)	C2(SIA)	1	1579.72	0	9.737e-09	63.89	2.59487e-05	4.07215	0	0	1	1	2	790.363	52.99	1	0	1	1	2	790.363	52.99
ACNQLGQFLQHRETNLR	2	1	1	O95782	AP-2 complex subunit alpha-1 (100 kDa coated vesicle protein A) (Adaptor protein complex AP-2 subunit alpha-1) (Adaptor-related protein complex 2 subunit alpha-1) (Alpha-adaptin A) (Alpha1-adaptin) (Clathrin assembly protein complex 2 alpha-A large chain) (Plasma membrane adaptor HA2/AP2 adaptin alpha A subunit)	C2(SIA)	C2(SIA)	1	2193.04	0	6.526e-06	36.01	0.033419	3.23776	1	0	1	1	3	731.683	52.4331	1	0	1	1	3	731.683	52.4331
ALQVGCLLR	2	1	1	O95782	AP-2 complex subunit alpha-1 (100 kDa coated vesicle protein A) (Adaptor protein complex AP-2 subunit alpha-1) (Adaptor-related protein complex 2 subunit alpha-1) (Alpha-adaptin A) (Alpha1-adaptin) (Clathrin assembly protein complex 2 alpha-A large chain) (Plasma membrane adaptor HA2/AP2 adaptin alpha A subunit)	C6(SIA)	C6(SIA)	1	1137.58	0	7.126e-06	55.62	0.00017176	2.10703	0	0	1	1	2	569.294	64.7637	1	0	1	1	2	569.294	64.7637
HLCELLAQQF	1	1	1	O95782	AP-2 complex subunit alpha-1 (100 kDa coated vesicle protein A) (Adaptor protein complex AP-2 subunit alpha-1) (Adaptor-related protein complex 2 subunit alpha-1) (Alpha-adaptin A) (Alpha1-adaptin) (Clathrin assembly protein complex 2 alpha-A large chain) (Plasma membrane adaptor HA2/AP2 adaptin alpha A subunit)	C3(SIA)	C3(SIA)	1	1366.62	0	0.001723	28.66	0.0757644		0	0	1	1	2	683.814	71.4844
LLQCYPPPEDAAVKGR	2	1	1	O95782	AP-2 complex subunit alpha-1 (100 kDa coated vesicle protein A) (Adaptor protein complex AP-2 subunit alpha-1) (Adaptor-related protein complex 2 subunit alpha-1) (Alpha-adaptin A) (Alpha1-adaptin) (Clathrin assembly protein complex 2 alpha-A large chain) (Plasma membrane adaptor HA2/AP2 adaptin alpha A subunit)	C4(SIA)	C4(SIA)	1	1921.92	0	2.68e-09	47.26	0.00227115	2.85401	1	0	1	1	3	641.311	44.7698	1	0	1	1	3	641.311	44.7698
LVECLETVLNK	2	1	1	O95782	AP-2 complex subunit alpha-1 (100 kDa coated vesicle protein A) (Adaptor protein complex AP-2 subunit alpha-1) (Adaptor-related protein complex 2 subunit alpha-1) (Alpha-adaptin A) (Alpha1-adaptin) (Clathrin assembly protein complex 2 alpha-A large chain) (Plasma membrane adaptor HA2/AP2 adaptin alpha A subunit)	C4(SIA)	C4(SIA)	1	1425.7	0	2.706e-07	68.96	1.18481e-05	3.47975	0	0	1	1	2	713.354	65.2115	1	0	1	1	2	713.354	65.2115
QSAALCLLR	2	1	1	O95782	AP-2 complex subunit alpha-1 (100 kDa coated vesicle protein A) (Adaptor protein complex AP-2 subunit alpha-1) (Adaptor-related protein complex 2 subunit alpha-1) (Alpha-adaptin A) (Alpha1-adaptin) (Clathrin assembly protein complex 2 alpha-A large chain) (Plasma membrane adaptor HA2/AP2 adaptin alpha A subunit)	C6(SIA)	C6(SIA)	1	1139.56	0	1.221e-06	68.67	8.12271e-06	2.67147	0	0	1	1	2	570.283	60.0775	1	0	1	1	2	570.283	60.0775
TVFEALQAPACHENMVK	1	1	1	O95782	AP-2 complex subunit alpha-1 (100 kDa coated vesicle protein A) (Adaptor protein complex AP-2 subunit alpha-1) (Adaptor-related protein complex 2 subunit alpha-1) (Alpha-adaptin A) (Alpha1-adaptin) (Clathrin assembly protein complex 2 alpha-A large chain) (Plasma membrane adaptor HA2/AP2 adaptin alpha A subunit)	C11(SIA)	C11(SIA)	1	2052.93	0	0.002088	21.71	0.63237		0	0	1	1	3	684.98	54.9559
APSEIDPRENPDLACLQSIIFDEERSPEEQAK	2	2	1	O95801	Tetratricopeptide repeat protein 4 (TPR repeat protein 4)	C15(SIA)	C15(SIA)	1	3791.74	0	4.914e-10	38.51	0.0222879	6.74441	2	0	1	1	4	948.691	78.3163	1	0	1	1	4	948.691	78.3163
FQSIVIGCALEDQK	2	3	1	O95816	BAG family molecular chaperone regulator 2 (BAG-2) (Bcl-2-associated athanogene 2)	C8(SIA)	C8(SIA)	1	1715.8	0	1.713e-07	54.09	0.000372785	2.22411	0	0	1	1	2	858.405	65.7101	1	0	1	1	2	858.405	65.7101
SHLMSLYSACSSEVPHGPVDQK	8	3	1	O95816	BAG family molecular chaperone regulator 2 (BAG-2) (Bcl-2-associated athanogene 2)	C10(SIA)	C10(SIA)	1	2553.1	0	1.02e-08	84.26	3.12727e-07	5.32586	0	0	1	1	3	851.707	49.5786	1	0	1	1	3	851.706	49.5451
SHLMSLYSACSSEVPHGPVDQKFQSIVIGCALEDQKK	7	3	1	O95816	BAG family molecular chaperone regulator 2 (BAG-2) (Bcl-2-associated athanogene 2)	C10(SIA) C30(SIA)	C10(SIA)C30(SIA)	2	4362	0	1.621e-11	64.88	4.94783e-05	6.55332	2	0	1	1	5	873.205	68.7357	1	0	1	1	5	873.205	68.7357
EVDSKPVSQKPPPPSEKVEVKVPPAPVPCPPPSPGPSAVPSSPK	6	1	1	O95817	BAG family molecular chaperone regulator 3 (BAG-3) (Bcl-2-associated athanogene 3) (Bcl-2-binding protein Bis) (Docking protein CAIR-1)	C29(SIA)	C29(SIA)	1	4612.36	0	1.983e-05	33.01	0.0373276	4.38393	2	0	1	1	5	923.279	50.7788	1	0	1	1	5	923.279	51.2371
GMPETTQPDKQCGQVAAAAAAQPPASHGPER	8	1	1	O95817	BAG family molecular chaperone regulator 3 (BAG-3) (Bcl-2-associated athanogene 3) (Bcl-2-binding protein Bis) (Docking protein CAIR-1)	C12(SIA)	C12(SIA)	1	3266.45	0	2.785e-07	48.93	0.00169774	3.79781	1	0	1	1	3	1089.49	40.0651	1	0	1	1	4	817.371	40.0761
QCGQVAAAAAAQPPASHGPER	1	1	1	O95817	BAG family molecular chaperone regulator 3 (BAG-3) (Bcl-2-associated athanogene 3) (Bcl-2-binding protein Bis) (Docking protein CAIR-1)	C2(SIA)	C2(SIA)	1	2181.98	0	0.000748	25.07	0.327041		0	0	1	1	3	727.998	38.3608
CLIATGGTPR	4	4	1	O95831	Apoptosis-inducing factor 1, mitochondrial (EC 1.1.1.-) (Programmed cell death protein 8)	C1(SIA)	C1(SIA)	1	1153.54	0	5.252e-06	43.94	0.00197383	2.5665	0	0	1	1	2	577.274	44.0471	1	0	1	1	2	577.274	41.0527
ADRLAQMSICSSLAR	1	1	1	O95861	3'(2'),5'-bisphosphate nucleotidase 1 (EC 3.1.3.7) (Bisphosphate 3'-nucleotidase 1) (PAP-inositol 1,4-phosphatase) (PIP)	C10(SIA)	C10(SIA)	1	1802.82	0.001	0.01719	31.84	0.0581644		1	0	1	1	2	901.914	47.3854
ASAYVFASPGCK	2	3	1	O95861	3'(2'),5'-bisphosphate nucleotidase 1 (EC 3.1.3.7) (Bisphosphate 3'-nucleotidase 1) (PAP-inositol 1,4-phosphatase) (PIP)	C11(SIA)	C11(SIA)	1	1365.59	0	6.268e-07	49.3	0.00040064	2.80799	0	0	1	1	2	683.297	50.8886	1	0	1	1	2	683.297	50.8886
LAQMSICSSLAR	2	3	1	O95861	3'(2'),5'-bisphosphate nucleotidase 1 (EC 3.1.3.7) (Bisphosphate 3'-nucleotidase 1) (PAP-inositol 1,4-phosphatase) (PIP)	C7(SIA)	C7(SIA)	1	1460.66	0	1.932e-09	77.85	1.00404e-06	3.59128	0	0	1	1	2	730.834	47.4409	1	0	1	1	2	730.834	47.4409
SHSNKLVTDCVAAMNPDAVLR	2	3	1	O95861	3'(2'),5'-bisphosphate nucleotidase 1 (EC 3.1.3.7) (Bisphosphate 3'-nucleotidase 1) (PAP-inositol 1,4-phosphatase) (PIP)	C10(SIA)	C10(SIA)	1	2406.13	0	7.323e-13	72.31	8.36585e-06	4.4459	1	0	1	1	3	802.715	55.5164	1	0	1	1	3	802.715	55.5164
TCATDLQTKADR	2	3	1	O95861	3'(2'),5'-bisphosphate nucleotidase 1 (EC 3.1.3.7) (Bisphosphate 3'-nucleotidase 1) (PAP-inositol 1,4-phosphatase) (PIP)	C2(SIA)	C2(SIA)	1	1487.65	0	1.021e-06	66.38	9.70058e-06	2.59494	1	0	1	1	2	744.328	31.5828	1	0	1	1	2	744.328	31.5828
AGAGLSSLCLVLSTRPHS	1	1	1	O95865	N(G),N(G)-dimethylarginine dimethylaminohydrolase 2 (DDAH-2) (Dimethylarginine dimethylaminohydrolase 2) (EC 3.5.3.18) (DDAHII) (Dimethylargininase-2) (Protein G6a) (S-phase protein)	C9(SIA)	C9(SIA)	1	1933.95	0	1.077e-06	48.89	0.00160692		0	0	1	1	3	645.321	70.1306
GLCGMGGPR	1	1	1	O95865	N(G),N(G)-dimethylarginine dimethylaminohydrolase 2 (DDAH-2) (Dimethylarginine dimethylaminohydrolase 2) (EC 3.5.3.18) (DDAHII) (Dimethylargininase-2) (Protein G6a) (S-phase protein)	C3(SIA)	C3(SIA)	1	1028.4	0.001	0.01674	28.6	0.0187042		0	0	1	1	2	514.704	31.5748
LAHGFEILCSK	2	4	1	O95905	Protein ecdysoneless homolog (Human suppressor of GCR two) (hSGT1)	C9(SIA)	C9(SIA)	1	1382.65	0	0.0004136	30.49	0.0691865	3.05567	0	0	1	1	2	691.829	57.5831	1	0	1	1	2	691.829	57.5831
GLQGVGPGCTDETLLSAIASALHTSTMPITGQLSAAVEKNPGVWLNTTQPLCK	2	2	1	O95983	Methyl-CpG-binding domain protein 3 (Methyl-CpG-binding protein MBD3)	C9(SIA) C52(SIA)	C9(SIA)C52(SIA)	2	5707.77	0	0.0001114	31.13	0.0906582	2.97893	1	0	1	1	4	1427.7	96.4458	1	0	1	1	4	1427.7	96.4458
HGIGTDASIPVHINNICQR	2	1	1	O95985	DNA topoisomerase 3-beta-1 (EC 5.99.1.2) (DNA topoisomerase III beta-1)	C17(SIA)	C17(SIA)	1	2210.05	0	5.408e-07	32.26	0.0818043	4.90285	0	0	1	1	3	737.354	53.1025	1	0	1	1	3	737.354	53.1025
VACNKCNVVAHCFENAHR	2	1	1	O95985	DNA topoisomerase 3-beta-1 (EC 5.99.1.2) (DNA topoisomerase III beta-1)	C3(SIA) C6(SIA) C12(SIA)	C3(SIA)C6(SIA)C12(SIA)	3	2509.97	0	1.455e-08	42.88	0.00100212	4.91464	1	0	1	1	4	628.247	45.3605	1	0	1	1	4	628.247	45.3605
EGQNYQQNCIKEVEQFTQVAK	14	3	1	O96000	NADH dehydrogenase [ubiquinone] 1 beta subcomplex subunit 10 (Complex I-PDSW) (CI-PDSW) (NADH-ubiquinone oxidoreductase PDSW subunit)	C9(SIA)	C9(SIA)	1	2649.2	0	2.68e-08	68.21	1.99029e-05	6.59802	1	0	1	1	3	883.737	63.2855	1	0	1	1	3	883.739	63.3848
CKELFPIQMEGVK	2	1	1	O96008	Mitochondrial import receptor subunit TOM40 homolog (Protein Haymaker) (Translocase of outer membrane 40 kDa subunit homolog) (p38.5)	C1(SIA)	C1(SIA)	1	1702.79	0	2.994e-06	53.61	0.000347538	2.08531	1	0	1	1	2	851.898	55.2348	1	0	1	1	2	851.898	55.2348
NKFQCGFGLTIG	4	1	1	O96008	Mitochondrial import receptor subunit TOM40 homolog (Protein Haymaker) (Translocase of outer membrane 40 kDa subunit homolog) (p38.5)	C5(SIA)	C5(SIA)	1	1449.65	0	3.253e-05	68.46	8.2614e-06	2.40571	1	0	1	1	2	725.331	68.8865	1	0	1	1	2	725.33	68.7069
SSERTPGAATASASGAAEDGACGCLPNPGTFEECHRK	3	1	1	O96008	Mitochondrial import receptor subunit TOM40 homolog (Protein Haymaker) (Translocase of outer membrane 40 kDa subunit homolog) (p38.5)	C24(SIA) C34(SIA)	C24(SIA)C34(SIA)	2	3965.62	0	0.0001953	30.98	0.0384234	3.86312	2	0	1	1	4	992.161	53.0498	1	0	1	1	4	992.161	53.0498
EKLTELMFEHYNIPAFFLCK	1	1	1	O96019	Actin-like protein 6A (53 kDa BRG1-associated factor A) (Actin-related protein Baf53a) (ArpNbeta) (BRG1-associated factor 53A) (BAF53A) (INO80 complex subunit K)	C19(SIA)	C19(SIA)	1	2654.27	0.002	0.03387	24.08	0.638439		1	0	1	1	3	885.427	79.7252
SPLAGDFITMQCR	4	3	1	O96019	Actin-like protein 6A (53 kDa BRG1-associated factor A) (Actin-related protein Baf53a) (ArpNbeta) (BRG1-associated factor 53A) (BAF53A) (INO80 complex subunit K)	C12(SIA)	C12(SIA)	1	1603.7	0	3.279e-09	83.07	2.47327e-07	3.44716	0	0	1	1	2	802.356	62.9473	1	0	1	1	2	802.352	65.4001
GFRCPLHSCVSCHASNPSNPRPSK	2	1	1	O96028	Histone-lysine N-methyltransferase NSD2 (EC 2.1.1.43) (Multiple myeloma SET domain-containing protein) (MMSET) (Nuclear SET domain-containing protein 2) (NSD2) (Protein trithorax-5) (Wolf-Hirschhorn syndrome candidate 1 protein) (WHSC1)	C4(SIA) C9(SIA) C12(SIA)	C4(SIA)C9(SIA)C12(SIA)	3	3076.25	0	1.08e-05	24.09	0.159291	3.27087	1	0	1	1	4	769.818	41.0281	1	0	1	1	4	769.818	41.0281
NLSDACKPLK	2	1	1	O96028	Histone-lysine N-methyltransferase NSD2 (EC 2.1.1.43) (Multiple myeloma SET domain-containing protein) (MMSET) (Nuclear SET domain-containing protein 2) (NSD2) (Protein trithorax-5) (Wolf-Hirschhorn syndrome candidate 1 protein) (WHSC1)	C6(SIA)	C6(SIA)	1	1253.59	0	0.004659	22.96	0.355089	2.01207	0	0	1	1	2	627.299	36.4353	1	0	1	1	2	627.299	36.4353
FIIPNVVKYSPNCK	8	3	1	P00338	L-lactate dehydrogenase A chain (LDH-A) (EC 1.1.1.27) (Cell proliferation-inducing gene 19 protein) (LDH muscle subunit) (LDH-M) (Renal carcinoma antigen NY-REN-59)	C13(SIA)	C13(SIA)	1	1786.89	0	1.027e-07	69.08	1.56286e-05	3.52562	1	0	1	1	2	893.95	63.9615	1	0	1	1	2	893.951	60.2535
GLYGIKDDVFLSVPCILGQNGISDLVK	15	3	1	P00338	L-lactate dehydrogenase A chain (LDH-A) (EC 1.1.1.27) (Cell proliferation-inducing gene 19 protein) (LDH muscle subunit) (LDH-M) (Renal carcinoma antigen NY-REN-59)	C15(SIA)	C15(SIA)	1	3029.54	0	2.5e-05	63.53	5.48522e-05	5.64807	1	0	1	1	3	1010.52	94.5551	1	0	1	1	3	1010.52	94.1223
LGVHPLSCHGWVLGEHGDSSVPVWSGMNVAGVSLK	11	3	1	P00338	L-lactate dehydrogenase A chain (LDH-A) (EC 1.1.1.27) (Cell proliferation-inducing gene 19 protein) (LDH muscle subunit) (LDH-M) (Renal carcinoma antigen NY-REN-59)	C8(SIA)	C8(SIA)	1	3776.82	0	2.17e-06	41.46	0.012543	4.21442	0	0	1	1	4	944.96	71	1	0	1	1	4	944.96	71
NRVIGSGCNLDSAR	22	3	1	P00338	L-lactate dehydrogenase A chain (LDH-A) (EC 1.1.1.27) (Cell proliferation-inducing gene 19 protein) (LDH muscle subunit) (LDH-M) (Renal carcinoma antigen NY-REN-59)	C8(SIA)	C8(SIA)	1	1626.74	0	1.874e-14	103.72	3.03815e-09	6.69281	1	0	1	1	2	813.872	38.8281	1	0	1	1	2	813.872	36.061
VIGSGCNLDSARFR	5	4	2	P00338;P07195	L-lactate dehydrogenase A chain (LDH-A) (EC 1.1.1.27) (Cell proliferation-inducing gene 19 protein) (LDH muscle subunit) (LDH-M) (Renal carcinoma antigen NY-REN-59)	C6(SIA)	C6(SIA)	1	1659.76	0	0.0003543	27.06	0.149953	2.89524	1	0	1	1	3	553.925	47.6229	1	0	1	1	2	830.386	47.6362
AKPYEGSILEADCDILIPAASEK	2	8	1	P00367	Glutamate dehydrogenase 1, mitochondrial (GDH 1) (EC 1.4.1.3)	C13(SIA)	C13(SIA)	1	2598.25	0	2.658e-06	44.01	0.00639677	3.86546	0	0	1	1	3	866.755	67.3913	1	0	1	1	3	866.755	67.3913
CAVVDVPFGGAK	4	8	1	P00367	Glutamate dehydrogenase 1, mitochondrial (GDH 1) (EC 1.4.1.3)	C1(SIA)	C1(SIA)	1	1327.61	0	3.298e-11	74.73	1.83735e-06	3.14291	0	0	1	1	2	664.308	55.8742	1	0	1	1	2	664.308	55.8742
IIKPCNHVLSLSFPIR	1	1	1	P00367	Glutamate dehydrogenase 1, mitochondrial (GDH 1) (EC 1.4.1.3)	C5(SIA)	C5(SIA)	1	2002.07	0.001	0.01487	25.61	0.223266		0	0	1	1	3	668.027	65.6124
VGSLNCIVAVSQNMGIGK	2	1	1	P00374	Dihydrofolate reductase (EC 1.5.1.3)	C6(SIA)	C6(SIA)	1	1954.95	0	1.43e-10	68.49	1.72798e-05		0	0	1	1	2	977.98	72.3109
AIMKDPDDHTVCHLLFANQTEK	1	1	1	P00387	NADH-cytochrome b5 reductase 3 (B5R) (Cytochrome b5 reductase) (EC 1.6.2.2) (Diaphorase-1) [Cleaved into: NADH-cytochrome b5 reductase 3 membrane-bound form; NADH-cytochrome b5 reductase 3 soluble form]	C12(SIA)	C12(SIA)	1	2691.23	0	0.003219	24.43	0.518332		1	0	1	1	3	897.748	54.0159
AAVVESHKLGGTCVNVGCVPK	21	1	1	P00390	Glutathione reductase, mitochondrial (GR) (GRase) (EC 1.8.1.7)	C13(SIA) C18(SIA)	C13(SIA)C18(SIA)	2	2398.09	0	3.001e-10	57.4	0.00021154	5.47182	1	0	1	1	3	800.036	49.2785	1	0	1	1	3	800.037	49.08
AAVVESHKLGGTCVNVGCVPKK	7	1	1	P00390	Glutathione reductase, mitochondrial (GR) (GRase) (EC 1.8.1.7)	C13(SIA) C18(SIA)	C13(SIA)C18(SIA)	2	2526.2	0	0.0001132	30.33	0.132676	3.08062	2	0	1	1	3	842.736	44.1966	1	0	1	1	4	632.305	44.2874
GIYAVGDVCGK	2	1	1	P00390	Glutathione reductase, mitochondrial (GR) (GRase) (EC 1.8.1.7)	C9(SIA)	C9(SIA)	1	1246.55	0	8.592e-06	51.36	0.000238351	2.29952	0	0	1	1	2	623.778	49.1502	1	0	1	1	2	623.778	49.1502
AVCVLKGDGPVQGIINFEQK	14	1	1	P00441	Superoxide dismutase [Cu-Zn] (EC 1.15.1.1) (Superoxide dismutase 1) (hSod1)	C3(SIA)	C3(SIA)	1	2280.14	0	3.323e-08	73.91	5.58453e-06	4.31497	1	0	1	1	3	760.718	69.5138	1	0	1	1	3	760.718	69.5138
AVCVLKGDGPVQGIINFEQKESNGPVK	28	1	1	P00441	Superoxide dismutase [Cu-Zn] (EC 1.15.1.1) (Superoxide dismutase 1) (hSod1)	C3(SIA)	C3(SIA)	1	2992.47	0	1.056e-08	110.21	1.52686e-09	7.14035	2	0	1	1	3	998.164	68.6516	1	0	1	1	3	998.167	65.282
GLTEGLHGFHVHEFGDNTAGCTSAGPHFNPLSR	69	1	1	P00441	Superoxide dismutase [Cu-Zn] (EC 1.15.1.1) (Superoxide dismutase 1) (hSod1)	C21(SIA)	C21(SIA)	1	3627.6	0	3.007e-20	77.01	2.82576e-06	12.9756	0	0	1	1	4	907.661	62.5413	1	0	1	1	4	907.656	61.2328
GLTEGLHGFHVHEFGDNTAGCTSAGPHFNPLSR	2	1	1	P00441	Superoxide dismutase [Cu-Zn] (EC 1.15.1.1) (Superoxide dismutase 1) (hSod1)	N-Term(Acetyl) C21(SIA)	N-Term(Acetyl)C21(SIA)	1	3669.64	0	3.064e-06	29.97	0.139359	4.68605	0	0	1	1	4	918.164	66.7841	1	0	1	1	4	918.164	66.7841
GLTEGLHGFHVHEFGDNTAGCTSAGPHFNPLSRK	18	1	1	P00441	Superoxide dismutase [Cu-Zn] (EC 1.15.1.1) (Superoxide dismutase 1) (hSod1)	C21(SIA)	C21(SIA)	1	3755.7	0	3.038e-07	42.13	0.00939346	6.60847	1	0	1	1	4	939.681	57.9524	1	0	1	1	6	626.791	57.4692
HVGDLGNVTADKDGVADVSIEDSVISLSGDHCIIGR	16	1	1	P00441	Superoxide dismutase [Cu-Zn] (EC 1.15.1.1) (Superoxide dismutase 1) (hSod1)	C32(SIA)	C32(SIA)	1	3828.8	0	1.316e-16	103.94	6.97499e-09	9.2407	1	0	1	1	3	1276.94	71.9433	1	0	1	1	4	957.961	69.3845
LACGVIGIAQ	5	1	1	P00441	Superoxide dismutase [Cu-Zn] (EC 1.15.1.1) (Superoxide dismutase 1) (hSod1)	C3(SIA)	C3(SIA)	1	1109.54	0	0.001264	39.31	0.00668737		0	0	1	1	2	555.273	61.8773
ACVMMQGR	2	1	1	P00491	Purine nucleoside phosphorylase (PNP) (EC 2.4.2.1) (Inosine phosphorylase) (Inosine-guanosine phosphorylase)	C2(SIA)	C2(SIA)	1	1076.4	0	0.004206	29.16	0.00867573		0	0	1	1	2	538.705	31.764
HRPQVAIICGSGLGGLTDKLTQAQIFDYGEIPNFPR	2	4	1	P00491	Purine nucleoside phosphorylase (PNP) (EC 2.4.2.1) (Inosine phosphorylase) (Inosine-guanosine phosphorylase)	C9(SIA)	C9(SIA)	1	4079	0	1.854e-13	74.1	5.88236e-06	6.20723	1	0	1	1	3	1360.34	80.647	1	0	1	1	3	1360.34	80.647
ATRSPGVVISDDEPGYDLDLFCIPNHYAEDLER	1	1	1	P00492	Hypoxanthine-guanine phosphoribosyltransferase (HGPRT) (HGPRTase) (EC 2.4.2.8)	N-Term(Acetyl) C22(SIA)	N-Term(Acetyl)C22(SIA)	1	3913.74	0	0.0002231	28.93	0.154357		1	0	1	1	3	1305.25	86.1569
DLNHVCVISETGK	4	2	1	P00492	Hypoxanthine-guanine phosphoribosyltransferase (HGPRT) (HGPRTase) (EC 2.4.2.8)	C6(SIA)	C6(SIA)	1	1579.71	0	1.957e-12	83.55	2.73994e-07	5.73385	0	0	1	1	2	790.361	44.5583	1	0	1	1	2	790.361	44.5583
LKSYCNDQSTGDIK	5	2	1	P00492	Hypoxanthine-guanine phosphoribosyltransferase (HGPRT) (HGPRTase) (EC 2.4.2.8)	C5(SIA)	C5(SIA)	1	1736.75	0	9.135e-06	44.9	0.00189949	3.3228	1	0	1	1	3	579.589	35.6899	1	0	1	1	3	579.588	35.8162
LKSYCNDQSTGDIKVIGGDDLSTLTGK	13	2	1	P00492	Hypoxanthine-guanine phosphoribosyltransferase (HGPRT) (HGPRTase) (EC 2.4.2.8)	C5(SIA)	C5(SIA)	1	2993.42	0	1.731e-11	88.26	2.59896e-07	4.11994	2	0	1	1	3	998.479	61.4573	1	0	1	1	3	998.475	57.8783
SYCNDQSTGDIK	3	2	1	P00492	Hypoxanthine-guanine phosphoribosyltransferase (HGPRT) (HGPRTase) (EC 2.4.2.8)	C3(SIA)	C3(SIA)	1	1495.57	0	3.315e-10	78.35	1.64495e-07	2.43363	0	0	1	1	2	748.289	35.2749	1	0	1	1	2	748.289	35.2749
SYCNDQSTGDIKVIGGDDLSTLTGK	13	2	1	P00492	Hypoxanthine-guanine phosphoribosyltransferase (HGPRT) (HGPRTase) (EC 2.4.2.8)	C3(SIA)	C3(SIA)	1	2752.22	0	1.953e-12	106.06	2.71402e-09	4.43618	1	0	1	1	3	918.078	65.1903	1	0	1	1	3	918.078	65.1903
EGSTHNWQHITDQIGMFCFTGLKPEQVER	2	3	1	P00505	Aspartate aminotransferase, mitochondrial (mAspAT) (EC 2.6.1.1) (EC 2.6.1.7) (Fatty acid-binding protein) (FABP-1) (Glutamate oxaloacetate transaminase 2) (Kynurenine aminotransferase 4) (Kynurenine aminotransferase IV) (Kynurenine--oxoglutarate transaminase 4) (Kynurenine--oxoglutarate transaminase IV) (Plasma membrane-associated fatty acid-binding protein) (FABPpm) (Transaminase A)	C18(SIA)	C18(SIA)	1	3554.62	0	1.597e-15	58.47	0.000223021	7.29629	0	0	1	1	4	889.41	71.8795	1	0	1	1	4	889.41	71.8795
EYLPIGGLAEFCK	2	3	1	P00505	Aspartate aminotransferase, mitochondrial (mAspAT) (EC 2.6.1.1) (EC 2.6.1.7) (Fatty acid-binding protein) (FABP-1) (Glutamate oxaloacetate transaminase 2) (Kynurenine aminotransferase 4) (Kynurenine aminotransferase IV) (Kynurenine--oxoglutarate transaminase 4) (Kynurenine--oxoglutarate transaminase IV) (Plasma membrane-associated fatty acid-binding protein) (FABPpm) (Transaminase A)	C12(SIA)	C12(SIA)	1	1604.74	0	9.107e-08	63.34	3.66587e-05	2.35575	0	0	1	1	2	802.873	75.1219	1	0	1	1	2	802.873	75.1219
KEGSTHNWQHITDQIGMFCFTGLKPEQVER	2	3	1	P00505	Aspartate aminotransferase, mitochondrial (mAspAT) (EC 2.6.1.1) (EC 2.6.1.7) (Fatty acid-binding protein) (FABP-1) (Glutamate oxaloacetate transaminase 2) (Kynurenine aminotransferase 4) (Kynurenine aminotransferase IV) (Kynurenine--oxoglutarate transaminase 4) (Kynurenine--oxoglutarate transaminase IV) (Plasma membrane-associated fatty acid-binding protein) (FABPpm) (Transaminase A)	C19(SIA)	C19(SIA)	1	3682.7	0	6.798e-09	55.68	0.000448587	4.86352	1	0	1	1	4	921.43	68.708	1	0	1	1	4	921.43	68.708
NLDKEYLPIGGLAEFCK	8	3	1	P00505	Aspartate aminotransferase, mitochondrial (mAspAT) (EC 2.6.1.1) (EC 2.6.1.7) (Fatty acid-binding protein) (FABP-1) (Glutamate oxaloacetate transaminase 2) (Kynurenine aminotransferase 4) (Kynurenine aminotransferase IV) (Kynurenine--oxoglutarate transaminase 4) (Kynurenine--oxoglutarate transaminase IV) (Plasma membrane-associated fatty acid-binding protein) (FABPpm) (Transaminase A)	C16(SIA)	C16(SIA)	1	2074.99	0	3.625e-07	64.2	4.6098e-05	4.7209	1	0	1	1	2	1038	71.9469	1	0	1	1	2	1038	69.1946
VGAFTMVCK	4	3	1	P00505	Aspartate aminotransferase, mitochondrial (mAspAT) (EC 2.6.1.1) (EC 2.6.1.7) (Fatty acid-binding protein) (FABP-1) (Glutamate oxaloacetate transaminase 2) (Kynurenine aminotransferase 4) (Kynurenine aminotransferase IV) (Kynurenine--oxoglutarate transaminase 4) (Kynurenine--oxoglutarate transaminase IV) (Plasma membrane-associated fatty acid-binding protein) (FABPpm) (Transaminase A)	C8(SIA)	C8(SIA)	1	1120.49	0	1.842e-06	75.95	6.7844e-07	2.82163	0	0	1	1	2	560.748	52.8518	1	0	1	1	2	560.749	49.4444
VGAFTMVCKDADEAK	2	3	1	P00505	Aspartate aminotransferase, mitochondrial (mAspAT) (EC 2.6.1.1) (EC 2.6.1.7) (Fatty acid-binding protein) (FABP-1) (Glutamate oxaloacetate transaminase 2) (Kynurenine aminotransferase 4) (Kynurenine aminotransferase IV) (Kynurenine--oxoglutarate transaminase 4) (Kynurenine--oxoglutarate transaminase IV) (Plasma membrane-associated fatty acid-binding protein) (FABPpm) (Transaminase A)	C8(SIA)	C8(SIA)	1	1749.75	0	5.739e-12	88.72	7.75447e-08	5.01507	1	0	1	1	2	875.379	48.8101	1	0	1	1	2	875.379	48.8101
EAINKLENNLRELQICPATAGSGPAATQDFSK	2	9	1	P00519	Tyrosine-protein kinase ABL1 (EC 2.7.10.2) (Abelson murine leukemia viral oncogene homolog 1) (Abelson tyrosine-protein kinase 1) (Proto-oncogene c-Abl) (p150)	C16(SIA)	C16(SIA)	1	3552.71	0	1.717e-09	52.15	0.00107583	4.76473	2	0	1	1	4	888.933	66.0786	1	0	1	1	4	888.933	66.0786
ACGADSYEMEEDGVRK	2	11	1	P00533	Epidermal growth factor receptor (EC 2.7.10.1) (Proto-oncogene c-ErbB-1) (Receptor tyrosine-protein kinase erbB-1)	C2(SIA)	C2(SIA)	1	1924.73	0	1.598e-10	73.87	5.51725e-07	4.61029	1	0	1	1	3	642.25	41.7885	1	0	1	1	3	642.25	41.7885
GRECVDKCNLLEGEPR	2	11	1	P00533	Epidermal growth factor receptor (EC 2.7.10.1) (Proto-oncogene c-ErbB-1) (Receptor tyrosine-protein kinase erbB-1)	C4(SIA) C8(SIA)	C4(SIA)C8(SIA)	2	2147.9	0	1.767e-06	49.74	0.000528724	3.16041	2	0	1	1	3	716.637	47.096	1	0	1	1	3	716.637	47.096
IICAQQCSGR	6	11	1	P00533	Epidermal growth factor receptor (EC 2.7.10.1) (Proto-oncogene c-ErbB-1) (Receptor tyrosine-protein kinase erbB-1)	C3(SIA) C7(SIA)	C3(SIA)C7(SIA)	2	1408.55	0	3.508e-05	45.17	0.000372508	2.48886	0	0	1	1	2	704.777	33.3543	1	0	1	1	2	704.778	31.4307
AAVPSIKFCLDNGAK	10	1	1	P00558	Phosphoglycerate kinase 1 (EC 2.7.2.3) (Cell migration-inducing gene 10 protein) (Primer recognition protein 2) (PRP 2)	C9(SIA)	C9(SIA)	1	1698.83	0	1.579e-07	70.69	8.88504e-06	4.31416	1	0	1	1	2	849.917	56.6679	1	0	1	1	2	849.914	59.9972
ACANPAAGSVILLENLR	2	1	1	P00558	Phosphoglycerate kinase 1 (EC 2.7.2.3) (Cell migration-inducing gene 10 protein) (Primer recognition protein 2) (PRP 2)	C2(SIA)	C2(SIA)	1	1877.92	0	5.109e-15	113.24	6.2434e-10	3.8696	0	0	1	1	2	939.464	80.5071	1	0	1	1	2	939.464	80.5071
DCVGPEVEKACANPAAGSVILLENLR	4	1	1	P00558	Phosphoglycerate kinase 1 (EC 2.7.2.3) (Cell migration-inducing gene 10 protein) (Primer recognition protein 2) (PRP 2)	C2(SIA)	C2(SIA)	1	2833.36	0	1.676e-10	80.18	1.55087e-06	4.79935	1	0	1	1	3	945.124	82.165	1	0	1	1	3	945.124	82.165
DCVGPEVEKACANPAAGSVILLENLR	18	1	1	P00558	Phosphoglycerate kinase 1 (EC 2.7.2.3) (Cell migration-inducing gene 10 protein) (Primer recognition protein 2) (PRP 2)	C2(SIA) C11(SIA)	C2(SIA)C11(SIA)	2	2998.37	0	6.507e-07	59.11	0.000178961	4.04946	1	0	1	1	3	1000.13	79.3786	1	0	1	1	3	1000.14	78.6734
DVLFLKDCVGPEVEK	2	1	1	P00558	Phosphoglycerate kinase 1 (EC 2.7.2.3) (Cell migration-inducing gene 10 protein) (Primer recognition protein 2) (PRP 2)	C8(SIA)	C8(SIA)	1	1855.88	0	9.734e-13	98.91	1.52371e-08	4.98636	1	0	1	1	2	928.444	64.6667	1	0	1	1	2	928.444	64.6667
FCLDNGAK	7	1	1	P00558	Phosphoglycerate kinase 1 (EC 2.7.2.3) (Cell migration-inducing gene 10 protein) (Primer recognition protein 2) (PRP 2)	C2(SIA)	C2(SIA)	1	1033.4	0	0.0004455	44.61	0.000271562	2.18304	0	0	1	1	2	517.206	46.4752	1	0	1	1	2	517.204	46.2056
IKAAVPSIKFCLDNGAK	2	1	1	P00558	Phosphoglycerate kinase 1 (EC 2.7.2.3) (Cell migration-inducing gene 10 protein) (Primer recognition protein 2) (PRP 2)	C11(SIA)	C11(SIA)	1	1940.99	0	5.682e-10	77.8	1.96827e-06	3.82975	2	0	1	1	3	647.668	55.6759	1	0	1	1	3	647.668	55.6759
SLLGKDVLFLKDCVGPEVEK	9	1	1	P00558	Phosphoglycerate kinase 1 (EC 2.7.2.3) (Cell migration-inducing gene 10 protein) (Primer recognition protein 2) (PRP 2)	C13(SIA)	C13(SIA)	1	2354.2	0	4.478e-10	73.14	5.83317e-06	7.15951	2	0	1	1	3	785.405	69.2727	1	0	1	1	3	785.409	66.2712
TGQATVASGIPAGWMGLDCGPESSK	2	1	1	P00558	Phosphoglycerate kinase 1 (EC 2.7.2.3) (Cell migration-inducing gene 10 protein) (Primer recognition protein 2) (PRP 2)	C19(SIA)	C19(SIA)	1	2585.13	0	0.001184	35.39	0.0250188		0	0	1	1	3	862.38	71.3863
TGQATVASGIPAGWMGLDCGPESSKK	20	1	1	P00558	Phosphoglycerate kinase 1 (EC 2.7.2.3) (Cell migration-inducing gene 10 protein) (Primer recognition protein 2) (PRP 2)	C19(SIA)	C19(SIA)	1	2713.22	0	2.502e-07	66.08	3.33655e-05	5.54585	1	0	1	1	2	1357.12	66.1669	1	0	1	1	3	905.084	62.246
TGQATVASGIPAGWMGLDCGPESSKKYAEAVTR	2	1	1	P00558	Phosphoglycerate kinase 1 (EC 2.7.2.3) (Cell migration-inducing gene 10 protein) (Primer recognition protein 2) (PRP 2)	C19(SIA)	C19(SIA)	1	3503.63	0	7.111e-09	37.11	0.0329058	5.86228	2	0	1	1	4	876.662	66.7913	1	0	1	1	4	876.662	66.7913
IIFVVGGPGSGKGTQCEK	4	3	1	P00568	Adenylate kinase isoenzyme 1 (AK 1) (EC 2.7.4.3) (EC 2.7.4.6) (ATP-AMP transphosphorylase 1) (ATP:AMP phosphotransferase) (Adenylate monophosphate kinase) (Myokinase)	C16(SIA)	C16(SIA)	1	1941.95	0	6.305e-13	103.94	4.81549e-09	4.66515	1	0	1	1	2	971.476	48.8346	1	0	1	1	3	647.987	48.8164
KVNAEGSVDSVFSQVCTHLDALK	2	3	1	P00568	Adenylate kinase isoenzyme 1 (AK 1) (EC 2.7.4.3) (EC 2.7.4.6) (ATP-AMP transphosphorylase 1) (ATP:AMP phosphotransferase) (Adenylate monophosphate kinase) (Myokinase)	C16(SIA)	C16(SIA)	1	2612.24	0	1.136e-17	114.38	5.76494e-10	6.39818	1	0	1	1	3	871.417	73.968	1	0	1	1	3	871.417	73.968
VNAEGSVDSVFSQVCTHLDALK	3	3	1	P00568	Adenylate kinase isoenzyme 1 (AK 1) (EC 2.7.4.3) (EC 2.7.4.6) (ATP-AMP transphosphorylase 1) (ATP:AMP phosphotransferase) (Adenylate monophosphate kinase) (Myokinase)	C15(SIA)	C15(SIA)	1	2484.14	0	8.995e-10	63.92	5.39326e-05	4.12357	0	0	1	1	3	828.719	79.4052	1	0	1	1	3	828.719	79.4052
AVGDKLPECEAVCGKPK	17	3	1	P00738	Haptoglobin (Zonulin) [Cleaved into: Haptoglobin alpha chain; Haptoglobin beta chain]	C9(SIA) C13(SIA)	C9(SIA)C13(SIA)	2	2073.91	0	2.292e-08	45.84	0.00195852	4.83006	1	0	1	1	2	1037.46	42.201	1	0	1	1	3	691.973	42.1785
SPVGVQPILNEHTFCAGMSK	4	3	1	P00738	Haptoglobin (Zonulin) [Cleaved into: Haptoglobin alpha chain; Haptoglobin beta chain]	C15(SIA)	C15(SIA)	1	2280.05	0	5.5e-12	79.46	1.44947e-06	5.11567	0	0	1	1	3	760.689	63.2503	1	0	1	1	3	760.689	63.2503
YGQTIRPICLPCTEGTTR	2	6	1	P00751	Complement factor B (EC 3.4.21.47) (C3/C5 convertase) (Glycine-rich beta glycoprotein) (GBG) (PBF2) (Properdin factor B) [Cleaved into: Complement factor B Ba fragment; Complement factor B Bb fragment]	C9(SIA) C12(SIA)	C9(SIA)C12(SIA)	2	2339.02	0	1.212e-06	39.56	0.00901898	3.01899	0	0	1	1	3	780.344	58.3817	1	0	1	1	3	780.344	58.3817
YVSHGATGKGNDQVRFELSCYSLAPQIK	2	3	1	P00966	Argininosuccinate synthase (EC 6.3.4.5) (Citrulline--aspartate ligase)	C20(SIA)	C20(SIA)	1	3233.53	0	5.197e-07	23.36	0.840521	3.65118	2	0	1	1	4	809.139	60.9605	1	0	1	1	4	809.139	60.9605
VTAAPQSVCALR	4	1	1	P01023	Alpha-2-macroglobulin (Alpha-2-M) (C3 and PZP-like alpha-2-macroglobulin domain-containing protein 5)	C9(SIA)	C9(SIA)	1	1380.67	0	1.763e-09	73.37	3.63142e-06	2.67069	0	0	1	1	2	690.836	46.2798	1	0	1	1	2	690.836	46.2798
TQPNLDNCPFHDQPHLK	6	1	1	P01034	Cystatin-C (Cystatin-3) (Gamma-trace) (Neuroendocrine basic polypeptide) (Post-gamma-globulin)	C8(SIA)	C8(SIA)	1	2168.95	0	2.72e-06	35.11	0.0277024	3.70476	0	0	1	1	4	542.993	47.5501	1	0	1	1	3	723.656	43.8111
TQPNLDNCPFHDQPHLKR	2	1	1	P01034	Cystatin-C (Cystatin-3) (Gamma-trace) (Neuroendocrine basic polypeptide) (Post-gamma-globulin)	C8(SIA)	C8(SIA)	1	2325.05	0	4.976e-06	35.18	0.0325688	4.32592	1	0	1	1	4	582.017	43.5516	1	0	1	1	4	582.017	43.5516
TGEGFLCVFAINNSK	2	1	1	P01111	GTPase NRas (Transforming protein N-Ras)	C7(SIA)	C7(SIA)	1	1764.8	0	5.652e-07	38.09	0.012683	3.22521	0	0	1	1	2	882.903	80.1788	1	0	1	1	2	882.903	80.1788
VKDSDDVPMVLVGNKCDLPTR	2	1	1	P01111	GTPase NRas (Transforming protein N-Ras)	C16(SIA)	C16(SIA)	1	2466.17	0	4.493e-08	49.44	0.00179176	4.76189	2	0	1	1	3	822.729	53.27	1	0	1	1	3	822.729	53.27
KLNPPDESGPGCMSCK	2	1	1	P01112	GTPase HRas (H-Ras-1) (Ha-Ras) (Transforming protein p21) (c-H-ras) (p21ras) [Cleaved into: GTPase HRas, N-terminally processed]	C12(SIA) C15(SIA)	C12(SIA)C15(SIA)	2	1992.76	0	1.932e-07	53.92	5.92042e-05	3.48955	1	0	1	1	3	664.926	41.1523	1	0	1	1	3	664.926	41.1523
TGEGFLCVFAINNTK	4	3	2	P01112;I1SRC5	GTPase HRas (H-Ras-1) (Ha-Ras) (Transforming protein p21) (c-H-ras) (p21ras) [Cleaved into: GTPase HRas, N-terminally processed]	C7(SIA)	C7(SIA)	1	1778.81	0	2.195e-09	64.56	3.18275e-05	3.21613	0	0	1	1	2	889.91	80.8318	1	0	1	1	2	889.91	80.8318
HKVYACEVTHQGLSSPVTK	2	9	1	P01834	Ig kappa chain C region	C6(SIA)	C6(SIA)	1	2249.07	0	3.246e-12	80.38	1.30424e-06	5.98848	1	0	1	1	3	750.361	41.2838	1	0	1	1	3	750.361	41.2838
SGTASVVCLLNNFYPR	1	1	1	P01834	Ig kappa chain C region	C8(SIA)	C8(SIA)	1	1905.88	0	1.104e-05	50.29	0.00100556		0	0	1	1	2	953.444	87.9891
VYACEVTHQGLSSPVTK	2	9	1	P01834	Ig kappa chain C region	C4(SIA)	C4(SIA)	1	1983.92	0	2.473e-09	65.39	2.99764e-05	4.16386	0	0	1	1	3	661.978	48.3482	1	0	1	1	3	661.978	48.3482
NQVSLTCLVK	6	11	2	P01857;P01860	Ig gamma-1 chain C region	C7(SIA)	C7(SIA)	1	1269.63	0	7.658e-05	34.65	0.0253648	2.3562	0	0	1	1	2	635.317	57.3378	1	0	1	1	2	635.317	57.3378
SRWQQGNVFSCSVMHEALHNHYTQK	1	7	1	P01857	Ig gamma-1 chain C region	C11(SIA)	C11(SIA)	1	3156.32	0	0.003631			2.73811	1							1	0	1	1	4	789.836	64.7813
STSGGTAALGCLVK	2	11	2	P01857;P01860	Ig gamma-1 chain C region	C11(SIA)	C11(SIA)	1	1429.68	0	1.581e-07	60.94	6.01618e-05	2.22372	0	0	1	1	2	715.341	56.8502	1	0	1	1	2	715.341	56.8502
THTCPPCPAPELLGGPSVFLFPPKPK	9	7	1	P01857	Ig gamma-1 chain C region	C4(SIA) C7(SIA)	C4(SIA)C7(SIA)	2	3060.44	0	1.388e-05	35.38	0.0491534	3.35492	0	0	1	1	3	1020.82	77.7337	1	0	1	1	3	1020.82	77.7714
SCDTPPPCPR	8	4	1	P01860	Ig gamma-3 chain C region (HDC) (Heavy chain disease protein)	C2(SIA) C8(SIA)	C2(SIA)C8(SIA)	2	1402.49	0	4.027e-07	60.93	5.69101e-06	2.55088	0	0	1	1	2	701.749	33.2632	1	0	1	1	2	701.749	32.8908
KGGSYSQAASSDSAQGSDVSLTACKV	16	4	1	P01891	HLA class I histocompatibility antigen, A-68 alpha chain (Aw-68) (HLA class I histocompatibility antigen, A-28 alpha chain) (MHC class I antigen A*68)	C24(SIA)	C24(SIA)	1	2669.17	0	1.903e-13	88.94	1.24261e-07	5.99105	2	0	1	1	3	890.396	47.3118	1	0	1	1	3	890.396	47.3118
ASQNITYHCK	4	2	1	P02461	Collagen alpha-1(III) chain	C9(SIA)	C9(SIA)	1	1330.55	0	1.304e-08	67.74	3.64299e-06	2.82356	0	0	1	1	2	665.777	29.9856	1	0	1	1	2	665.777	29.9856
DLKFCHPELK	4	2	1	P02461	Collagen alpha-1(III) chain	C5(SIA)	C5(SIA)	1	1394.65	0	8.5e-06	45.01	0.00231577	3.27973	1	0	1	1	2	697.829	48.8783	1	0	1	1	2	697.829	48.8783
FCHPELK	4	2	1	P02461	Collagen alpha-1(III) chain	C2(SIA)	C2(SIA)	1	1038.44	0	0.003593	34.5	0.00860422	2.49843	0	0	1	1	2	519.725	41.1964	1	0	1	1	2	519.725	40.9812
AQNTWGCGNSLR	8	5	1	P02545	Prelamin-A/C [Cleaved into: Lamin-A/C (70 kDa lamin) (Renal carcinoma antigen NY-REN-32)]	C7(SIA)	C7(SIA)	1	1471.61	0	3.738e-05	79.13	3.75703e-07	3.58038	0	0	1	1	2	736.31	46.3512	1	0	1	1	2	736.309	41.8265
AQNTWGCGNSLRTALINSTGEEVAMR	2	5	1	P02545	Prelamin-A/C [Cleaved into: Lamin-A/C (70 kDa lamin) (Renal carcinoma antigen NY-REN-32)]	C7(SIA)	C7(SIA)	1	2944.33	0	0.0002388			3.12478	1							1	0	1	1	3	982.114	69.3356
SRTVLCGTCGQPADK	3	5	1	P02545	Prelamin-A/C [Cleaved into: Lamin-A/C (70 kDa lamin) (Renal carcinoma antigen NY-REN-32)]	C6(SIA) C9(SIA)	C6(SIA)C9(SIA)	2	1865.76	0	1.822e-07	49.52	0.000333384	3.17205	1	0	1	1	3	622.592	38.0727	1	0	1	1	3	622.592	38.0727
SVTVVEDDEDEDGDDLLHHHHGSHCSSSGDPAEYNLR	13	5	1	P02545	Prelamin-A/C [Cleaved into: Lamin-A/C (70 kDa lamin) (Renal carcinoma antigen NY-REN-32)]	C25(SIA)	C25(SIA)	1	4238.71	0	0.001829	28.41	0.0555214	3.53883	0	0	1	1	6	707.293	49.6347	1	0	1	1	5	848.548	46.4906
TVLCGTCGQPADK	9	5	1	P02545	Prelamin-A/C [Cleaved into: Lamin-A/C (70 kDa lamin) (Renal carcinoma antigen NY-REN-32)]	C4(SIA) C7(SIA)	C4(SIA)C7(SIA)	2	1622.63	0	4.565e-06	62.34	7.52644e-06	3.34091	0	0	1	1	2	811.815	39.717	1	0	1	1	2	811.817	39.3271
TVLCGTCGQPADKASASGSGAQVGGPISSGSSASSVTVTR	2	5	1	P02545	Prelamin-A/C [Cleaved into: Lamin-A/C (70 kDa lamin) (Renal carcinoma antigen NY-REN-32)]	C4(SIA) C7(SIA)	C4(SIA)C7(SIA)	2	3968.77	0	1.061e-05	38.72	0.0174022	2.38386	1	0	1	1	3	1323.59	51.9278	1	0	1	1	3	1323.59	51.9278
KAPDAGGCLHADPDLGVLCPTGCQLQEALLQQERPIR	1	3	1	P02675	Fibrinogen beta chain [Cleaved into: Fibrinopeptide B; Fibrinogen beta chain]	C8(SIA) C19(SIA) C23(SIA)	C8(SIA)C19(SIA)C23(SIA)	3	4410	0	0.0001833			3.88532	1							1	0	1	1	4	1103.26	73.6239
KQCSKEDGGGWWYNR	2	3	1	P02675	Fibrinogen beta chain [Cleaved into: Fibrinopeptide B; Fibrinogen beta chain]	C3(SIA)	C3(SIA)	1	1978.82	0	3.265e-07	63.29	2.07216e-05	3.38932	2	0	1	1	3	660.28	49.6606	1	0	1	1	3	660.28	49.6606
NYCGLPGEYWLGNDK	2	3	1	P02675	Fibrinogen beta chain [Cleaved into: Fibrinopeptide B; Fibrinogen beta chain]	C3(SIA)	C3(SIA)	1	1893.78	0	2.601e-07	47.08	0.000687554	2.55879	0	0	1	1	2	947.395	72.6126	1	0	1	1	2	947.395	72.6126
TPCTVSCNIPVVSGK	4	3	1	P02675	Fibrinogen beta chain [Cleaved into: Fibrinopeptide B; Fibrinogen beta chain]	C3(SIA) C7(SIA)	C3(SIA)C7(SIA)	2	1834.78	0	9.284e-10	67.23	9.40495e-06	4.60977	0	0	1	1	2	917.894	54.5302	1	0	1	1	2	917.894	54.5302
CHAGHLNGVYYQGGTYSK	2	5	1	P02679	Fibrinogen gamma chain	C1(SIA)	C1(SIA)	1	2120.88	0	2.797e-12	65.17	1.69377e-05	4.7148	0	0	1	1	3	707.631	43.1632	1	0	1	1	3	707.631	43.1632
VAQLEAQCQEPCK	6	5	1	P02679	Fibrinogen gamma chain	C8(SIA) C12(SIA)	C8(SIA)C12(SIA)	2	1776.7	0	0.0001287	48.18	0.000295746	3.43719	0	0	1	1	2	888.855	39.099	1	0	1	1	2	888.855	39.099
VAQLEAQCQEPCKDTVQIHDITGK	2	5	1	P02679	Fibrinogen gamma chain	C8(SIA) C12(SIA)	C8(SIA)C12(SIA)	2	2984.32	0	1.491e-06	40.31	0.01061	2.52909	1	0	1	1	3	995.445	52.8964	1	0	1	1	3	995.445	52.8964
CDSSPDSAEDVR	2	3	1	P02765	Alpha-2-HS-glycoprotein (Alpha-2-Z-globulin) (Ba-alpha-2-glycoprotein) (Fetuin-A) [Cleaved into: Alpha-2-HS-glycoprotein chain A; Alpha-2-HS-glycoprotein chain B]	C1(SIA)	C1(SIA)	1	1445.52	0	1.264e-07	57.32	1.26967e-05	2.61274	0	0	1	1	2	723.266	33.5395	1	0	1	1	2	723.266	33.5395
AACLLPK	2	2	1	P02768	Serum albumin	C3(SIA)	C3(SIA)	1	880.432	0.001	0.0102	36	0.0110649	2.23767	0	0	1	1	2	440.72	46.0061	1	0	1	1	2	440.72	46.0061
AACLLPKLDELRDEGK	4	2	1	P02768	Serum albumin	C3(SIA)	C3(SIA)	1	1935.95	0	4.621e-06	41.47	0.00932768	2.82192	2	0	1	1	3	645.99	61.2879	1	0	1	1	3	645.99	61.2879
AAFTECCQAADK	22	2	1	P02768	Serum albumin	C6(SIA) C7(SIA)	C6(SIA)C7(SIA)	2	1587.56	0	6.513e-08	62.9	3.61567e-06	3.40348	0	0	1	1	2	794.284	38.6791	1	0	1	1	2	794.283	38.5522
AAFTECCQAADK	2	2	1	P02768	Serum albumin	C7(SIA)	C7(SIA)	1	1422.54	0	5.415e-05	45.75	0.000336582	3.37921	0	0	1	1	2	711.773	39.5859	1	0	1	1	2	711.773	39.5859
ADDKETCFAEEGK	2	2	1	P02768	Serum albumin	C7(SIA)	C7(SIA)	1	1607.62	0	6.628e-06	44.22	0.000550634	2.40264	1	0	1	1	3	536.546	36.385	1	0	1	1	3	536.546	36.385
ADDKETCFAEEGKK	4	2	1	P02768	Serum albumin	C7(SIA)	C7(SIA)	1	1735.72	0	1.414e-08	54.94	0.000104204	3.64805	2	0	1	1	3	579.245	32.3894	1	0	1	1	3	579.245	32.3894
CASLQK	1	1	1	P02768	Serum albumin	C1(SIA)	C1(SIA)	1	814.351	0.001	0.01447	31.63	0.0070768		0	0	1	1	2	407.679	22.7868
CCAAADPHECYAK	8	2	1	P02768	Serum albumin	C1(SIA) C2(SIA) C10(SIA)	C1(SIA)C2(SIA)C10(SIA)	3	1876.59	0	0.0001247	40.33	0.000106585	2.78501	0	0	1	1	2	938.796	35.2571	1	0	1	1	3	626.2	35.2246
CCAAADPHECYAK	3	2	1	P02768	Serum albumin	C1(SIA) C2(SIA)	C1(SIA)C2(SIA)	2	1711.57	0	0.006362	23.98	0.00759895	3.15846	0	0	1	1	2	856.287	36.3015	1	0	1	1	3	571.194	36.3262
CCTESLVNR	9	2	1	P02768	Serum albumin	C1(SIA) C2(SIA)	C1(SIA)C2(SIA)	2	1354.49	0	0.0001372	51.25	4.68684e-05	2.8148	0	0	1	1	2	677.749	41.7643	1	0	1	1	2	677.748	42.2852
ECCEKPLLEK	8	2	1	P02768	Serum albumin	C2(SIA) C3(SIA)	C2(SIA)C3(SIA)	2	1521.61	0	0.0003094	36.06	0.0051902	2.47167	0	0	1	1	2	761.307	37.993	1	0	1	1	3	507.874	41.2884
EFNAETFTFHADICTLSEK	4	2	1	P02768	Serum albumin	C14(SIA)	C14(SIA)	1	2368.02	0	2.015e-11	75.28	2.21473e-06	3.97187	0	0	1	1	3	790.012	78.2811	1	0	1	1	3	790.012	78.2811
ETYGEMADCCAK	4	2	1	P02768	Serum albumin	C9(SIA) C10(SIA)	C9(SIA)C10(SIA)	2	1650.52	0	0.0001703	52.62	6.29068e-06	2.46718	0	0	1	1	2	825.765	43.0255	1	0	1	1	2	825.765	43.0647
LCTVATLR	6	2	1	P02768	Serum albumin	C2(SIA)	C2(SIA)	1	1041.51	0	0.0006289	42.21	0.00273233	2.34458	0	0	1	1	2	521.261	48.4831	1	0	1	1	2	521.26	47.1953
LCTVATLRETYGEMADCCAK	2	2	1	P02768	Serum albumin	C2(SIA) C17(SIA) C18(SIA)	C2(SIA)C17(SIA)C18(SIA)	3	2673.03	0	0.0001705	20.07	0.186962	2.67931	1	0	1	1	3	891.68	66.8978	1	0	1	1	3	891.68	66.8978
LKCASLQK	6	2	1	P02768	Serum albumin	C3(SIA)	C3(SIA)	1	1055.53	0	0.003672	39.3	0.00612709	2.80177	1	0	1	1	2	528.268	29.2628	1	0	1	1	2	528.268	29.2628
LKECCEKPLLEK	6	2	1	P02768	Serum albumin	C4(SIA) C5(SIA)	C4(SIA)C5(SIA)	2	1762.79	0	1.146e-06	49.15	0.000958963	4.51943	1	0	1	1	3	588.267	40.7328	1	0	1	1	3	588.267	37.53
LVRPEVDVMCTAFHDNEETFLK	6	2	1	P02768	Serum albumin	C10(SIA)	C10(SIA)	1	2774.25	0	4.912e-11	70.83	1.09244e-05	4.89369	0	0	1	1	3	925.424	62.8977	1	0	1	1	4	694.319	62.9351
LVRPEVDVMCTAFHDNEETFLKK	8	2	1	P02768	Serum albumin	C10(SIA)	C10(SIA)	1	2886.36	0	2.465e-13	74.45	6.06219e-06	5.68051	1	0	1	1	3	962.791	63.0183	1	0	1	1	3	962.791	63.0183
LVTDLTKVHTECCHGDLLECADDRADLAK	2	2	1	P02768	Serum albumin	C12(SIA) C13(SIA)	C12(SIA)C13(SIA)	2	3514.52	0	6.358e-06	42.4	0.00560478	3.27836	2	0	1	1	4	879.385	59.4278	1	0	1	1	4	879.385	59.4278
MPCAEDYLSVVLNQLCVLHEK	1	1	1	P02768	Serum albumin	C3(SIA) C16(SIA)	C3(SIA)C16(SIA)	2	2750.21	0	0.0001146	33.03	0.0486538		0	0	1	1	3	917.407	95.1576
QEPERNECFLQHK	2	2	1	P02768	Serum albumin	C8(SIA)	C8(SIA)	1	1822.79	0	0.002675			2.72857	1							1	0	1	1	3	608.267	37.8141
QEPERNECFLQHKDDNPNLPR	23	2	1	P02768	Serum albumin	C8(SIA)	C8(SIA)	1	2744.22	0	1.338e-08	48.12	0.00171052	4.97961	2	0	1	1	3	915.411	44.4353	1	0	1	1	4	686.811	43.9063
QNCELFEQLGEYK	3	2	1	P02768	Serum albumin	C3(SIA)	C3(SIA)	1	1765.75	0	7.183e-08	63.18	2.06521e-05	3.71613	0	0	1	1	2	883.378	69.0731	1	0	1	1	2	883.378	69.0731
QNCELFEQLGEYKFQNALLVR	2	2	1	P02768	Serum albumin	C3(SIA)	C3(SIA)	1	2707.3	0	6.211e-11	74.87	5.14659e-06	4.01246	1	0	1	1	3	903.104	80.5135	1	0	1	1	3	903.104	80.5135
RMPCAEDYLSVVLNQLCVLHEK	31	2	1	P02768	Serum albumin	C4(SIA) C17(SIA)	C4(SIA)C17(SIA)	2	2906.3	0	2.052e-10	79.73	1.35944e-06	6.39952	1	0	1	1	3	969.441	90.1025	1	0	1	1	3	969.436	89.9136
RMPCAEDYLSVVLNQLCVLHEKTPVSDR	2	2	1	P02768	Serum albumin	C4(SIA) C17(SIA)	C4(SIA)C17(SIA)	2	3561.64	0	3.858e-10	61.99	0.00010555	4.63254	2	0	1	1	4	891.164	86.8483	1	0	1	1	4	891.164	86.8483
RPCFSALEVDETYVPK	2	2	1	P02768	Serum albumin	C3(SIA)	C3(SIA)	1	2018.92	0	2.141e-07	78.26	1.40621e-06	2.33777	0	0	1	1	2	1009.96	64.0955	1	0	1	1	2	1009.96	64.0955
RPCFSALEVDETYVPKEFNAETFTFHADICTLSEKER	2	2	1	P02768	Serum albumin	C3(SIA) C30(SIA)	C3(SIA)C30(SIA)	2	4654.06	0	1.57e-08	43.17	0.00547734	4.44527	2	0	1	1	5	931.617	79.2491	1	0	1	1	5	931.617	79.2491
SHCIAEVENDEMPADLPSLAADFVESK	14	2	1	P02768	Serum albumin	C3(SIA)	C3(SIA)	1	3082.34	0	3.838e-12	92.82	5.29971e-08	4.48076	0	0	1	1	3	1028.12	84.3335	1	0	1	1	3	1028.12	84.3335
SHCIAEVENDEMPADLPSLAADFVESKDVCK	6	2	1	P02768	Serum albumin	C3(SIA) C30(SIA)	C3(SIA)C30(SIA)	2	3692.55	0	1.047e-11	72.7	3.86126e-06	5.83063	1	0	1	1	4	923.893	81.7713	1	0	1	1	4	923.894	81.4959
TCVADESAENCDK	1	1	1	P02768	Serum albumin	C2(SIA) C11(SIA)	C2(SIA)C11(SIA)	2	1714.57	0	0.0004403	28.33	0.00411299		0	0	1	1	2	857.788	32.3004
TCVADESAENCDKSLHTLFGDK	4	2	1	P02768	Serum albumin	C2(SIA) C11(SIA)	C2(SIA)C11(SIA)	2	2713.08	0	3.297e-07	40.36	0.00264629	3.24008	1	0	1	1	3	905.03	58.521	1	0	1	1	3	905.03	58.521
VHTECCHGDLLECADDRADLAK	7	2	1	P02768	Serum albumin	C5(SIA) C6(SIA) C13(SIA)	C5(SIA)C6(SIA)C13(SIA)	3	2909.1	0	2.068e-06	60.41	1.20564e-05	3.2879	1	0	1	1	3	970.373	53.3234	1	0	1	1	3	970.373	53.2017
VHTECCHGDLLECADDRADLAK	6	2	1	P02768	Serum albumin	C6(SIA) C13(SIA)	C6(SIA)C13(SIA)	2	2744.07	0	3.954e-08	60.28	2.32047e-05	4.11339	1	0	1	1	3	915.363	51.3617	1	0	1	1	3	915.367	49.0198
YICENQDSISSK	22	2	1	P02768	Serum albumin	C3(SIA)	C3(SIA)	1	1551.63	0	2.101e-09	81.23	1.96249e-07	3.29202	0	0	1	1	2	776.322	39.8678	1	0	1	1	2	776.321	36.7089
YKAAFTECCQAADK	10	2	1	P02768	Serum albumin	C8(SIA) C9(SIA)	C8(SIA)C9(SIA)	2	1878.71	0	1.194e-10	80.69	1.05358e-07	3.45547	1	0	1	1	2	939.86	41.2996	1	0	1	1	2	939.86	41.2996
AAAEKLFGNMEGDCPSDWKTDSTCR	12	5	1	P02786	Transferrin receptor protein 1 (TR) (TfR) (TfR1) (Trfr) (T9) (p90) (CD antigen CD71) [Cleaved into: Transferrin receptor protein 1, serum form (sTfR)]	C14(SIA)	C14(SIA)	1	2897.19	0	2.517e-07	80.63	3.17876e-07	5.03508	2	0	1	1	3	966.398	61.2754	1	0	1	1	3	966.398	61.2128
AAAEKLFGNMEGDCPSDWKTDSTCR	14	5	1	P02786	Transferrin receptor protein 1 (TR) (TfR) (TfR1) (Trfr) (T9) (p90) (CD antigen CD71) [Cleaved into: Transferrin receptor protein 1, serum form (sTfR)]	C14(SIA) C24(SIA)	C14(SIA)C24(SIA)	2	3062.21	0	6.726e-08	54.63	8.17831e-05	3.93174	2	0	1	1	3	1021.41	60.7238	1	0	1	1	4	766.307	60.6484
LFGNMEGDCPSDWKTDSTCR	2	5	1	P02786	Transferrin receptor protein 1 (TR) (TfR) (TfR1) (Trfr) (T9) (p90) (CD antigen CD71) [Cleaved into: Transferrin receptor protein 1, serum form (sTfR)]	C9(SIA) C19(SIA)	C9(SIA)C19(SIA)	2	2607.95	0	1.963e-09	59.61	9.02514e-06	3.71275	1	0	1	1	3	869.989	55.6437	1	0	1	1	3	869.989	55.6437
DCHLAQVPSHTVVAR	7	3	1	P02787	Serotransferrin (Transferrin) (Beta-1 metal-binding globulin) (Siderophilin)	C2(SIA)	C2(SIA)	1	1797.84	0	8.182e-11	81.61	7.19575e-07	5.58491	0	0	1	1	2	899.423	42.6409	1	0	1	1	3	599.953	43.0533
DYELLCLDGTRKPVEEYANCHLAR	2	3	1	P02787	Serotransferrin (Transferrin) (Beta-1 metal-binding globulin) (Siderophilin)	C6(SIA) C20(SIA)	C6(SIA)C20(SIA)	2	3138.39	0	6.728e-08	45.38	0.0034377	2.74354	1	0	1	1	4	785.353	65.7019	1	0	1	1	4	785.353	65.7019
EGTCPEAPTDECKPVK	2	3	1	P02787	Serotransferrin (Transferrin) (Beta-1 metal-binding globulin) (Siderophilin)	C4(SIA) C12(SIA)	C4(SIA)C12(SIA)	2	2033.79	0	1.197e-08	49.12	0.000227779	3.4839	0	0	1	1	3	678.603	36.2262	1	0	1	1	3	678.603	36.2262
INHCRFDEFFSEGCAPGSK	2	3	1	P02787	Serotransferrin (Transferrin) (Beta-1 metal-binding globulin) (Siderophilin)	C4(SIA) C14(SIA)	C4(SIA)C14(SIA)	2	2473.97	0	2.085e-08	54.61	8.61389e-05	4.52123	1	0	1	1	3	825.327	60.483	1	0	1	1	3	825.327	60.483
INHCRFDEFFSEGCAPGSKK	10	3	1	P02787	Serotransferrin (Transferrin) (Beta-1 metal-binding globulin) (Siderophilin)	C4(SIA) C14(SIA)	C4(SIA)C14(SIA)	2	2602.06	0	6.174e-08	49.12	0.00054128	4.87408	2	0	1	1	3	868.026	56.7616	1	0	1	1	4	651.269	56.1096
LCMGSGLNLCEPNNK	2	3	1	P02787	Serotransferrin (Transferrin) (Beta-1 metal-binding globulin) (Siderophilin)	C2(SIA) C10(SIA)	C2(SIA)C10(SIA)	2	1938.75	0	1.191e-12	97.41	3.12269e-09	4.04591	0	0	1	1	2	969.878	51.3662	1	0	1	1	2	969.878	51.3662
NLREGTCPEAPTDECKPVK	6	3	1	P02787	Serotransferrin (Transferrin) (Beta-1 metal-binding globulin) (Siderophilin)	C7(SIA) C15(SIA)	C7(SIA)C15(SIA)	2	2417.02	0	0.0001534	48.41	0.000859501	4.84794	1	0	1	1	3	806.345	37.8573	1	0	1	1	3	806.345	37.8573
QQQHLFGSNVTDCSGNFCLFR	10	3	1	P02787	Serotransferrin (Transferrin) (Beta-1 metal-binding globulin) (Siderophilin)	C13(SIA) C18(SIA)	C13(SIA)C18(SIA)	2	2732.1	0	1.12e-05	61.99	1.97629e-05	3.77385	0	0	1	1	3	911.371	74.5595	1	0	1	1	3	911.371	74.5595
SCHTAVGR	1	1	1	P02787	Serotransferrin (Transferrin) (Beta-1 metal-binding globulin) (Siderophilin)	C2(SIA)	C2(SIA)	1	995.411	0.007	0.1249	17.56	0.299037		0	0	1	1	2	498.209	24.22
SVIPSDGPSVACVK	3	3	1	P02787	Serotransferrin (Transferrin) (Beta-1 metal-binding globulin) (Siderophilin)	C12(SIA)	C12(SIA)	1	1523.72	0	6.809e-10	94.35	3.25963e-08	2.77359	0	0	1	1	2	762.363	52.8721	1	0	1	1	2	762.363	51.8738
WCAVSEHEATKCQSFRDHMK	2	3	1	P02787	Serotransferrin (Transferrin) (Beta-1 metal-binding globulin) (Siderophilin)	C2(SIA) C12(SIA)	C2(SIA)C12(SIA)	2	2723.09	0	3.904e-07			5.53974	2							1	0	1	1	4	681.528	43.535
ALPQPQNVTSLLGCTH	3	1	1	P02790	Hemopexin (Beta-1B-glycoprotein)	C14(SIA)	C14(SIA)	1	1844.86	0	1.128e-09	71.35	7.45649e-06	2.08835	0	0	1	1	2	922.934	71.8184	1	0	1	1	2	922.934	71.8184
EVGTPHGIILDSVDAAFICPGSSR	1	1	1	P02790	Hemopexin (Beta-1B-glycoprotein)	C19(SIA)	C19(SIA)	1	2606.23	0.001	0.02164	19.65	1.73645		0	0	1	1	3	869.416	75.3761
ICSLHSLPPQS	16	99	1	P03928	ATP synthase protein 8 (A6L) (F-ATPase subunit 8)	C2(SIA)	C2(SIA)	1	1346.61	0	0.0003829	39.9	0.00523414	2.79762	0	0	1	1	2	673.809	49.6386	1	0	1	1	2	673.809	49.6386
SCVSPVKA	1	1	1	P03973	Antileukoproteinase (ALP) (BLPI) (HUSI-1) (Mucus proteinase inhibitor) (MPI) (Protease inhibitor WAP4) (Secretory leukocyte protease inhibitor) (Seminal proteinase inhibitor) (WAP four-disulfide core domain protein 4)	C2(SIA)	C2(SIA)	1	955.427	0.007	0.1244	24.01	0.115781		1	0	1	1	2	478.217	35.9016
CHPGYKPTTDEPTTVICQK	2	2	1	P04003	C4b-binding protein alpha chain (C4bp) (Proline-rich protein) (PRP)	C1(SIA) C17(SIA)	C1(SIA)C17(SIA)	2	2448.03	0	6.195e-08	50.48	0.000482602	3.31778	0	0	1	1	3	816.68	44.2973	1	0	1	1	3	816.68	44.2973
LSCSYSHWSAPAPQCK	2	2	1	P04003	C4b-binding protein alpha chain (C4bp) (Proline-rich protein) (PRP)	C3(SIA) C15(SIA)	C3(SIA)C15(SIA)	2	2094.81	0	4.447e-06	32.1	0.0170797	3.68584	0	0	1	1	3	698.943	50.1422	1	0	1	1	3	698.943	50.1422
LGPNYLHIPVNCPYR	6	3	1	P04040	Catalase (EC 1.11.1.6)	C12(SIA)	C12(SIA)	1	1920.91	0	3.368e-07	36.42	0.0281052	4.28585	0	0	1	1	2	960.961	63.2372	1	0	1	1	2	960.961	63.2372
RLCENIAGHLK	2	3	1	P04040	Catalase (EC 1.11.1.6)	C3(SIA)	C3(SIA)	1	1418.69	0	1.987e-05	40.13	0.00856475	2.99633	1	0	1	1	3	473.569	42.5254	1	0	1	1	3	473.569	42.5254
VPMASCDFSIR	2	13	1	P04062	Glucosylceramidase (EC 3.2.1.45) (Acid beta-glucosidase) (Alglucerase) (Beta-glucocerebrosidase) (Beta-GC) (D-glucosyl-N-acylsphingosine glucohydrolase) (Imiglucerase)	C6(SIA)	C6(SIA)	1	1406.58	0	5.513e-07	57.89	4.08013e-05	2.35686	0	0	1	1	2	703.795	52.5175	1	0	1	1	2	703.795	52.5175
ALANSLACQGK	12	1	1	P04075	Fructose-bisphosphate aldolase A (EC 4.1.2.13) (Lung cancer antigen NY-LU-1) (Muscle-type aldolase)	C8(SIA)	C8(SIA)	1	1241.56	0	1.018e-08	74.11	1.8476e-06	3.19617	0	0	1	1	2	621.281	43.8477	1	0	1	1	2	621.282	43.2998
ALANSLACQGKYTPSGQAGAAASESLFVSNHAY	4	1	1	P04075	Fructose-bisphosphate aldolase A (EC 4.1.2.13) (Lung cancer antigen NY-LU-1) (Muscle-type aldolase)	C8(SIA)	C8(SIA)	1	3449.58	0	0.003086	32.15	0.0997202		1	0	1	1	4	863.15	66.5244
ALSDHHIYLEGTLLKPNMVTPGHACTQK	39	1	1	P04075	Fructose-bisphosphate aldolase A (EC 4.1.2.13) (Lung cancer antigen NY-LU-1) (Muscle-type aldolase)	C25(SIA)	C25(SIA)	1	3239.56	0	3.02e-17	80.6	1.54596e-06	7.52181	0	0	1	1	4	810.647	57.2695	1	0	1	1	4	810.647	57.2695
ALSDHHIYLEGTLLKPNMVTPGHACTQK	2	1	1	P04075	Fructose-bisphosphate aldolase A (EC 4.1.2.13) (Lung cancer antigen NY-LU-1) (Muscle-type aldolase)	K15(Acetyl) C25(SIA)	K15(Acetyl)C25(SIA)	1	3282.57	0	3.102e-06	47.49	0.00322521		0	0	1	1	3	1094.86	60.778
ALSDHHIYLEGTLLKPNMVTPGHACTQKFSHEEIAMATVTALRR	6	1	1	P04075	Fructose-bisphosphate aldolase A (EC 4.1.2.13) (Lung cancer antigen NY-LU-1) (Muscle-type aldolase)	C25(SIA)	C25(SIA)	1	5053.5	0	1.917e-08	23.87	0.447533	5.58331	2	0	1	1	7	722.792	64.8447	1	0	1	1	7	722.792	64.8447
CAQYKKDGADFAK	10	1	1	P04075	Fructose-bisphosphate aldolase A (EC 4.1.2.13) (Lung cancer antigen NY-LU-1) (Muscle-type aldolase)	C1(SIA)	C1(SIA)	1	1609.7	0	6.42e-11	81.63	3.40442e-07	6.15191	2	0	1	1	2	805.354	31.3503	1	0	1	1	2	805.354	31.3503
CQYVTEK	6	1	1	P04075	Fructose-bisphosphate aldolase A (EC 4.1.2.13) (Lung cancer antigen NY-LU-1) (Muscle-type aldolase)	C1(SIA)	C1(SIA)	1	1035.42	0	0.006133	35.45	0.0034925	2.50373	0	0	1	1	2	518.213	30.4448	1	0	1	1	2	518.213	30.4448
CQYVTEKVLAAVYK	4	1	1	P04075	Fructose-bisphosphate aldolase A (EC 4.1.2.13) (Lung cancer antigen NY-LU-1) (Muscle-type aldolase)	C1(SIA)	C1(SIA)	1	1779.87	0	2.99e-12	84.94	3.7337e-07	4.21688	1	0	1	1	2	890.438	65.9297	1	0	1	1	2	890.438	65.9297
CVLKIGEHTPSALAIMENANVLAR	3	1	1	P04075	Fructose-bisphosphate aldolase A (EC 4.1.2.13) (Lung cancer antigen NY-LU-1) (Muscle-type aldolase)	C1(SIA)	C1(SIA)	1	2715.38	0	3.924e-10	76.91	2.61862e-06	4.45906	1	0	1	1	3	905.798	70.5994	1	0	1	1	3	905.798	70.5994
QLLLTADDRVNPCIGGVILFHETLYQK	2	1	1	P04075	Fructose-bisphosphate aldolase A (EC 4.1.2.13) (Lung cancer antigen NY-LU-1) (Muscle-type aldolase)	C13(SIA)	C13(SIA)	1	3221.63	0	3.61e-08	43.32	0.00633197	6.25806	1	0	1	1	4	806.162	77.9886	1	0	1	1	4	806.162	77.9886
RALANSLACQGK	16	1	1	P04075	Fructose-bisphosphate aldolase A (EC 4.1.2.13) (Lung cancer antigen NY-LU-1) (Muscle-type aldolase)	C9(SIA)	C9(SIA)	1	1396.67	0	5.294e-10	59.22	9.90303e-05	4.85421	1	0	1	1	2	698.84	37.3873	1	0	1	1	2	698.841	34.6151
RALANSLACQGKYTPSGQAGAAASESLFVSNHAY	23	1	1	P04075	Fructose-bisphosphate aldolase A (EC 4.1.2.13) (Lung cancer antigen NY-LU-1) (Muscle-type aldolase)	C9(SIA)	C9(SIA)	1	3605.68	0	4.564e-09	57.9	0.000282195	6.16001	2	0	1	1	3	1202.57	61.794	1	0	1	1	4	902.174	61.7901
RCQYVTEK	3	1	1	P04075	Fructose-bisphosphate aldolase A (EC 4.1.2.13) (Lung cancer antigen NY-LU-1) (Muscle-type aldolase)	C2(SIA)	C2(SIA)	1	1191.52	0	0.0001599	46.29	0.000666121	2.92184	1	0	1	1	2	596.263	28.1392	1	0	1	1	2	596.263	28.1392
YASICQQNGIVPIVEPEILPDGDHDLK	16	1	1	P04075	Fructose-bisphosphate aldolase A (EC 4.1.2.13) (Lung cancer antigen NY-LU-1) (Muscle-type aldolase)	C5(SIA)	C5(SIA)	1	3129.48	0	1.16e-07	62.3	0.000101487	3.79768	0	0	1	1	3	1043.83	74.4269	1	0	1	1	3	1043.83	74.4269
YASICQQNGIVPIVEPEILPDGDHDLKR	22	1	1	P04075	Fructose-bisphosphate aldolase A (EC 4.1.2.13) (Lung cancer antigen NY-LU-1) (Muscle-type aldolase)	C5(SIA)	C5(SIA)	1	3284.6	0	2.204e-11	66.12	4.26012e-05	5.40163	1	0	1	1	3	1095.54	69.8717	1	0	1	1	3	1095.54	69.0611
YASICQQNGIVPIVEPEILPDGDHDLKRCQYVTEK	3	1	1	P04075	Fructose-bisphosphate aldolase A (EC 4.1.2.13) (Lung cancer antigen NY-LU-1) (Muscle-type aldolase)	C5(SIA) C29(SIA)	C5(SIA)C29(SIA)	2	4301.97	0	1.104e-05	22.78	0.872302	4.68838	2	0	1	1	4	1076.25	68.2488	1	0	1	1	4	1076.25	69.1161
MMCGAPSATQPATAETQHIADQVR	7	1	1	P04080	Cystatin-B (CPI-B) (Liver thiol proteinase inhibitor) (Stefin-B)	N-Term(Acetyl) C3(SIA)	N-Term(Acetyl)C3(SIA)	1	2721.17	0	4.75e-09	58.1	0.000121117	3.68623	0	0	1	1	3	907.728	62.6493	1	0	1	1	3	907.728	62.6493
CATSKPAFFAEK	4	3	1	P04083	Annexin A1 (Annexin I) (Annexin-1) (Calpactin II) (Calpactin-2) (Chromobindin-9) (Lipocortin I) (Phospholipase A2 inhibitory protein) (p35)	C1(SIA)	C1(SIA)	1	1464.65	0	9.362e-10	83.94	2.14941e-07	4.58994	0	0	1	1	2	732.831	46.8421	1	0	1	1	2	732.832	42.5859
CLTAIVK	2	3	1	P04083	Annexin A1 (Annexin I) (Annexin-1) (Calpactin II) (Calpactin-2) (Chromobindin-9) (Lipocortin I) (Phospholipase A2 inhibitory protein) (p35)	C1(SIA)	C1(SIA)	1	912.459	0	0.0003175	48.04	0.000510368	2.81416	0	0	1	1	2	456.733	48.1141	1	0	1	1	2	456.733	48.1141
ILVALCGGN	1	1	1	P04083	Annexin A1 (Annexin I) (Annexin-1) (Calpactin II) (Calpactin-2) (Chromobindin-9) (Lipocortin I) (Phospholipase A2 inhibitory protein) (p35)	C6(SIA)	C6(SIA)	1	1024.48	0	0.00618	26.89	0.0844158		0	0	1	1	2	512.746	61.0815
CQGSGDDNLTSLGTLNFPGR	2	6	1	P04150	Glucocorticoid receptor (GR) (Nuclear receptor subfamily 3 group C member 1)	C1(SIA)	C1(SIA)	1	2216.96	0	8.828e-16	121.82	4.87653e-11	5.47599	0	0	1	1	2	1108.98	70.8633	1	0	1	1	2	1108.98	70.8633
LGTVYCQASFPGANIIGNK	1	1	1	P04150	Glucocorticoid receptor (GR) (Nuclear receptor subfamily 3 group C member 1)	C6(SIA)	C6(SIA)	1	2118.01	0	0.0003074	29.98	0.138185		0	0	1	1	2	1059.51	65.9676
ASGQPAGPDNKENCPVPGKPGEAVAAR	4	3	1	P04183	Thymidine kinase, cytosolic (EC 2.7.1.21)	C14(SIA)	C14(SIA)	1	2782.3	0	4.332e-09	35.02	0.0491521	4.72022	1	0	1	1	4	696.33	37.2007	1	0	1	1	4	696.33	37.2007
ASGQPAGPDNKENCPVPGKPGEAVAARK	1	3	1	P04183	Thymidine kinase, cytosolic (EC 2.7.1.21)	C14(SIA)	C14(SIA)	1	2910.39	0	1.917e-06			3.91086	2							1	0	1	1	5	582.883	34.6645
KASGQPAGPDNKENCPVPGKPGEAVAAR	6	3	1	P04183	Thymidine kinase, cytosolic (EC 2.7.1.21)	C15(SIA)	C15(SIA)	1	2910.38	0	6.21e-08	42.37	0.00987926	4.45403	2	0	1	1	4	728.351	33.7951	1	0	1	1	4	728.351	33.7951
KLFAPQQILQCSPAN	2	3	1	P04183	Thymidine kinase, cytosolic (EC 2.7.1.21)	C11(SIA)	C11(SIA)	1	1822.9	0	1.698e-05	39.33	0.0145735	3.45556	1	0	1	1	2	911.952	63.1168	1	0	1	1	2	911.952	63.1168
LDCRHENTSSSPIQYEFSLTR	4	5	1	P04216	Thy-1 membrane glycoprotein (CDw90) (Thy-1 antigen) (CD antigen CD90)	C3(SIA)	C3(SIA)	1	2649.15	0	1.035e-06	55.11	0.000262071	4.91049	1	0	1	1	3	883.723	61.2422	1	0	1	1	3	883.721	61.0918
VLYLSAFTSKDEGTYTCALHHSGHSPPISSQNVTVLR	1	1	1	P04216	Thy-1 membrane glycoprotein (CDw90) (Thy-1 antigen) (CD antigen CD90)	C17(SIA)	C17(SIA)	1	4182.99	0	0.009236	18.36	2.6018		1	0	1	1	5	837.404	65.2208
FSSCGGGGGSFGAGGGFGSR	6	6	1	P04264	Keratin, type II cytoskeletal 1 (67 kDa cytokeratin) (Cytokeratin-1) (CK-1) (Hair alpha protein) (Keratin-1) (K1) (Type-II keratin Kb1)	C4(SIA)	C4(SIA)	1	1873.72	0	2.683e-17	135.41	4.40242e-13	3.89548	0	0	1	1	2	937.365	52.9204	1	0	1	1	2	937.365	52.9204
MSGECAPNVSVSVSTSHTTISGGGSR	2	6	1	P04264	Keratin, type II cytoskeletal 1 (67 kDa cytokeratin) (Cytokeratin-1) (CK-1) (Hair alpha protein) (Keratin-1) (K1) (Type-II keratin Kb1)	C5(SIA)	C5(SIA)	1	2673.16	0	3.848e-12	52.27	0.000514956	5.24695	0	0	1	1	3	891.726	49.4164	1	0	1	1	3	891.726	49.4164
EAESCDCLQGFQLTHSLGGGTGSGMGTLLISK	13	11	3	P04350;P07437;Q3ZCM7	Tubulin beta-4A chain (Tubulin 5 beta) (Tubulin beta-4 chain)	C7(SIA)	C7(SIA)	1	3362.5	0	0.000735	75.77	3.46954e-06	3.77762	0	0	1	1	3	1121.51	76.5099	1	0	1	1	3	1121.5	75.3961
EAESCDCLQGFQLTHSLGGGTGSGMGTLLISK	2	11	3	P04350;P07437;Q3ZCM7	Tubulin beta-4A chain (Tubulin 5 beta) (Tubulin beta-4 chain)	C5(SIA) C7(SIA)	C5(SIA)C7(SIA)	2	3527.53	0	0.001897	33.17	0.0487008		0	0	1	1	4	882.637	76.4333
EIVHLQAGQCGNQIGAKFWEVISDEHGIDPTGTYHGDSDLQLER	2	4	1	P04350	Tubulin beta-4A chain (Tubulin 5 beta) (Tubulin beta-4 chain)	C10(SIA)	C10(SIA)	1	5029.29	0	1.34e-05	32.98	0.0712453	4.43508	1	0	1	1	5	1006.66	75.5006	1	0	1	1	5	1006.66	75.5006
GHYTEGAELVDAVLDVVRKEAESCDCLQGFQLTHSLGGGTGSGMGTLLISK	1	1	1	P04350	Tubulin beta-4A chain (Tubulin 5 beta) (Tubulin beta-4 chain)	C24(SIA) C26(SIA)	C24(SIA)C26(SIA)	2	5595.58	0	0.002365	26.01	0.33632		2	0	1	1	5	1119.92	92.5112
GHYTEGAELVDAVLDVVRKEAESCDCLQGFQLTHSLGGGTGSGMGTLLISK	1	1	1	P04350	Tubulin beta-4A chain (Tubulin 5 beta) (Tubulin beta-4 chain)	C26(SIA)	C26(SIA)	1	5431.57	0	0.006541	21.08	1.14167		2	0	1	1	6	906.101	93.3766
KEAESCDCLQGFQLTHSLGGGTGSGMGTLLISK	10	11	3	P04350;P07437;Q3ZCM7	Tubulin beta-4A chain (Tubulin 5 beta) (Tubulin beta-4 chain)	C6(SIA) C8(SIA)	C6(SIA)C8(SIA)	2	3655.62	0	2.53e-07	65.34	3.8438e-05	3.78125	1	0	1	1	4	914.661	73.349	1	0	1	1	4	914.659	72.428
KEAESCDCLQGFQLTHSLGGGTGSGMGTLLISK	8	11	3	P04350;P07437;Q3ZCM7	Tubulin beta-4A chain (Tubulin 5 beta) (Tubulin beta-4 chain)	C8(SIA)	C8(SIA)	1	3490.6	0	6.414e-05	34.39	0.0606646	2.66136	1	0	1	1	4	873.407	70.8943	1	0	1	1	4	873.407	70.8943
MREIVHLQAGQCGNQIGAKFWEVISDEHGIDPTGTYHGDSDLQLER	2	4	1	P04350	Tubulin beta-4A chain (Tubulin 5 beta) (Tubulin beta-4 chain)	C12(SIA)	C12(SIA)	1	5316.5	0	3.144e-07	35.08	0.0467547	5.06785	2	0	1	1	5	1064.1	73.1753	1	0	1	1	5	1064.1	73.1753
IISNASCTTNCLAPLAK	16	4	1	P04406	Glyceraldehyde-3-phosphate dehydrogenase (GAPDH) (EC 1.2.1.12) (Peptidyl-cysteine S-nitrosylase GAPDH) (EC 2.6.99.-)	C7(SIA)	C7(SIA)	1	1885.88	0	1.084e-08	120.8	8.5131e-11	4.23822	0	0	1	1	2	943.441	58.9415	1	0	1	1	2	943.443	60.8982
IISNASCTTNCLAPLAK	28	4	1	P04406	Glyceraldehyde-3-phosphate dehydrogenase (GAPDH) (EC 1.2.1.12) (Peptidyl-cysteine S-nitrosylase GAPDH) (EC 2.6.99.-)	C7(SIA) C11(SIA)	C7(SIA)C11(SIA)	2	2049.91	0	7.7e-14	90.27	7.63525e-08	3.20719	0	0	1	1	2	1025.46	56.9444	1	0	1	1	2	1025.46	56.9444
LTGMAFRVPTANVSVVDLTCR	7	4	1	P04406	Glyceraldehyde-3-phosphate dehydrogenase (GAPDH) (EC 1.2.1.12) (Peptidyl-cysteine S-nitrosylase GAPDH) (EC 2.6.99.-)	C20(SIA)	C20(SIA)	1	2431.18	0	1.293e-06	62.67	8.06535e-05	6.8008	1	0	1	1	3	811.07	64.5846	1	0	1	1	3	811.065	67.3647
VIISAPSADAPMFVMGVNHEKYDNSLKIISNASCTTNCLAPLAK	1	1	1	P04406	Glyceraldehyde-3-phosphate dehydrogenase (GAPDH) (EC 1.2.1.12) (Peptidyl-cysteine S-nitrosylase GAPDH) (EC 2.6.99.-)	C34(SIA)	C34(SIA)	1	4815.31	0	0.002759	23.87	0.645456		2	0	1	1	5	963.868	73.8207
VPTANVSVVDLTCR	10	4	1	P04406	Glyceraldehyde-3-phosphate dehydrogenase (GAPDH) (EC 1.2.1.12) (Peptidyl-cysteine S-nitrosylase GAPDH) (EC 2.6.99.-)	C13(SIA)	C13(SIA)	1	1638.79	0	9.694e-09	99.34	1.15831e-08	4.66032	0	0	1	1	2	819.897	59.8257	1	0	1	1	2	819.898	57.169
VPTANVSVVDLTCRLEKPAK	2	4	1	P04406	Glyceraldehyde-3-phosphate dehydrogenase (GAPDH) (EC 1.2.1.12) (Peptidyl-cysteine S-nitrosylase GAPDH) (EC 2.6.99.-)	C13(SIA)	C13(SIA)	1	2305.2	0	2.237e-09	37.6	0.0186466	5.39488	1	0	1	1	3	769.071	58.3598	1	0	1	1	3	769.071	58.3598
VPTANVSVVDLTCRLEKPAKYDDIK	8	4	1	P04406	Glyceraldehyde-3-phosphate dehydrogenase (GAPDH) (EC 1.2.1.12) (Peptidyl-cysteine S-nitrosylase GAPDH) (EC 2.6.99.-)	C13(SIA)	C13(SIA)	1	2939.5	0	9.786e-07	32.62	0.0656693	4.61116	2	0	1	1	4	735.629	60.3498	1	0	1	1	4	735.629	60.3498
YDNSLKIISNASCTTNCLAPLAK	9	4	1	P04406	Glyceraldehyde-3-phosphate dehydrogenase (GAPDH) (EC 1.2.1.12) (Peptidyl-cysteine S-nitrosylase GAPDH) (EC 2.6.99.-)	C13(SIA) C17(SIA)	C13(SIA)C17(SIA)	2	2770.25	0	1.189e-13	91.6	9.04915e-08	4.91901	1	0	1	1	3	924.089	67.0207	1	0	1	1	3	924.089	66.8481
VVTRHPDLKTDGFGIDTCR	2	1	1	P04632	Calpain small subunit 1 (CSS1) (Calcium-activated neutral proteinase small subunit) (CANP small subunit) (Calcium-dependent protease small subunit) (CDPS) (Calcium-dependent protease small subunit 1) (Calpain regulatory subunit)	C18(SIA)	C18(SIA)	1	2295.09	0	5.106e-08	54.18	0.000534531	3.99986	2	0	1	1	3	765.702	44.427	1	0	1	1	3	765.702	44.427
LKTEGSDLCDRVSEMQK	6	7	1	P04843	Dolichyl-diphosphooligosaccharide--protein glycosyltransferase subunit 1 (EC 2.4.99.18) (Dolichyl-diphosphooligosaccharide--protein glycosyltransferase 67 kDa subunit) (Ribophorin I) (RPN-I) (Ribophorin-1)	C9(SIA)	C9(SIA)	1	2103.94	0	3.608e-08	62.31	4.96135e-05	4.45877	2	0	1	1	2	1052.47	42.9421	1	0	1	1	3	701.984	46.4695
MKVACITEQVLTLVNKR	4	7	1	P04843	Dolichyl-diphosphooligosaccharide--protein glycosyltransferase subunit 1 (EC 2.4.99.18) (Dolichyl-diphosphooligosaccharide--protein glycosyltransferase 67 kDa subunit) (Ribophorin I) (RPN-I) (Ribophorin-1)	C5(SIA)	C5(SIA)	1	2127.1	0	9.023e-11	82.96	5.77652e-07	4.90963	2	0	1	1	3	709.704	71.2799	1	0	1	1	3	709.705	71.4695
VACITEQVLTLVNK	1	1	1	P04843	Dolichyl-diphosphooligosaccharide--protein glycosyltransferase subunit 1 (EC 2.4.99.18) (Dolichyl-diphosphooligosaccharide--protein glycosyltransferase 67 kDa subunit) (Ribophorin I) (RPN-I) (Ribophorin-1)	C3(SIA)	C3(SIA)	1	1695.87	0	3.306e-06	54.14	0.000369481		0	0	1	1	2	848.44	77.6179
VACITEQVLTLVNKR	8	7	1	P04843	Dolichyl-diphosphooligosaccharide--protein glycosyltransferase subunit 1 (EC 2.4.99.18) (Dolichyl-diphosphooligosaccharide--protein glycosyltransferase 67 kDa subunit) (Ribophorin I) (RPN-I) (Ribophorin-1)	C3(SIA)	C3(SIA)	1	1851.97	0	2.417e-10	75.03	2.79505e-06	3.57547	1	0	1	1	2	926.489	73.3859	1	0	1	1	2	926.488	73.481
KACTYIR	3	3	1	P04844	Dolichyl-diphosphooligosaccharide--protein glycosyltransferase subunit 2 (EC 2.4.99.18) (Dolichyl-diphosphooligosaccharide--protein glycosyltransferase 63 kDa subunit) (RIBIIR) (Ribophorin II) (RPN-II) (Ribophorin-2)	C3(SIA)	C3(SIA)	1	1019.47	0.001	0.01447	39.15	0.00616606	2.37131	1	0	1	1	2	510.239	31.9448	1	0	1	1	2	510.239	31.9448
IIHEDGYSEEECRQYR	4	5	1	P04899	Guanine nucleotide-binding protein G(i) subunit alpha-2 (Adenylate cyclase-inhibiting G alpha protein)	C12(SIA)	C12(SIA)	1	2191.9	0	5.69e-05	36.08	0.0103327	3.06713	1	0	1	1	4	548.73	39.3516	1	0	1	1	4	548.73	39.3516
LWADHGVQACFGR	4	5	1	P04899	Guanine nucleotide-binding protein G(i) subunit alpha-2 (Adenylate cyclase-inhibiting G alpha protein)	C10(SIA)	C10(SIA)	1	1624.7	0	5.926e-10	61.83	2.8083e-05	3.92322	0	0	1	1	2	812.853	55.1686	1	0	1	1	2	812.853	55.1686
RLWADHGVQACFGR	6	5	1	P04899	Guanine nucleotide-binding protein G(i) subunit alpha-2 (Adenylate cyclase-inhibiting G alpha protein)	C11(SIA)	C11(SIA)	1	1780.8	0	2.661e-08	62.46	4.67657e-05	3.90575	1	0	1	1	2	890.905	50.6629	1	0	1	1	3	594.273	50.6548
ACVVHGSDLK	4	3	1	P05023	Sodium/potassium-transporting ATPase subunit alpha-1 (Na(+)/K(+) ATPase alpha-1 subunit) (EC 3.6.3.9) (Sodium pump subunit alpha-1)	C2(SIA)	C2(SIA)	1	1193.53	0	1.761e-08	61.7	2.5894e-05	3.7809	0	0	1	1	2	597.27	33.9156	1	0	1	1	2	597.272	31.9121
ACVVHGSDLKDMTSEQLDDILK	2	3	1	P05023	Sodium/potassium-transporting ATPase subunit alpha-1 (Na(+)/K(+) ATPase alpha-1 subunit) (EC 3.6.3.9) (Sodium pump subunit alpha-1)	C2(SIA)	C2(SIA)	1	2582.19	0	3.882e-15	90.34	1.29596e-07	5.91309	1	0	1	1	3	861.402	64.7751	1	0	1	1	3	861.402	64.7751
CSSILLHGK	2	3	1	P05023	Sodium/potassium-transporting ATPase subunit alpha-1 (Na(+)/K(+) ATPase alpha-1 subunit) (EC 3.6.3.9) (Sodium pump subunit alpha-1)	C1(SIA)	C1(SIA)	1	1122.54	0	6.135e-07	52.4	0.000429566	2.99852	0	0	1	1	2	561.771	40.6564	1	0	1	1	2	561.771	40.6564
IAGLCNR	4	3	1	P05023	Sodium/potassium-transporting ATPase subunit alpha-1 (Na(+)/K(+) ATPase alpha-1 subunit) (EC 3.6.3.9) (Sodium pump subunit alpha-1)	C5(SIA)	C5(SIA)	1	911.412	0.001	0.01516	39.34	0.00382997	2.39059	0	0	1	1	2	456.21	39.4299	1	0	1	1	2	456.21	36.3107
IISANGCK	2	3	1	P05023	Sodium/potassium-transporting ATPase subunit alpha-1 (Na(+)/K(+) ATPase alpha-1 subunit) (EC 3.6.3.9) (Sodium pump subunit alpha-1)	C7(SIA)	C7(SIA)	1	971.423	0	4.204e-06	66	5.07401e-06	2.00814	0	0	1	1	2	486.215	28.9292	1	0	1	1	2	486.215	28.9292
IISANGCKVDNSSLTGESEPQTR	26	3	1	P05023	Sodium/potassium-transporting ATPase subunit alpha-1 (Na(+)/K(+) ATPase alpha-1 subunit) (EC 3.6.3.9) (Sodium pump subunit alpha-1)	C7(SIA)	C7(SIA)	1	2572.15	0	1.248e-08	82.11	6.90228e-07	4.06313	1	0	1	1	3	858.055	45.5338	1	0	1	1	3	858.056	45.7189
LIIVEGCQR	4	3	1	P05023	Sodium/potassium-transporting ATPase subunit alpha-1 (Na(+)/K(+) ATPase alpha-1 subunit) (EC 3.6.3.9) (Sodium pump subunit alpha-1)	C7(SIA)	C7(SIA)	1	1195.59	0	0.0003201	44.05	0.00304411	2.08609	0	0	1	1	2	598.296	48.9896	1	0	1	1	2	598.296	48.9896
NIAFFSTNCVEGTAR	2	3	1	P05023	Sodium/potassium-transporting ATPase subunit alpha-1 (Na(+)/K(+) ATPase alpha-1 subunit) (EC 3.6.3.9) (Sodium pump subunit alpha-1)	C9(SIA)	C9(SIA)	1	1794.78	0	3.463e-11	100.6	5.26933e-09	2.81004	0	0	1	1	2	897.894	66.1528	1	0	1	1	2	897.894	66.1528
NLEAVETLGSTSTICSDKTGTLTQNR	35	3	1	P05023	Sodium/potassium-transporting ATPase subunit alpha-1 (Na(+)/K(+) ATPase alpha-1 subunit) (EC 3.6.3.9) (Sodium pump subunit alpha-1)	C15(SIA)	C15(SIA)	1	2904.36	0	5.963e-11	72.99	8.4494e-06	6.88392	1	0	1	1	2	1452.68	58.3306	1	0	1	1	3	968.794	58.0092
FKLEWLGNCSGLNDETYGYKEGKPCIIIK	2	4	1	P05026	Sodium/potassium-transporting ATPase subunit beta-1 (Sodium/potassium-dependent ATPase subunit beta-1)	C9(SIA) C25(SIA)	C9(SIA)C25(SIA)	2	3649.66	0	0.0001119	28.61	0.214363	3.11338	2	0	1	1	4	913.17	73.346	1	0	1	1	4	913.17	73.346
YNPNVLPVQCTGK	4	4	1	P05026	Sodium/potassium-transporting ATPase subunit beta-1 (Sodium/potassium-dependent ATPase subunit beta-1)	C10(SIA)	C10(SIA)	1	1597.74	0	1.845e-06	40.11	0.00787792	2.96884	0	0	1	1	2	799.373	47.8554	1	0	1	1	2	799.373	47.8554
YNPNVLPVQCTGKR	2	4	1	P05026	Sodium/potassium-transporting ATPase subunit beta-1 (Sodium/potassium-dependent ATPase subunit beta-1)	C10(SIA)	C10(SIA)	1	1753.84	0	3.763e-09	60.56	9.56816e-05	3.12654	1	0	1	1	2	877.424	42.7957	1	0	1	1	2	877.424	42.7957
LLCGGGIAADR	1	1	1	P05091	Aldehyde dehydrogenase, mitochondrial (EC 1.2.1.3) (ALDH class 2) (ALDH-E2) (ALDHI)	C3(SIA)	C3(SIA)	1	1210.56	0	2.209e-08	79.27	5.99211e-07		0	0	1	1	2	605.784	46.6537
KGTDIMYTGTLDCWR	11	3	1	P05141	ADP/ATP translocase 2 (ADP,ATP carrier protein 2) (ADP,ATP carrier protein, fibroblast isoform) (Adenine nucleotide translocator 2) (ANT 2) (Solute carrier family 25 member 5) [Cleaved into: ADP/ATP translocase 2, N-terminally processed]	C13(SIA)	C13(SIA)	1	1924.83	0	5.712e-12	77.47	9.94682e-07	6.03069	1	0	1	1	2	962.92	60.1775	1	0	1	1	2	962.92	60.1775
KGTDIMYTGTLDCWRK	6	3	1	P05141	ADP/ATP translocase 2 (ADP,ATP carrier protein 2) (ADP,ATP carrier protein, fibroblast isoform) (Adenine nucleotide translocator 2) (ANT 2) (Solute carrier family 25 member 5) [Cleaved into: ADP/ATP translocase 2, N-terminally processed]	C13(SIA)	C13(SIA)	1	2068.92	0	1.257e-10	70.41	7.13827e-06	5.22458	2	0	1	1	3	690.31	47.866	1	0	1	1	3	690.31	47.866
SRCNTTQGNEVTSILR	4	3	1	P05186	Alkaline phosphatase, tissue-nonspecific isozyme (AP-TNAP) (TNSALP) (EC 3.1.3.1) (Alkaline phosphatase liver/bone/kidney isozyme)	C3(SIA)	C3(SIA)	1	1944.88	0	1.351e-11	77.12	1.62937e-06	4.47595	1	0	1	1	3	648.964	53.2688	1	0	1	1	3	648.964	53.2688
AGLNCSTENMPIK	2	3	1	P05198	Eukaryotic translation initiation factor 2 subunit 1 (Eukaryotic translation initiation factor 2 subunit alpha) (eIF-2-alpha) (eIF-2A) (eIF-2alpha)	C5(SIA)	C5(SIA)	1	1558.66	0	2.775e-06	44.63	0.00126376	2.90707	0	0	1	1	2	779.832	40.0397	1	0	1	1	2	779.832	40.0397
AGLNCSTENMPIKINLIAPPR	6	3	1	P05198	Eukaryotic translation initiation factor 2 subunit 1 (Eukaryotic translation initiation factor 2 subunit alpha) (eIF-2-alpha) (eIF-2A) (eIF-2alpha)	C5(SIA)	C5(SIA)	1	2417.21	0	5.954e-15	89.05	1.7249e-07	6.39215	1	0	1	1	3	806.409	66.8253	1	0	1	1	3	806.409	66.8253
IGRNECVVVIR	4	3	1	P05198	Eukaryotic translation initiation factor 2 subunit 1 (Eukaryotic translation initiation factor 2 subunit alpha) (eIF-2-alpha) (eIF-2A) (eIF-2alpha)	C6(SIA)	C6(SIA)	1	1422.72	0	4.538e-08	58.01	0.000149507	3.93007	1	0	1	1	2	711.865	45.5507	1	0	1	1	2	711.865	45.5507
PGLSCR	1	1	1	P05198	Eukaryotic translation initiation factor 2 subunit 1 (Eukaryotic translation initiation factor 2 subunit alpha) (eIF-2-alpha) (eIF-2A) (eIF-2alpha)	C5(SIA)	C5(SIA)	1	797.335	0.001	0.02534	36.07	0.00315145		0	0	1	1	2	399.171	29.028
VSPEEAIKCEDKFTK	3	3	1	P05198	Eukaryotic translation initiation factor 2 subunit 1 (Eukaryotic translation initiation factor 2 subunit alpha) (eIF-2-alpha) (eIF-2A) (eIF-2alpha)	C9(SIA)	C9(SIA)	1	1888.87	0	4.814e-08	46.37	0.00234712	4.44758	2	0	1	1	3	630.295	47.1831	1	0	1	1	3	630.295	47.1831
ALANVNIGSLICNVGAGGPAPAAGAAPAGGPAPSTAAAPAEEKKVEAK	4	3	1	P05386	60S acidic ribosomal protein P1	C12(SIA)	C12(SIA)	1	4473.26	0	1.891e-07	36.43	0.0237293	5.60118	2	0	1	1	4	1119.07	68.9374	1	0	1	1	4	1119.07	68.9374
ASVSELACIYSALILHDDEVTVTEDKINALIK	1	1	1	P05386	60S acidic ribosomal protein P1	N-Term(Acetyl) C8(SIA)	N-Term(Acetyl)C8(SIA)	1	3680.84	0	2.811e-07	39.12	0.016716		1	0	1	1	3	1227.62	96.4694
AGAIAPCEVTVPAQNTGLGPEK	6	8	1	P05388	60S acidic ribosomal protein P0 (60S ribosomal protein L10E)	C7(SIA)	C7(SIA)	1	2288.1	0	2.929e-09	62.73	7.77069e-05	4.25767	0	0	1	1	3	763.372	54.1171	1	0	1	1	3	763.372	54.1171
CFIVGADNVGSK	4	8	1	P05388	60S acidic ribosomal protein P0 (60S ribosomal protein L10E)	C1(SIA)	C1(SIA)	1	1374.61	0	4.737e-10	82.84	2.36598e-07	3.26346	0	0	1	1	2	687.808	52.2529	1	0	1	1	2	687.809	49.4797
NVASVCLQIGYPTVASVPHSIINGYKR	6	8	1	P05388	60S acidic ribosomal protein P0 (60S ribosomal protein L10E)	C6(SIA)	C6(SIA)	1	3052.52	0	3.999e-08	67.59	2.15462e-05	4.28773	1	0	1	1	3	1018.19	69.3181	1	0	1	1	4	763.884	69.3321
ICHQIEYYFGDFNLPR	6	3	1	P05455	Lupus La protein (La autoantigen) (La ribonucleoprotein) (Sjoegren syndrome type B antigen) (SS-B)	C2(SIA)	C2(SIA)	1	2179.96	0	7.509e-08	65.22	2.43342e-05	4.44849	0	0	1	1	2	1090.48	77.6656	1	0	1	1	2	1090.48	77.4699
IGCLLK	1	1	1	P05455	Lupus La protein (La autoantigen) (La ribonucleoprotein) (Sjoegren syndrome type B antigen) (SS-B)	C3(SIA)	C3(SIA)	1	811.411	0.003	0.04736	28.49	0.0419075		0	0	1	1	2	406.209	47.2988
SLEEKIGCLLK	2	3	1	P05455	Lupus La protein (La autoantigen) (La ribonucleoprotein) (Sjoegren syndrome type B antigen) (SS-B)	C8(SIA)	C8(SIA)	1	1397.71	0	5.05e-06	51.77	0.000472677	3.67355	1	0	1	1	2	699.357	67.3288	1	0	1	1	2	699.357	67.3288
DKLPQPVQPDPVSHCK	23	1	1	P05556	Integrin beta-1 (Fibronectin receptor subunit beta) (Glycoprotein IIa) (GPIIA) (VLA-4 subunit beta) (CD antigen CD29)	C15(SIA)	C15(SIA)	1	1952.93	0	1.434e-06	60.66	0.000105143	5.45428	1	0	1	1	3	651.648	41.4977	1	0	1	1	3	651.645	41.3698
DKLPQPVQPDPVSHCKEK	2	1	1	P05556	Integrin beta-1 (Fibronectin receptor subunit beta) (Glycoprotein IIa) (GPIIA) (VLA-4 subunit beta) (CD antigen CD29)	C15(SIA)	C15(SIA)	1	2210.06	0.003	0.05925	21.47	1.01154		2	0	1	1	3	737.359	38.4163
GCPPDDIENPRGSK	9	1	1	P05556	Integrin beta-1 (Fibronectin receptor subunit beta) (Glycoprotein IIa) (GPIIA) (VLA-4 subunit beta) (CD antigen CD29)	C2(SIA)	C2(SIA)	1	1649.7	0	1.137e-05	48.82	0.000482233	3.00132	1	0	1	1	2	825.351	35.5001	1	0	1	1	3	550.57	35.4494
GCPPDDIENPRGSKDIK	4	1	1	P05556	Integrin beta-1 (Fibronectin receptor subunit beta) (Glycoprotein IIa) (GPIIA) (VLA-4 subunit beta) (CD antigen CD29)	C2(SIA)	C2(SIA)	1	2005.89	0	4.639e-05	34.16	0.0334017	2.79348	2	0	1	1	3	669.303	36.8641	1	0	1	1	3	669.303	37.1597
KDTCTQECSYFNITKVESR	6	1	1	P05556	Integrin beta-1 (Fibronectin receptor subunit beta) (Glycoprotein IIa) (GPIIA) (VLA-4 subunit beta) (CD antigen CD29)	C4(SIA) C8(SIA)	C4(SIA)C8(SIA)	2	2583.05	0	7.923e-14	79.33	4.6089e-07	5.87691	2	0	1	1	3	861.688	58.8598	1	0	1	1	3	861.688	58.8598
KGCPPDDIENPRGSK	8	1	1	P05556	Integrin beta-1 (Fibronectin receptor subunit beta) (Glycoprotein IIa) (GPIIA) (VLA-4 subunit beta) (CD antigen CD29)	C3(SIA)	C3(SIA)	1	1777.79	0	3.379e-10	46.71	0.0016947	5.75905	2	0	1	1	3	593.268	30.9738	1	0	1	1	3	593.268	30.9738
KKGCPPDDIENPR	2	1	1	P05556	Integrin beta-1 (Fibronectin receptor subunit beta) (Glycoprotein IIa) (GPIIA) (VLA-4 subunit beta) (CD antigen CD29)	C4(SIA)	C4(SIA)	1	1633.74	0	1.798e-07	70.81	5.11188e-06	2.69398	2	0	1	1	3	545.25	31.9768	1	0	1	1	3	545.25	31.9768
LRNPCTSEQNCTSPFSYK	21	1	1	P05556	Integrin beta-1 (Fibronectin receptor subunit beta) (Glycoprotein IIa) (GPIIA) (VLA-4 subunit beta) (CD antigen CD29)	C5(SIA) C11(SIA)	C5(SIA)C11(SIA)	2	2405.94	0	2.739e-07	75.99	6.75996e-07	4.63902	1	0	1	1	3	802.655	48.6023	1	0	1	1	3	802.653	51.3034
LRNPCTSEQNCTSPFSYK	8	1	1	P05556	Integrin beta-1 (Fibronectin receptor subunit beta) (Glycoprotein IIa) (GPIIA) (VLA-4 subunit beta) (CD antigen CD29)	C5(SIA)	C5(SIA)	1	2240.93	0	6.422e-10	70.54	3.72218e-06	4.82397	1	0	1	1	2	1120.97	48.0756	1	0	1	1	3	747.648	47.9432
NPCTSEQNCTSPFSYKNVLSLTNKGEVFNELVGK	2	1	1	P05556	Integrin beta-1 (Fibronectin receptor subunit beta) (Glycoprotein IIa) (GPIIA) (VLA-4 subunit beta) (CD antigen CD29)	C3(SIA)	C3(SIA)	1	3913.79	0	3.34e-08	48.46	0.0022767	5.07426	2	0	1	1	4	979.203	79.8298	1	0	1	1	4	979.203	79.8298
SYCKNGVNGTGENGR	1	1	1	P05556	Integrin beta-1 (Fibronectin receptor subunit beta) (Glycoprotein IIa) (GPIIA) (VLA-4 subunit beta) (CD antigen CD29)	C3(SIA)	C3(SIA)	1	1722.68	0	0.0002448	41.78	0.000998933		1	0	1	1	3	574.897	30.2917
IADFGMCK	1	4	1	P05771	Protein kinase C beta type (PKC-B) (PKC-beta) (EC 2.7.11.13)	C7(SIA)	C7(SIA)	1	1065.41	0	0.001662	37.06	0.00151527		0	0	1	1	2	533.208	41.2496
AAQDFFSTCR	2	6	1	P06132	Uroporphyrinogen decarboxylase (UPD) (URO-D) (EC 4.1.1.37)	C9(SIA)	C9(SIA)	1	1310.52	0	4.492e-05	46.39	0.000303092	2.1577	0	0	1	1	2	655.762	53.8353	1	0	1	1	2	655.762	53.8353
KMDAHPPRLFACSNK	2	12	1	P06396	Gelsolin (AGEL) (Actin-depolymerizing factor) (ADF) (Brevin)	C12(SIA)	C12(SIA)	1	1879.86	0	0.0002579	19.76	1.05735	3.45184	2	0	1	1	3	627.293	40.0267	1	0	1	1	3	627.293	40.0267
LFACSNK	1	1	1	P06396	Gelsolin (AGEL) (Actin-depolymerizing factor) (ADF) (Brevin)	C4(SIA)	C4(SIA)	1	947.403	0.002	0.03196	31.15	0.0152321		0	0	1	1	2	474.205	34.2824
ACPLDQAIGLLVAIFHK	6	1	1	P06703	Protein S100-A6 (Calcyclin) (Growth factor-inducible protein 2A9) (MLN 4) (Prolactin receptor-associated protein) (PRA) (S100 calcium-binding protein A6)	N-Term(Acetyl) C2(SIA)	N-Term(Acetyl)C2(SIA)	1	2016.03	0	3.22e-08	73.82	4.92343e-06		0	0	1	1	2	1008.52	96.8091
ACPLDQAIGLLVAIFHKYSGR	1	1	1	P06703	Protein S100-A6 (Calcyclin) (Growth factor-inducible protein 2A9) (MLN 4) (Prolactin receptor-associated protein) (PRA) (S100 calcium-binding protein A6)	N-Term(Acetyl) C2(SIA)	N-Term(Acetyl)C2(SIA)	1	2479.27	0	1.766e-06	47.26	0.00222323		1	0	1	1	3	827.094	96.8208
AKGDKIAIWTTECENR	2	3	1	P06730	Eukaryotic translation initiation factor 4E (eIF-4E) (eIF4E) (eIF-4F 25 kDa subunit) (mRNA cap-binding protein)	C13(SIA)	C13(SIA)	1	1999.92	0	7.59e-08	57.77	0.000183987	3.89895	2	0	1	1	3	667.312	49.0777	1	0	1	1	3	667.312	49.0777
AVNEKSCNCLLLKVNQIGSVTESLQACK	2	2	1	P06733	Alpha-enolase (EC 4.2.1.11) (2-phospho-D-glycerate hydro-lyase) (C-myc promoter-binding protein) (Enolase 1) (MBP-1) (MPB-1) (Non-neural enolase) (NNE) (Phosphopyruvate hydratase) (Plasminogen-binding protein)	C7(SIA) C9(SIA)	C7(SIA)C9(SIA)	2	3322.57	0	1.644e-07	65.47	5.23596e-05	2.5544	2	0	1	1	3	1108.2	74.8991	1	0	1	1	3	1108.2	74.8991
FGANAILGVSLAVCK	33	4	1	P06733	Alpha-enolase (EC 4.2.1.11) (2-phospho-D-glycerate hydro-lyase) (C-myc promoter-binding protein) (Enolase 1) (MBP-1) (MPB-1) (Non-neural enolase) (NNE) (Phosphopyruvate hydratase) (Plasminogen-binding protein)	C14(SIA)	C14(SIA)	1	1627.83	0	1.677e-07	83.27	4.88403e-07	4.26392	0	0	1	1	2	814.417	93.5208	1	0	1	1	2	814.416	95.0656
SCNCLLLK	7	2	1	P06733	Alpha-enolase (EC 4.2.1.11) (2-phospho-D-glycerate hydro-lyase) (C-myc promoter-binding protein) (Enolase 1) (MBP-1) (MPB-1) (Non-neural enolase) (NNE) (Phosphopyruvate hydratase) (Plasminogen-binding protein)	C2(SIA) C4(SIA)	C2(SIA)C4(SIA)	2	1223.5	0	0.001846	27.56	0.0291144	2.99499	0	0	1	1	2	612.251	52.8897	1	0	1	1	2	612.251	52.8897
SGETEDTFIADLVVGLCTGQIK	11	4	1	P06733	Alpha-enolase (EC 4.2.1.11) (2-phospho-D-glycerate hydro-lyase) (C-myc promoter-binding protein) (Enolase 1) (MBP-1) (MPB-1) (Non-neural enolase) (NNE) (Phosphopyruvate hydratase) (Plasminogen-binding protein)	C17(SIA)	C17(SIA)	1	2461.14	0	2.392e-06	44.28	0.00515645	3.86626	0	0	1	1	2	1231.08	96.261	1	0	1	1	2	1231.08	96.2597
SGETEDTFIADLVVGLCTGQIKTGAPCRSER	5	4	1	P06733	Alpha-enolase (EC 4.2.1.11) (2-phospho-D-glycerate hydro-lyase) (C-myc promoter-binding protein) (Enolase 1) (MBP-1) (MPB-1) (Non-neural enolase) (NNE) (Phosphopyruvate hydratase) (Plasminogen-binding protein)	C17(SIA) C27(SIA)	C17(SIA)C27(SIA)	2	3583.61	0	1.656e-08	39.6	0.0159647	5.59771	2	0	1	1	4	896.659	83.9964	1	0	1	1	4	896.659	83.9964
SGETEDTFIADLVVGLCTGQIKTGAPCRSER	2	4	1	P06733	Alpha-enolase (EC 4.2.1.11) (2-phospho-D-glycerate hydro-lyase) (C-myc promoter-binding protein) (Enolase 1) (MBP-1) (MPB-1) (Non-neural enolase) (NNE) (Phosphopyruvate hydratase) (Plasminogen-binding protein)	C27(SIA)	C27(SIA)	1	3418.58	0	0.0002578	35.28	0.050328	2.81968	2	0	1	1	4	855.401	95.3671	1	0	1	1	4	855.401	95.3671
SKFGANAILGVSLAVCK	2	2	1	P06733	Alpha-enolase (EC 4.2.1.11) (2-phospho-D-glycerate hydro-lyase) (C-myc promoter-binding protein) (Enolase 1) (MBP-1) (MPB-1) (Non-neural enolase) (NNE) (Phosphopyruvate hydratase) (Plasminogen-binding protein)	C16(SIA)	C16(SIA)	1	1842.95	0	2.451e-05	40.14	0.00977961		1	0	1	1	2	921.98	96.099
VNQIGSVTESIQACK	75	4	1	P06733	Alpha-enolase (EC 4.2.1.11) (2-phospho-D-glycerate hydro-lyase) (C-myc promoter-binding protein) (Enolase 1) (MBP-1) (MPB-1) (Non-neural enolase) (NNE) (Phosphopyruvate hydratase) (Plasminogen-binding protein)	C14(SIA)	C14(SIA)	1	1741.82	0	5.057e-10	87.73	1.62668e-07	4.33398	0	0	1	1	2	871.409	55.4511	1	0	1	1	3	581.276	53.9211
VNQIGSVTESLQACKLAQANGWGVMVSHR	9	2	1	P06733	Alpha-enolase (EC 4.2.1.11) (2-phospho-D-glycerate hydro-lyase) (C-myc promoter-binding protein) (Enolase 1) (MBP-1) (MPB-1) (Non-neural enolase) (NNE) (Phosphopyruvate hydratase) (Plasminogen-binding protein)	C14(SIA)	C14(SIA)	1	3265.53	0	0.00123	71.75	1.15456e-05	4.77169	1	0	1	1	3	1089.18	64.944	1	0	1	1	3	1089.18	64.944
MIPCDFLIPVQTQHPIR	2	3	1	P06744	Glucose-6-phosphate isomerase (GPI) (EC 5.3.1.9) (Autocrine motility factor) (AMF) (Neuroleukin) (NLK) (Phosphoglucose isomerase) (PGI) (Phosphohexose isomerase) (PHI) (Sperm antigen 36) (SA-36)	C4(SIA)	C4(SIA)	1	2189.06	0	1.753e-08	49.5	0.00161571	4.03815	0	0	1	1	3	730.359	68.6031	1	0	1	1	3	730.359	68.6031
MIPCDFLIPVQTQHPIRK	8	3	1	P06744	Glucose-6-phosphate isomerase (GPI) (EC 5.3.1.9) (Autocrine motility factor) (AMF) (Neuroleukin) (NLK) (Phosphoglucose isomerase) (PGI) (Phosphohexose isomerase) (PHI) (Sperm antigen 36) (SA-36)	C4(SIA)	C4(SIA)	1	2317.16	0	1.387e-05	41.16	0.0112236	3.55071	1	0	1	1	3	773.054	61.7714	1	0	1	1	4	580.044	61.8897
CGSGPVHISGQHLVAVEEDAESEDEEEEDVK	2	2	1	P06748	Nucleophosmin (NPM) (Nucleolar phosphoprotein B23) (Nucleolar protein NO38) (Numatrin)	C1(SIA)	C1(SIA)	1	3488.46	0	2.855e-05	24.87	0.205603	2.29813	0	0	1	1	3	1163.49	57.5809	1	0	1	1	3	1163.49	57.5809
CGSGPVHISGQHLVAVEEDAESEDEEEEDVKLLSISGK	9	2	1	P06748	Nucleophosmin (NPM) (Nucleolar phosphoprotein B23) (Nucleolar protein NO38) (Numatrin)	C1(SIA)	C1(SIA)	1	4186.88	0	2.899e-09	67.41	2.93478e-05	8.5314	1	0	1	1	4	1047.49	66.6573	1	0	1	1	4	1047.49	66.6573
CGSGPVHISGQHLVAVEEDAESEDEEEEDVKLLSISGKR	34	2	1	P06748	Nucleophosmin (NPM) (Nucleolar phosphoprotein B23) (Nucleolar protein NO38) (Numatrin)	C1(SIA)	C1(SIA)	1	4342.99	0	2.756e-12	56.22	0.000387422	7.90566	2	0	1	1	5	869.405	64.079	1	0	1	1	4	1086.5	65.2111
FINYVKNCFR	2	2	1	P06748	Nucleophosmin (NPM) (Nucleolar phosphoprotein B23) (Nucleolar protein NO38) (Numatrin)	C8(SIA)	C8(SIA)	1	1469.66	0	2.559e-06	45.71	0.00171996	2.9499	1	0	1	1	2	735.335	52.4962	1	0	1	1	2	735.335	52.4962
LKCGSGPVHISGQHLVAVEEDAESEDEEEEDVK	7	2	1	P06748	Nucleophosmin (NPM) (Nucleolar phosphoprotein B23) (Nucleolar protein NO38) (Numatrin)	C3(SIA)	C3(SIA)	1	3729.66	0	2.835e-05	40.31	0.0106752	3.94766	1	0	1	1	4	933.166	55.3183	1	0	1	1	4	933.166	55.3183
LKCGSGPVHISGQHLVAVEEDAESEDEEEEDVKLLSISGK	22	2	1	P06748	Nucleophosmin (NPM) (Nucleolar phosphoprotein B23) (Nucleolar protein NO38) (Numatrin)	C3(SIA)	C3(SIA)	1	4428.07	0	1.875e-15	88.59	2.33338e-07	10.656	2	0	1	1	4	1107.77	64.3929	1	0	1	1	5	886.42	64.3974
IVCQVGR	1	1	1	P06756	Integrin alpha-V (Vitronectin receptor subunit alpha) (CD antigen CD51) [Cleaved into: Integrin alpha-V heavy chain; Integrin alpha-V light chain]	C3(SIA)	C3(SIA)	1	939.445	0	3.592e-05	47.34	0.000698338		0	0	1	1	2	470.226	31.9286
LSCAFK	1	1	1	P06756	Integrin alpha-V (Vitronectin receptor subunit alpha) (CD antigen CD51) [Cleaved into: Integrin alpha-V heavy chain; Integrin alpha-V light chain]	C3(SIA)	C3(SIA)	1	833.359	0.006	0.1115	31.88	0.0176429		0	0	1	1	2	417.183	39.195
QVVCDLGNPMK	2	3	1	P06756	Integrin alpha-V (Vitronectin receptor subunit alpha) (CD antigen CD51) [Cleaved into: Integrin alpha-V heavy chain; Integrin alpha-V light chain]	C4(SIA)	C4(SIA)	1	1384.6	0	0.0001519	42.93	0.00216466	2.49387	0	0	1	1	2	692.801	42.0915	1	0	1	1	2	692.801	42.0915
SQDIDADGQGFCQGGFSIDFTKADR	4	3	1	P06756	Integrin alpha-V (Vitronectin receptor subunit alpha) (CD antigen CD51) [Cleaved into: Integrin alpha-V heavy chain; Integrin alpha-V light chain]	C12(SIA)	C12(SIA)	1	2843.19	0	2.456e-13	94.96	1.66758e-08	4.05523	1	0	1	1	3	948.401	67.5264	1	0	1	1	3	948.401	67.5264
TEMKQEREPVGTCFLQDGTK	4	3	1	P06756	Integrin alpha-V (Vitronectin receptor subunit alpha) (CD antigen CD51) [Cleaved into: Integrin alpha-V heavy chain; Integrin alpha-V light chain]	C13(SIA)	C13(SIA)	1	2478.09	0	4.814e-09	57.41	0.000177648	4.64421	2	0	1	1	3	826.703	48.4346	1	0	1	1	3	826.703	48.4346
RGVQAQPLNVGFCEQEFEQT	1	1	1	P06865	Beta-hexosaminidase subunit alpha (EC 3.2.1.52) (Beta-N-acetylhexosaminidase subunit alpha) (Hexosaminidase subunit A) (N-acetyl-beta-glucosaminidase subunit alpha)	C13(SIA)	C13(SIA)	1	2445.07	0	0.006334	28.81	0.114819		1	0	1	1	2	1223.04	67.0623
ESGYMHIQCTKPDTVGSALNDSPVGLAAYILEK	1	1	1	P07099	Epoxide hydrolase 1 (EC 3.3.2.9) (Epoxide hydratase) (Microsomal epoxide hydrolase)	C9(SIA)	C9(SIA)	1	3672.73	0	0.005504	21.56	1.1863		0	0	1	1	4	918.937	84.0958
NHGLSDEHVFEVICPSIPGYGFSEASSK	2	3	1	P07099	Epoxide hydrolase 1 (EC 3.3.2.9) (Epoxide hydratase) (Microsomal epoxide hydrolase)	C14(SIA)	C14(SIA)	1	3171.4	0	0.001056	24.9	0.363881	2.84132	0	0	1	1	3	1057.8	71.1809	1	0	1	1	3	1057.8	71.1809
EKLIAPVAEEEATVPNNKITVVGVGQVGMACAISILGK	2	1	1	P07195	L-lactate dehydrogenase B chain (LDH-B) (EC 1.1.1.27) (LDH heart subunit) (LDH-H) (Renal carcinoma antigen NY-REN-46)	C31(SIA)	C31(SIA)	1	4030.09	0	6.985e-05	30.46	0.0649437	2.75816	2	0	1	1	4	1008.28	73.6971	1	0	1	1	4	1008.28	73.6971
GMYGIENEVFLSLPCILNAR	13	1	1	P07195	L-lactate dehydrogenase B chain (LDH-B) (EC 1.1.1.27) (LDH heart subunit) (LDH-H) (Renal carcinoma antigen NY-REN-46)	C15(SIA)	C15(SIA)	1	2420.13	0	2.702e-08	74.79	4.6432e-06	4.93728	0	0	1	1	3	807.382	92.5176	1	0	1	1	3	807.383	92.1978
HRVIGSGCNLDSAR	14	1	1	P07195	L-lactate dehydrogenase B chain (LDH-B) (EC 1.1.1.27) (LDH heart subunit) (LDH-H) (Renal carcinoma antigen NY-REN-46)	C8(SIA)	C8(SIA)	1	1649.75	0	1.141e-10	78.61	1.11692e-06	4.89262	1	0	1	1	2	825.38	33.2658	1	0	1	1	3	550.589	33.2579
ITVVGVGQVGMACAISILGK	2	1	1	P07195	L-lactate dehydrogenase B chain (LDH-B) (EC 1.1.1.27) (LDH heart subunit) (LDH-H) (Renal carcinoma antigen NY-REN-46)	C13(SIA)	C13(SIA)	1	2097.08	0	2.021e-05	41.5	0.00746529		0	0	1	1	2	1049.04	76.3842
LIAPVAEEEATVPNNKITVVGVGQVGMACAISILGK	1	1	1	P07195	L-lactate dehydrogenase B chain (LDH-B) (EC 1.1.1.27) (LDH heart subunit) (LDH-H) (Renal carcinoma antigen NY-REN-46)	C29(SIA)	C29(SIA)	1	3773.97	0	3.962e-05	44.79	0.00225024		1	0	1	1	4	944.248	77.1124
VIGSGCNLDSAR	10	4	2	P07195;P00338	L-lactate dehydrogenase B chain (LDH-B) (EC 1.1.1.27) (LDH heart subunit) (LDH-H) (Renal carcinoma antigen NY-REN-46)	C6(SIA)	C6(SIA)	1	1356.59	0	9.691e-10	90.11	4.18271e-08	2.88004	0	0	1	1	2	678.802	40.9614	1	0	1	1	2	678.802	38.0896
AGQAGLPCDYTANSK	2	1	1	P07199	Major centromere autoantigen B (Centromere protein B) (CENP-B)	C8(SIA)	C8(SIA)	1	1660.69	0	1.725e-07	56.05	7.42457e-05	4.02463	0	0	1	1	2	830.85	43.471	1	0	1	1	2	830.85	43.471
AGQAGLPCDYTANSKGGVTTQALAK	4	1	1	P07199	Major centromere autoantigen B (Centromere protein B) (CENP-B)	C8(SIA)	C8(SIA)	1	2587.22	0	6.049e-11	65.66	4.12627e-05	4.255	1	0	1	1	3	863.077	50.1237	1	0	1	1	3	863.077	50.1237
HGVVSCSGVAR	4	1	1	P07199	Major centromere autoantigen B (Centromere protein B) (CENP-B)	C6(SIA)	C6(SIA)	1	1236.55	0	6.39e-09	65.62	1.21863e-05	3.2538	0	0	1	1	2	618.779	31.5875	1	0	1	1	2	618.779	31.5875
YCLDNGAK	1	1	1	P07205	Phosphoglycerate kinase 2 (EC 2.7.2.3) (Phosphoglycerate kinase, testis specific)	C2(SIA)	C2(SIA)	1	1048.41	0.003	0.05576	19.18	0.139502		0	0	1	1	2	524.71	43.7715
ILEFFGLKKEECPAVR	8	9	1	P07237	Protein disulfide-isomerase (PDI) (EC 5.3.4.1) (Cellular thyroid hormone-binding protein) (Prolyl 4-hydroxylase subunit beta) (p55)	C12(SIA)	C12(SIA)	1	2044.03	0	9.463e-09	78.36	1.87531e-06	4.51468	2	0	1	1	2	1022.52	62.6042	1	0	1	1	3	682.017	58.6759
ITEFCHR	7	9	1	P07237	Protein disulfide-isomerase (PDI) (EC 5.3.4.1) (Cellular thyroid hormone-binding protein) (Prolyl 4-hydroxylase subunit beta) (p55)	C5(SIA)	C5(SIA)	1	1070.44	0	0.002289	46.86	0.000418308	2.20232	0	0	1	1	2	535.726	32.6792	1	0	1	1	2	535.726	34.9084
YKPESEELTAERITEFCHR	3	9	1	P07237	Protein disulfide-isomerase (PDI) (EC 5.3.4.1) (Cellular thyroid hormone-binding protein) (Prolyl 4-hydroxylase subunit beta) (p55)	C17(SIA)	C17(SIA)	1	2503.13	0	4.3e-05	33.79	0.0476536	2.41578	1	0	1	1	4	626.537	48.5145	1	0	1	1	3	835.047	48.4706
AIGAVPLIQGEYMIPCEK	3	1	1	P07339	Cathepsin D (EC 3.4.23.5) [Cleaved into: Cathepsin D light chain; Cathepsin D heavy chain]	C16(SIA)	C16(SIA)	1	2097.01	0	2.519e-05	31.53	0.093368	2.70239	0	0	1	1	2	1049.01	74.4979	1	0	1	1	2	1049.02	72.2715
AIGAVPLIQGEYMIPCEKVSTLPAITLK	1	1	1	P07339	Cathepsin D (EC 3.4.23.5) [Cleaved into: Cathepsin D light chain; Cathepsin D heavy chain]	C16(SIA)	C16(SIA)	1	3120.64	0	5.637e-05			3.21728	1							1	0	1	1	3	1040.89	81.3435
LLDIACWIHHK	4	1	1	P07339	Cathepsin D (EC 3.4.23.5) [Cleaved into: Cathepsin D light chain; Cathepsin D heavy chain]	C6(SIA)	C6(SIA)	1	1513.74	0	1.221e-09	73.13	4.13933e-06	2.63913	0	0	1	1	2	757.371	69.4674	1	0	1	1	2	757.371	69.4674
ALLYLCGGDD	1	1	1	P07355	Annexin A2 (Annexin II) (Annexin-2) (Calpactin I heavy chain) (Calpactin-1 heavy chain) (Chromobindin-8) (Lipocortin II) (Placental anticoagulant protein IV) (PAP-IV) (Protein I) (p36)	C6(SIA)	C6(SIA)	1	1204.49	0.001	0.01433	24.21	0.0555696		0	0	1	1	2	602.749	69.4528
ASMKGLGTDEDSLIEIICSR	6	2	1	P07355	Annexin A2 (Annexin II) (Annexin-2) (Calpactin I heavy chain) (Calpactin-1 heavy chain) (Chromobindin-8) (Lipocortin II) (Placental anticoagulant protein IV) (PAP-IV) (Protein I) (p36)	C18(SIA)	C18(SIA)	1	2303.05	0	6.117e-09	64.96	3.97666e-05	3.36448	1	0	1	1	3	768.356	75.5482	1	0	1	1	3	768.356	75.5482
EVKGDLENAFLNLVQCIQNKPLYFADR	8	2	1	P07355	Annexin A2 (Annexin II) (Annexin-2) (Calpactin I heavy chain) (Calpactin-1 heavy chain) (Chromobindin-8) (Lipocortin II) (Placental anticoagulant protein IV) (PAP-IV) (Protein I) (p36)	C16(SIA)	C16(SIA)	1	3302.64	0	2.275e-11	79.89	1.59079e-06	5.94907	1	0	1	1	3	1101.55	92.2461	1	0	1	1	3	1101.55	92.2461
GLGTDEDSLIEIICSR	76	2	1	P07355	Annexin A2 (Annexin II) (Annexin-2) (Calpactin I heavy chain) (Calpactin-1 heavy chain) (Chromobindin-8) (Lipocortin II) (Placental anticoagulant protein IV) (PAP-IV) (Protein I) (p36)	C14(SIA)	C14(SIA)	1	1885.87	0	9.943e-13	127.86	1.61226e-11	5.42745	0	0	1	1	2	943.439	89.7685	1	0	1	1	2	943.44	80.0081
GLGTDEDSLIEIICSRTNQELQEINR	4	2	1	P07355	Annexin A2 (Annexin II) (Annexin-2) (Calpactin I heavy chain) (Calpactin-1 heavy chain) (Chromobindin-8) (Lipocortin II) (Placental anticoagulant protein IV) (PAP-IV) (Protein I) (p36)	C14(SIA)	C14(SIA)	1	3111.45	0	5.35e-05	33.04	0.0818632	3.51026	1	0	1	1	3	1037.82	86.8139	1	0	1	1	3	1037.82	86.604
KEVKGDLENAFLNLVQCIQNKPLYFADR	4	2	1	P07355	Annexin A2 (Annexin II) (Annexin-2) (Calpactin I heavy chain) (Calpactin-1 heavy chain) (Chromobindin-8) (Lipocortin II) (Placental anticoagulant protein IV) (PAP-IV) (Protein I) (p36)	C17(SIA)	C17(SIA)	1	3430.71	0	5.912e-12	75.32	4.32863e-06	5.86445	2	0	1	1	4	858.433	88.8	1	0	1	1	4	858.433	88.8
STVHEILCK	9	1	1	P07355	Annexin A2 (Annexin II) (Annexin-2) (Calpactin I heavy chain) (Calpactin-1 heavy chain) (Chromobindin-8) (Lipocortin II) (Placental anticoagulant protein IV) (PAP-IV) (Protein I) (p36)	N-Term(Acetyl) C8(SIA)	N-Term(Acetyl)C8(SIA)	1	1236.56	0	2.443e-06	57.04	9.786e-05		0	0	1	1	2	618.786	55.1957
STVHEILCK	1	1	1	P07355	Annexin A2 (Annexin II) (Annexin-2) (Calpactin I heavy chain) (Calpactin-1 heavy chain) (Chromobindin-8) (Lipocortin II) (Placental anticoagulant protein IV) (PAP-IV) (Protein I) (p36)	C8(SIA)	C8(SIA)	1	1194.56	0	0.006852	22.41	0.348776		0	0	1	1	2	597.781	41.9578
STVHEILCKLSLEGDHSTPPSAYGSVK	5	1	1	P07355	Annexin A2 (Annexin II) (Annexin-2) (Calpactin I heavy chain) (Calpactin-1 heavy chain) (Chromobindin-8) (Lipocortin II) (Placental anticoagulant protein IV) (PAP-IV) (Protein I) (p36)	N-Term(Acetyl) C8(SIA)	N-Term(Acetyl)C8(SIA)	1	3062.46	0	3.09e-16	86.51	3.77362e-07		1	0	1	1	3	1021.49	72.2473
TPAQYDASELKASMKGLGTDEDSLIEIICSR	4	2	1	P07355	Annexin A2 (Annexin II) (Annexin-2) (Calpactin I heavy chain) (Calpactin-1 heavy chain) (Chromobindin-8) (Lipocortin II) (Placental anticoagulant protein IV) (PAP-IV) (Protein I) (p36)	C29(SIA)	C29(SIA)	1	3522.63	0	1.755e-07	43.15	0.0082624	4.27767	2	0	1	1	4	881.413	73.2682	1	0	1	1	4	881.413	73.2682
GFSLESCR	1	1	1	P07384	Calpain-1 catalytic subunit (EC 3.4.22.52) (Calcium-activated neutral proteinase 1) (CANP 1) (Calpain mu-type) (Calpain-1 large subunit) (Cell proliferation-inducing gene 30 protein) (Micromolar-calpain) (muCANP)	C7(SIA)	C7(SIA)	1	1063.42	0	5.855e-05	50.28	0.000107351		0	0	1	1	2	532.215	48.4139
IRLDETDDPDDYGDRESGCSFVLALMQK	12	3	1	P07384	Calpain-1 catalytic subunit (EC 3.4.22.52) (Calcium-activated neutral proteinase 1) (CANP 1) (Calpain mu-type) (Calpain-1 large subunit) (Cell proliferation-inducing gene 30 protein) (Micromolar-calpain) (muCANP)	C19(SIA)	C19(SIA)	1	3353.46	0	0.008625	42.17	0.0063859	4.17709	2	0	1	1	4	839.121	75.3942	1	0	1	1	3	1118.49	75.2953
ALTVPELTQQVFDAKNMMAACDPR	2	3	1	P07437	Tubulin beta chain (Tubulin beta-5 chain)	C21(SIA)	C21(SIA)	1	2814.31	0	0.0007584	20.62	1.34249	2.34292	1	0	1	1	3	938.776	76.4554	1	0	1	1	3	938.776	76.4554
EIVHIQAGQCGNQIGAKFWEVISDEHGIDPTGTYHGDSDLQLDR	2	3	1	P07437	Tubulin beta chain (Tubulin beta-5 chain)	C10(SIA)	C10(SIA)	1	5016.31	0	1.031e-06	35.62	0.0417542	4.55751	1	0	1	1	5	1004.07	75.4624	1	0	1	1	5	1004.07	75.4624
GHYTEGAELVDSVLDVVRKEAESCDCLQGFQLTHSLGGGTGSGMGTLLISK	11	6	1	P07437	Tubulin beta chain (Tubulin beta-5 chain)	C24(SIA) C26(SIA)	C24(SIA)C26(SIA)	2	5595.59	0	1.429e-08	47.02	0.00272095	3.88211	2	0	1	1	6	933.438	91.9376	1	0	1	1	6	933.438	91.9376
GHYTEGAELVDSVLDVVRKEAESCDCLQGFQLTHSLGGGTGSGMGTLLISK	4	6	1	P07437	Tubulin beta chain (Tubulin beta-5 chain)	C26(SIA)	C26(SIA)	1	5431.56	0	0.0002637	42.39	0.00837753	3.54713	2	0	1	1	5	1087.11	93.5421	1	0	1	1	5	1087.11	93.5421
KEAESCDCLQGFQLTHSLGGGTGSGMGTLLISK	2	11	3	P07437;P04350;Q3ZCM7	Tubulin beta chain (Tubulin beta-5 chain)	C6(SIA)	C6(SIA)	1	3491.59	0	0.0002825	34.17	0.0609457	2.27728	1	0	1	1	3	1164.53	72.2062	1	0	1	1	3	1164.53	72.2062
DGGFCEVCKK	2	5	1	P07602	Prosaposin (Proactivator polypeptide) [Cleaved into: Saposin-A (Protein A); Saposin-B-Val; Saposin-B (Cerebroside sulfate activator) (CSAct) (Dispersin) (Sphingolipid activator protein 1) (SAP-1) (Sulfatide/GM1 activator); Saposin-C (A1 activator) (Co-beta-glucosidase) (Glucosylceramidase activator) (Sphingolipid activator protein 2) (SAP-2); Saposin-D (Component C) (Protein C)]	C5(SIA)	C5(SIA)	1	1250.49	0	7.063e-06	55.47	4.25688e-05	2.90102	1	0	1	1	2	625.749	37.6409	1	0	1	1	2	625.749	37.6409
DGGFCEVCKK	3	5	1	P07602	Prosaposin (Proactivator polypeptide) [Cleaved into: Saposin-A (Protein A); Saposin-B-Val; Saposin-B (Cerebroside sulfate activator) (CSAct) (Dispersin) (Sphingolipid activator protein 1) (SAP-1) (Sulfatide/GM1 activator); Saposin-C (A1 activator) (Co-beta-glucosidase) (Glucosylceramidase activator) (Sphingolipid activator protein 2) (SAP-2); Saposin-D (Component C) (Protein C)]	C5(SIA) C8(SIA)	C5(SIA)C8(SIA)	2	1415.51	0	6.983e-05	33.53	0.00301654	2.31447	1	0	1	1	3	472.508	37.9032	1	0	1	1	3	472.508	37.9032
GCSFLPDPYQK	8	5	1	P07602	Prosaposin (Proactivator polypeptide) [Cleaved into: Saposin-A (Protein A); Saposin-B-Val; Saposin-B (Cerebroside sulfate activator) (CSAct) (Dispersin) (Sphingolipid activator protein 1) (SAP-1) (Sulfatide/GM1 activator); Saposin-C (A1 activator) (Co-beta-glucosidase) (Glucosylceramidase activator) (Sphingolipid activator protein 2) (SAP-2); Saposin-D (Component C) (Protein C)]	C2(SIA)	C2(SIA)	1	1419.6	0	6.091e-07	56.58	6.25291e-05	3.35095	0	0	1	1	2	710.304	57.7024	1	0	1	1	2	710.304	57.7024
GSAVWCQNVK	2	5	1	P07602	Prosaposin (Proactivator polypeptide) [Cleaved into: Saposin-A (Protein A); Saposin-B-Val; Saposin-B (Cerebroside sulfate activator) (CSAct) (Dispersin) (Sphingolipid activator protein 1) (SAP-1) (Sulfatide/GM1 activator); Saposin-C (A1 activator) (Co-beta-glucosidase) (Glucosylceramidase activator) (Sphingolipid activator protein 2) (SAP-2); Saposin-D (Component C) (Protein C)]	C6(SIA)	C6(SIA)	1	1256.55	0	4.531e-05	45.79	0.000993897	2.53326	0	0	1	1	2	628.777	43.4868	1	0	1	1	2	628.777	43.4868
IGACPSAHKPLLGTEK	4	5	1	P07602	Prosaposin (Proactivator polypeptide) [Cleaved into: Saposin-A (Protein A); Saposin-B-Val; Saposin-B (Cerebroside sulfate activator) (CSAct) (Dispersin) (Sphingolipid activator protein 1) (SAP-1) (Sulfatide/GM1 activator); Saposin-C (A1 activator) (Co-beta-glucosidase) (Glucosylceramidase activator) (Sphingolipid activator protein 2) (SAP-2); Saposin-D (Component C) (Protein C)]	C4(SIA)	C4(SIA)	1	1786.89	0	1.667e-10	63.8	5.21504e-05	3.88745	0	0	1	1	3	596.3	36.8918	1	0	1	1	3	596.3	39.2798
LGPGMADICK	3	5	1	P07602	Prosaposin (Proactivator polypeptide) [Cleaved into: Saposin-A (Protein A); Saposin-B-Val; Saposin-B (Cerebroside sulfate activator) (CSAct) (Dispersin) (Sphingolipid activator protein 1) (SAP-1) (Sulfatide/GM1 activator); Saposin-C (A1 activator) (Co-beta-glucosidase) (Glucosylceramidase activator) (Sphingolipid activator protein 2) (SAP-2); Saposin-D (Component C) (Protein C)]	C9(SIA)	C9(SIA)	1	1185.5	0	4.82e-05	53.08	0.000139247	2.12151	0	0	1	1	2	593.253	41.0346	1	0	1	1	2	593.253	41.0346
MCSKLPK	2	5	1	P07602	Prosaposin (Proactivator polypeptide) [Cleaved into: Saposin-A (Protein A); Saposin-B-Val; Saposin-B (Cerebroside sulfate activator) (CSAct) (Dispersin) (Sphingolipid activator protein 1) (SAP-1) (Sulfatide/GM1 activator); Saposin-C (A1 activator) (Co-beta-glucosidase) (Glucosylceramidase activator) (Sphingolipid activator protein 2) (SAP-2); Saposin-D (Component C) (Protein C)]	C2(SIA)	C2(SIA)	1	987.437	0	0.005733	28.39	0.0275267	2.08664	1	0	1	1	2	494.222	26.7478	1	0	1	1	2	494.222	26.7478
TASDCGAVKHCLQTVWNKPTVK	3	5	1	P07602	Prosaposin (Proactivator polypeptide) [Cleaved into: Saposin-A (Protein A); Saposin-B-Val; Saposin-B (Cerebroside sulfate activator) (CSAct) (Dispersin) (Sphingolipid activator protein 1) (SAP-1) (Sulfatide/GM1 activator); Saposin-C (A1 activator) (Co-beta-glucosidase) (Glucosylceramidase activator) (Sphingolipid activator protein 2) (SAP-2); Saposin-D (Component C) (Protein C)]	C5(SIA) C11(SIA)	C5(SIA)C11(SIA)	2	2716.23	0	7.711e-09	51.75	0.000851136	4.12185	1	0	1	1	3	906.082	53.4357	1	0	1	1	3	906.082	53.4357
TNSTFVQALVEHVKEECDR	2	5	1	P07602	Prosaposin (Proactivator polypeptide) [Cleaved into: Saposin-A (Protein A); Saposin-B-Val; Saposin-B (Cerebroside sulfate activator) (CSAct) (Dispersin) (Sphingolipid activator protein 1) (SAP-1) (Sulfatide/GM1 activator); Saposin-C (A1 activator) (Co-beta-glucosidase) (Glucosylceramidase activator) (Sphingolipid activator protein 2) (SAP-2); Saposin-D (Component C) (Protein C)]	C17(SIA)	C17(SIA)	1	2371.06	0	8.492e-06	32.66	0.0578857	2.42487	1	0	1	1	3	791.025	68.9085	1	0	1	1	3	791.025	68.9085
TNSTFVQALVEHVKEECDRLGPGMADICK	4	5	1	P07602	Prosaposin (Proactivator polypeptide) [Cleaved into: Saposin-A (Protein A); Saposin-B-Val; Saposin-B (Cerebroside sulfate activator) (CSAct) (Dispersin) (Sphingolipid activator protein 1) (SAP-1) (Sulfatide/GM1 activator); Saposin-C (A1 activator) (Co-beta-glucosidase) (Glucosylceramidase activator) (Sphingolipid activator protein 2) (SAP-2); Saposin-D (Component C) (Protein C)]	C17(SIA) C28(SIA)	C17(SIA)C28(SIA)	2	3521.54	0	6.438e-05			4.07542	2							1	0	1	1	4	881.142	81.3825
GIAAQPLYAGYCNHENM	5	4	1	P07686	Beta-hexosaminidase subunit beta (EC 3.2.1.52) (Beta-N-acetylhexosaminidase subunit beta) (Hexosaminidase subunit B) (Cervical cancer proto-oncogene 7 protein) (HCC-7) (N-acetyl-beta-glucosaminidase subunit beta) [Cleaved into: Beta-hexosaminidase subunit beta chain B; Beta-hexosaminidase subunit beta chain A]	C12(SIA)	C12(SIA)	1	2032.82	0	2.288e-06	35.89	0.0074198	3.85338	0	0	1	1	3	678.279	54.8187	1	0	1	1	3	678.279	54.8187
NHCGIASAASYPTV	4	4	1	P07711	Cathepsin L1 (EC 3.4.22.15) (Cathepsin L) (Major excreted protein) (MEP) [Cleaved into: Cathepsin L1 heavy chain; Cathepsin L1 light chain]	C3(SIA)	C3(SIA)	1	1555.66	0	2.881e-09	83.55	1.71771e-07	3.78083	0	0	1	1	2	778.332	49.9259	1	0	1	1	2	778.329	53.8435
CSVIRDSLLQDGEFSMDLR	25	1	1	P07737	Profilin-1 (Epididymis tissue protein Li 184a) (Profilin I)	C1(SIA)	C1(SIA)	1	2365.05	0	6.333e-07	75.12	3.12531e-06	4.86214	1	0	1	1	3	789.021	68.6279	1	0	1	1	3	789.021	68.5059
CYEMASHLR	8	1	1	P07737	Profilin-1 (Epididymis tissue protein Li 184a) (Profilin I)	C1(SIA)	C1(SIA)	1	1274.5	0	2.358e-06	60.91	1.22861e-05	3.51954	0	0	1	1	2	637.755	38.9122	1	0	1	1	3	425.505	38.9484
CYEMASHLR	1	1	1	P07737	Profilin-1 (Epididymis tissue protein Li 184a) (Profilin I)	N-Term(Acetyl) C1(SIA)	N-Term(Acetyl)C1(SIA)	1	1332.52	0	2.889e-05	56.23	3.12084e-05		0	0	1	1	3	444.844	37.4067
CYEMASHLRR	9	1	1	P07737	Profilin-1 (Epididymis tissue protein Li 184a) (Profilin I)	C1(SIA)	C1(SIA)	1	1430.6	0	2.569e-05	30.32	0.0300056	3.23669	1	0	1	1	2	715.806	35.3556	1	0	1	1	3	477.538	38.5696
KCYEMASHLR	10	1	1	P07737	Profilin-1 (Epididymis tissue protein Li 184a) (Profilin I)	C2(SIA)	C2(SIA)	1	1402.59	0	3.596e-07	68.57	4.4687e-06	4.68747	1	0	1	1	2	701.801	37.9715	1	0	1	1	3	468.203	34.8769
KCYEMASHLRR	5	1	1	P07737	Profilin-1 (Epididymis tissue protein Li 184a) (Profilin I)	C2(SIA)	C2(SIA)	1	1574.69	0	0.0001822	36.26	0.0128706	2.54426	2	0	1	1	4	394.429	27.5527	1	0	1	1	3	525.569	27.5004
AKIDMSSNNGCMRDPTLYR	19	1	1	P07814	Bifunctional glutamate/proline--tRNA ligase (Bifunctional aminoacyl-tRNA synthetase) (Cell proliferation-inducing gene 32 protein) (Glutamatyl-prolyl-tRNA synthetase) [Includes: Glutamate--tRNA ligase (EC 6.1.1.17) (Glutamyl-tRNA synthetase) (GluRS); Proline--tRNA ligase (EC 6.1.1.15) (Prolyl-tRNA synthetase)]	C11(SIA)	C11(SIA)	1	2353	0	2.907e-05	43.49	0.00304221	4.61721	2	0	1	1	4	589.008	42.653	1	0	1	1	4	589.007	43.139
AKINEAVECLLSLK	6	1	1	P07814	Bifunctional glutamate/proline--tRNA ligase (Bifunctional aminoacyl-tRNA synthetase) (Cell proliferation-inducing gene 32 protein) (Glutamatyl-prolyl-tRNA synthetase) [Includes: Glutamate--tRNA ligase (EC 6.1.1.17) (Glutamyl-tRNA synthetase) (GluRS); Proline--tRNA ligase (EC 6.1.1.15) (Prolyl-tRNA synthetase)]	C9(SIA)	C9(SIA)	1	1695.87	0	3.414e-11	84.18	3.66667e-07	5.41017	1	0	1	1	2	848.44	75.8116	1	0	1	1	2	848.44	75.8116
AKINEAVECLLSLKAQYK	3	1	1	P07814	Bifunctional glutamate/proline--tRNA ligase (Bifunctional aminoacyl-tRNA synthetase) (Cell proliferation-inducing gene 32 protein) (Glutamatyl-prolyl-tRNA synthetase) [Includes: Glutamate--tRNA ligase (EC 6.1.1.17) (Glutamyl-tRNA synthetase) (GluRS); Proline--tRNA ligase (EC 6.1.1.15) (Prolyl-tRNA synthetase)]	C9(SIA)	C9(SIA)	1	2186.12	0	6.184e-11	71.36	8.81754e-06	4.31792	2	0	1	1	3	729.379	71.004	1	0	1	1	3	729.379	71.004
CKIQPHPR	3	1	1	P07814	Bifunctional glutamate/proline--tRNA ligase (Bifunctional aminoacyl-tRNA synthetase) (Cell proliferation-inducing gene 32 protein) (Glutamatyl-prolyl-tRNA synthetase) [Includes: Glutamate--tRNA ligase (EC 6.1.1.17) (Glutamyl-tRNA synthetase) (GluRS); Proline--tRNA ligase (EC 6.1.1.15) (Prolyl-tRNA synthetase)]	C1(SIA)	C1(SIA)	1	1143.55	0.002	0.03122	25.8	0.143087		1	0	1	1	3	381.854	22.7504
DLPIKLNQWCNVVR	7	1	1	P07814	Bifunctional glutamate/proline--tRNA ligase (Bifunctional aminoacyl-tRNA synthetase) (Cell proliferation-inducing gene 32 protein) (Glutamatyl-prolyl-tRNA synthetase) [Includes: Glutamate--tRNA ligase (EC 6.1.1.17) (Glutamyl-tRNA synthetase) (GluRS); Proline--tRNA ligase (EC 6.1.1.15) (Prolyl-tRNA synthetase)]	C10(SIA)	C10(SIA)	1	1862.93	0	5.857e-08	59.29	0.000161391	3.89975	1	0	1	1	2	931.968	71.599	1	0	1	1	2	931.968	71.599
EAPCVLIYIPDGHTK	6	1	1	P07814	Bifunctional glutamate/proline--tRNA ligase (Bifunctional aminoacyl-tRNA synthetase) (Cell proliferation-inducing gene 32 protein) (Glutamatyl-prolyl-tRNA synthetase) [Includes: Glutamate--tRNA ligase (EC 6.1.1.17) (Glutamyl-tRNA synthetase) (GluRS); Proline--tRNA ligase (EC 6.1.1.15) (Prolyl-tRNA synthetase)]	C4(SIA)	C4(SIA)	1	1820.86	0	2.902e-06	48.31	0.00172215	3.19808	0	0	1	1	2	910.934	64.8245	1	0	1	1	2	910.934	64.8245
ERPTPSLNNNCTTSEDSLVLYNR	4	1	1	P07814	Bifunctional glutamate/proline--tRNA ligase (Bifunctional aminoacyl-tRNA synthetase) (Cell proliferation-inducing gene 32 protein) (Glutamatyl-prolyl-tRNA synthetase) [Includes: Glutamate--tRNA ligase (EC 6.1.1.17) (Glutamyl-tRNA synthetase) (GluRS); Proline--tRNA ligase (EC 6.1.1.15) (Prolyl-tRNA synthetase)]	C11(SIA)	C11(SIA)	1	2790.23	0	5.063e-09	94.5	3.33525e-08	4.4096	0	0	1	1	3	930.743	58.394	1	0	1	1	3	930.747	58.4353
GSQFGQSCCLR	10	1	1	P07814	Bifunctional glutamate/proline--tRNA ligase (Bifunctional aminoacyl-tRNA synthetase) (Cell proliferation-inducing gene 32 protein) (Glutamatyl-prolyl-tRNA synthetase) [Includes: Glutamate--tRNA ligase (EC 6.1.1.17) (Glutamyl-tRNA synthetase) (GluRS); Proline--tRNA ligase (EC 6.1.1.15) (Prolyl-tRNA synthetase)]	C8(SIA) C9(SIA)	C8(SIA)C9(SIA)	2	1515.55	0	0.0002197	37.25	0.00164819	2.9575	0	0	1	1	2	758.277	44.3728	1	0	1	1	2	758.277	44.3728
IDMSSNNGCMRDPTLYR	2	1	1	P07814	Bifunctional glutamate/proline--tRNA ligase (Bifunctional aminoacyl-tRNA synthetase) (Cell proliferation-inducing gene 32 protein) (Glutamatyl-prolyl-tRNA synthetase) [Includes: Glutamate--tRNA ligase (EC 6.1.1.17) (Glutamyl-tRNA synthetase) (GluRS); Proline--tRNA ligase (EC 6.1.1.15) (Prolyl-tRNA synthetase)]	C9(SIA)	C9(SIA)	1	2137.88	0	2.083e-05	40.77	0.00340874	3.02585	1	0	1	1	3	713.297	47.9238	1	0	1	1	3	713.297	47.9238
INEAVECLLSLK	4	1	1	P07814	Bifunctional glutamate/proline--tRNA ligase (Bifunctional aminoacyl-tRNA synthetase) (Cell proliferation-inducing gene 32 protein) (Glutamatyl-prolyl-tRNA synthetase) [Includes: Glutamate--tRNA ligase (EC 6.1.1.17) (Glutamyl-tRNA synthetase) (GluRS); Proline--tRNA ligase (EC 6.1.1.15) (Prolyl-tRNA synthetase)]	C7(SIA)	C7(SIA)	1	1496.74	0	3.207e-10	81.08	7.04577e-07	3.96671	0	0	1	1	2	748.873	76.0828	1	0	1	1	2	748.873	76.0828
KGSQFGQSCCLR	5	1	1	P07814	Bifunctional glutamate/proline--tRNA ligase (Bifunctional aminoacyl-tRNA synthetase) (Cell proliferation-inducing gene 32 protein) (Glutamatyl-prolyl-tRNA synthetase) [Includes: Glutamate--tRNA ligase (EC 6.1.1.17) (Glutamyl-tRNA synthetase) (GluRS); Proline--tRNA ligase (EC 6.1.1.15) (Prolyl-tRNA synthetase)]	C9(SIA) C10(SIA)	C9(SIA)C10(SIA)	2	1643.63	0	0.003122	35.79	0.00413904	2.94693	1	0	1	1	3	548.551	39.7654	1	0	1	1	3	548.55	39.8869
LNQWCNVVR	4	1	1	P07814	Bifunctional glutamate/proline--tRNA ligase (Bifunctional aminoacyl-tRNA synthetase) (Cell proliferation-inducing gene 32 protein) (Glutamatyl-prolyl-tRNA synthetase) [Includes: Glutamate--tRNA ligase (EC 6.1.1.17) (Glutamyl-tRNA synthetase) (GluRS); Proline--tRNA ligase (EC 6.1.1.15) (Prolyl-tRNA synthetase)]	C5(SIA)	C5(SIA)	1	1296.59	0	0.0005936	32.79	0.0297463	2.90299	0	0	1	1	2	648.797	53.279	1	0	1	1	2	648.798	50.0566
NETSAPFKERPTPSLNNNCTTSEDSLVLYNR	3	1	1	P07814	Bifunctional glutamate/proline--tRNA ligase (Bifunctional aminoacyl-tRNA synthetase) (Cell proliferation-inducing gene 32 protein) (Glutamatyl-prolyl-tRNA synthetase) [Includes: Glutamate--tRNA ligase (EC 6.1.1.17) (Glutamyl-tRNA synthetase) (GluRS); Proline--tRNA ligase (EC 6.1.1.15) (Prolyl-tRNA synthetase)]	C19(SIA)	C19(SIA)	1	3662.68	0	0.0001048	38.21	0.0238819	2.99608	1	0	1	1	4	916.426	57.5156	1	0	1	1	4	916.426	57.5156
NLQMWEEMKKGSQFGQSCCLR	4	1	1	P07814	Bifunctional glutamate/proline--tRNA ligase (Bifunctional aminoacyl-tRNA synthetase) (Cell proliferation-inducing gene 32 protein) (Glutamatyl-prolyl-tRNA synthetase) [Includes: Glutamate--tRNA ligase (EC 6.1.1.17) (Glutamyl-tRNA synthetase) (GluRS); Proline--tRNA ligase (EC 6.1.1.15) (Prolyl-tRNA synthetase)]	C18(SIA) C19(SIA)	C18(SIA)C19(SIA)	2	2833.17	0	0.0002596	28.02	0.0731223	3.05044	2	0	1	1	4	709.047	62.7261	1	0	1	1	3	945.062	62.6051
NSKHEELMLGDPCLK	2	1	1	P07814	Bifunctional glutamate/proline--tRNA ligase (Bifunctional aminoacyl-tRNA synthetase) (Cell proliferation-inducing gene 32 protein) (Glutamatyl-prolyl-tRNA synthetase) [Includes: Glutamate--tRNA ligase (EC 6.1.1.17) (Glutamyl-tRNA synthetase) (GluRS); Proline--tRNA ligase (EC 6.1.1.15) (Prolyl-tRNA synthetase)]	C13(SIA)	C13(SIA)	1	1878.85	0	4.03e-09	50.31	0.00082822	3.55812	1	0	1	1	2	939.927	46.3175	1	0	1	1	2	939.927	46.3175
NSKHEELMLGDPCLKDLK	2	1	1	P07814	Bifunctional glutamate/proline--tRNA ligase (Bifunctional aminoacyl-tRNA synthetase) (Cell proliferation-inducing gene 32 protein) (Glutamatyl-prolyl-tRNA synthetase) [Includes: Glutamate--tRNA ligase (EC 6.1.1.17) (Glutamyl-tRNA synthetase) (GluRS); Proline--tRNA ligase (EC 6.1.1.15) (Prolyl-tRNA synthetase)]	C13(SIA)	C13(SIA)	1	2235.05	0	2.262e-10	41.13	0.0102954	4.88436	2	0	1	1	3	745.688	49.6683	1	0	1	1	3	745.688	49.6683
RGFFICDQPYEPVSPYSCK	2	1	1	P07814	Bifunctional glutamate/proline--tRNA ligase (Bifunctional aminoacyl-tRNA synthetase) (Cell proliferation-inducing gene 32 protein) (Glutamatyl-prolyl-tRNA synthetase) [Includes: Glutamate--tRNA ligase (EC 6.1.1.17) (Glutamyl-tRNA synthetase) (GluRS); Proline--tRNA ligase (EC 6.1.1.15) (Prolyl-tRNA synthetase)]	C6(SIA) C18(SIA)	C6(SIA)C18(SIA)	2	2566.05	0	2.21e-06	40.77	0.00391126	3.38492	1	0	1	1	3	856.022	69.425	1	0	1	1	3	856.022	69.425
SCQFVAVR	4	1	1	P07814	Bifunctional glutamate/proline--tRNA ligase (Bifunctional aminoacyl-tRNA synthetase) (Cell proliferation-inducing gene 32 protein) (Glutamatyl-prolyl-tRNA synthetase) [Includes: Glutamate--tRNA ligase (EC 6.1.1.17) (Glutamyl-tRNA synthetase) (GluRS); Proline--tRNA ligase (EC 6.1.1.15) (Prolyl-tRNA synthetase)]	C2(SIA)	C2(SIA)	1	1074.48	0	0.0007005	37.46	0.00454965	2.65191	0	0	1	1	2	537.741	45.4612	1	0	1	1	2	537.741	45.4612
SCQFVAVRR	3	1	1	P07814	Bifunctional glutamate/proline--tRNA ligase (Bifunctional aminoacyl-tRNA synthetase) (Cell proliferation-inducing gene 32 protein) (Glutamatyl-prolyl-tRNA synthetase) [Includes: Glutamate--tRNA ligase (EC 6.1.1.17) (Glutamyl-tRNA synthetase) (GluRS); Proline--tRNA ligase (EC 6.1.1.15) (Prolyl-tRNA synthetase)]	C2(SIA)	C2(SIA)	1	1230.57	0.001	0.01275	23.29	0.268396	2.33155	1	0	1	1	3	410.863	39.8656	1	0	1	1	2	615.792	39.8295
SLCIPFKPLCELQPGAK	8	1	1	P07814	Bifunctional glutamate/proline--tRNA ligase (Bifunctional aminoacyl-tRNA synthetase) (Cell proliferation-inducing gene 32 protein) (Glutamatyl-prolyl-tRNA synthetase) [Includes: Glutamate--tRNA ligase (EC 6.1.1.17) (Glutamyl-tRNA synthetase) (GluRS); Proline--tRNA ligase (EC 6.1.1.15) (Prolyl-tRNA synthetase)]	C3(SIA) C10(SIA)	C3(SIA)C10(SIA)	2	2174.01	0	1.945e-06	36.64	0.0268362	2.88627	0	0	1	1	3	725.343	77.2846	1	0	1	1	3	725.343	77.2846
VACVQVVIIPCGITNALSEEDKEALIAK	2	1	1	P07814	Bifunctional glutamate/proline--tRNA ligase (Bifunctional aminoacyl-tRNA synthetase) (Cell proliferation-inducing gene 32 protein) (Glutamatyl-prolyl-tRNA synthetase) [Includes: Glutamate--tRNA ligase (EC 6.1.1.17) (Glutamyl-tRNA synthetase) (GluRS); Proline--tRNA ligase (EC 6.1.1.15) (Prolyl-tRNA synthetase)]	C3(SIA) C11(SIA)	C3(SIA)C11(SIA)	2	3256.59	0	2.076e-06	34.8	0.054587	2.61573	1	0	1	1	3	1086.2	83.8666	1	0	1	1	3	1086.2	83.8666
VEATKNETSAPFKERPTPSLNNNCTTSEDSLVLYNR	3	1	1	P07814	Bifunctional glutamate/proline--tRNA ligase (Bifunctional aminoacyl-tRNA synthetase) (Cell proliferation-inducing gene 32 protein) (Glutamatyl-prolyl-tRNA synthetase) [Includes: Glutamate--tRNA ligase (EC 6.1.1.17) (Glutamyl-tRNA synthetase) (GluRS); Proline--tRNA ligase (EC 6.1.1.15) (Prolyl-tRNA synthetase)]	C24(SIA)	C24(SIA)	1	4190.95	0	8.325e-12	79.09	2.00441e-06	5.17886	2	0	1	1	4	1048.49	54.6347	1	0	1	1	4	1048.49	54.6347
WVQSHRDLPIKLNQWCNVVR	2	1	1	P07814	Bifunctional glutamate/proline--tRNA ligase (Bifunctional aminoacyl-tRNA synthetase) (Cell proliferation-inducing gene 32 protein) (Glutamatyl-prolyl-tRNA synthetase) [Includes: Glutamate--tRNA ligase (EC 6.1.1.17) (Glutamyl-tRNA synthetase) (GluRS); Proline--tRNA ligase (EC 6.1.1.15) (Prolyl-tRNA synthetase)]	C16(SIA)	C16(SIA)	1	2656.33	0	6.634e-07	20.39	1.31449	4.2637	2	0	1	1	3	886.115	58.0106	1	0	1	1	3	886.115	58.0106
ICEPGYSPTYKQDK	4	6	1	P07858	Cathepsin B (EC 3.4.22.1) (APP secretase) (APPS) (Cathepsin B1) [Cleaved into: Cathepsin B light chain; Cathepsin B heavy chain]	C2(SIA)	C2(SIA)	1	1793.78	0	3.057e-07	44.67	0.00235082	2.89432	1	0	1	1	2	897.392	38.0265	1	0	1	1	2	897.392	38.0265
CLELFTELAEDKENYKK	2	4	1	P07900	Heat shock protein HSP 90-alpha (Heat shock 86 kDa) (HSP 86) (HSP86) (Lipopolysaccharide-associated protein 2) (LAP-2) (LPS-associated protein 2) (Renal carcinoma antigen NY-REN-38)	C1(SIA)	C1(SIA)	1	2238.04	0	8.214e-13	74.88	4.2749e-06	5.62418	2	0	1	1	3	746.686	62.1938	1	0	1	1	3	746.686	62.1938
HGLEVIYMIEPIDEYCVQQLK	2	4	1	P07900	Heat shock protein HSP 90-alpha (Heat shock 86 kDa) (HSP 86) (HSP86) (Lipopolysaccharide-associated protein 2) (LAP-2) (LPS-associated protein 2) (Renal carcinoma antigen NY-REN-38)	C16(SIA)	C16(SIA)	1	2685.27	0	1.172e-07	40.32	0.014673	3.99639	0	0	1	1	3	895.76	80.742	1	0	1	1	3	895.76	80.742
KTKFENLCK	11	4	1	P07900	Heat shock protein HSP 90-alpha (Heat shock 86 kDa) (HSP 86) (HSP86) (Lipopolysaccharide-associated protein 2) (LAP-2) (LPS-associated protein 2) (Renal carcinoma antigen NY-REN-38)	C8(SIA)	C8(SIA)	1	1275.61	0	4.153e-06	67.56	1.57937e-05	3.32054	2	0	1	1	2	638.31	31.498	1	0	1	1	3	425.875	31.5084
LVTSPCCIVTSTYGWTANMER	7	4	1	P07900	Heat shock protein HSP 90-alpha (Heat shock 86 kDa) (HSP 86) (HSP86) (Lipopolysaccharide-associated protein 2) (LAP-2) (LPS-associated protein 2) (Renal carcinoma antigen NY-REN-38)	C6(SIA) C7(SIA)	C6(SIA)C7(SIA)	2	2662.11	0	3.528e-07	54.22	0.000202088	2.26407	0	0	1	1	2	1331.56	80.7364	1	0	1	1	2	1331.55	80.075
RVFIMDNCEELIPEYLNFIR	4	4	1	P07900	Heat shock protein HSP 90-alpha (Heat shock 86 kDa) (HSP 86) (HSP86) (Lipopolysaccharide-associated protein 2) (LAP-2) (LPS-associated protein 2) (Renal carcinoma antigen NY-REN-38)	C8(SIA)	C8(SIA)	1	2679.27	0	1.531e-06	51.52	0.00114442	3.76193	1	0	1	1	3	893.76	88.4056	1	0	1	1	3	893.76	88.4056
TKFENLCK	4	4	1	P07900	Heat shock protein HSP 90-alpha (Heat shock 86 kDa) (HSP 86) (HSP86) (Lipopolysaccharide-associated protein 2) (LAP-2) (LPS-associated protein 2) (Renal carcinoma antigen NY-REN-38)	C7(SIA)	C7(SIA)	1	1147.52	0	0.004329	46.26	0.00111553	2.82789	1	0	1	1	2	574.263	34.6031	1	0	1	1	2	574.263	37.4739
VVVSNRLVTSPCCIVTSTYGWTANMER	5	1	1	P07900	Heat shock protein HSP 90-alpha (Heat shock 86 kDa) (HSP 86) (HSP86) (Lipopolysaccharide-associated protein 2) (LAP-2) (LPS-associated protein 2) (Renal carcinoma antigen NY-REN-38)	C12(SIA) C13(SIA)	C12(SIA)C13(SIA)	2	3316.49	0	0.001178	28.34	0.209427		1	0	1	1	3	1106.17	77.6673
YYTSASGDEMVSLKDYCTR	6	4	1	P07900	Heat shock protein HSP 90-alpha (Heat shock 86 kDa) (HSP 86) (HSP86) (Lipopolysaccharide-associated protein 2) (LAP-2) (LPS-associated protein 2) (Renal carcinoma antigen NY-REN-38)	C17(SIA)	C17(SIA)	1	2353.96	0	2.746e-10	71.01	3.01151e-06	4.53397	1	0	1	1	3	785.326	56.2465	1	0	1	1	3	785.326	56.2465
IVGCSVHK	4	1	1	P07910	Heterogeneous nuclear ribonucleoproteins C1/C2 (hnRNP C1/C2)	C4(SIA)	C4(SIA)	1	1007.47	0	0.004275	37.79	0.00905728		0	0	1	1	2	504.239	26.9402
IVGCSVHKGFAFVQYVNER	40	18	1	P07910	Heterogeneous nuclear ribonucleoproteins C1/C2 (hnRNP C1/C2)	C4(SIA)	C4(SIA)	1	2318.11	0	6.674e-13	106.14	3.59723e-09	5.13732	1	0	1	1	3	773.376	56.8695	1	0	1	1	2	1159.56	56.8956
DHCVAHKLFNNLK	12	2	1	P07919	Cytochrome b-c1 complex subunit 6, mitochondrial (Complex III subunit 6) (Complex III subunit VIII) (Cytochrome c1 non-heme 11 kDa protein) (Mitochondrial hinge protein) (Ubiquinol-cytochrome c reductase complex 11 kDa protein)	C3(SIA)	C3(SIA)	1	1703.8	0	2.848e-10	81.32	7.15767e-07	5.58879	1	0	1	1	2	852.406	45.8886	1	0	1	1	2	852.406	42.4322
ERLELCDERVSSR	4	2	1	P07919	Cytochrome b-c1 complex subunit 6, mitochondrial (Complex III subunit 6) (Complex III subunit VIII) (Cytochrome c1 non-heme 11 kDa protein) (Mitochondrial hinge protein) (Ubiquinol-cytochrome c reductase complex 11 kDa protein)	C6(SIA)	C6(SIA)	1	1756.79	0	0.000128	26.13	0.214405	3.30074	2	0	1	1	2	878.905	39.1714	1	0	1	1	3	586.27	39.1418
LELCDERVSSR	1	1	1	P07919	Cytochrome b-c1 complex subunit 6, mitochondrial (Complex III subunit 6) (Complex III subunit VIII) (Cytochrome c1 non-heme 11 kDa protein) (Mitochondrial hinge protein) (Ubiquinol-cytochrome c reductase complex 11 kDa protein)	C4(SIA)	C4(SIA)	1	1471.65	0.005	0.1003	21.91	0.334002		1	0	1	1	2	736.331	43.346
SHTEEDCTEELFDFLHAR	2	2	1	P07919	Cytochrome b-c1 complex subunit 6, mitochondrial (Complex III subunit 6) (Complex III subunit VIII) (Cytochrome c1 non-heme 11 kDa protein) (Mitochondrial hinge protein) (Ubiquinol-cytochrome c reductase complex 11 kDa protein)	C7(SIA)	C7(SIA)	1	2343.96	0	6.871e-12	84.35	1.56279e-07	4.55833	0	0	1	1	3	781.992	69.7079	1	0	1	1	3	781.992	69.7079
CGNTIPDDDNQVVSLSPGSR	2	3	1	P07942	Laminin subunit beta-1 (Laminin B1 chain) (Laminin-1 subunit beta) (Laminin-10 subunit beta) (Laminin-12 subunit beta) (Laminin-2 subunit beta) (Laminin-6 subunit beta) (Laminin-8 subunit beta)	C1(SIA)	C1(SIA)	1	2238.96	0	5.588e-09	68.05	1.04659e-05	3.33345	0	0	1	1	2	1119.98	56.1133	1	0	1	1	2	1119.98	56.1133
HYTEHADGLCHKLTTVCPTVKPQTQGLAK	5	3	1	P07947	Tyrosine-protein kinase Yes (EC 2.7.10.2) (Proto-oncogene c-Yes) (p61-Yes)	C10(SIA) C17(SIA)	C10(SIA)C17(SIA)	2	3506.63	0	7.707e-12	39.5	0.0195287	9.41109	1	0	1	1	4	877.412	46.5691	1	0	1	1	4	877.412	46.5691
YRPENTPEPVSTSVSHYGAEPTTVSPCPSSSAK	3	3	1	P07947	Tyrosine-protein kinase Yes (EC 2.7.10.2) (Proto-oncogene c-Yes) (p61-Yes)	C27(SIA)	C27(SIA)	1	3627.62	0	3.151e-05	23.6	0.614614	4.07622	0	0	1	1	4	907.661	48.0407	1	0	1	1	4	907.661	48.0407
CKQLEEEQQALQK	10	7	1	P07951	Tropomyosin beta chain (Beta-tropomyosin) (Tropomyosin-2)	C1(SIA)	C1(SIA)	1	1739.8	0	1.092e-12	93.47	3.84562e-08	5.38241	1	0	1	1	2	870.402	42.2503	1	0	1	1	2	870.401	41.951
CKQLEEEQQALQKK	8	7	1	P07951	Tropomyosin beta chain (Beta-tropomyosin) (Tropomyosin-2)	C1(SIA)	C1(SIA)	1	1867.89	0	2.003e-11	72.31	6.85894e-06	5.73121	2	0	1	1	3	623.302	36.4162	1	0	1	1	3	623.302	39.1542
QAEDRCKQLEEEQQALQK	1	1	1	P07951	Tropomyosin beta chain (Beta-tropomyosin) (Tropomyosin-2)	C6(SIA)	C6(SIA)	1	2339.06	0	4.194e-06	60.31	0.00010745		2	0	1	1	3	780.359	43.848
VAALTGLPFVTAPNKFEALAAHDALVELSGAMNTTACSLMK	2	1	1	P07954	Fumarate hydratase, mitochondrial (Fumarase) (EC 4.2.1.2)	C37(SIA)	C37(SIA)	1	4371.14	0	3.651e-06	30.11	0.138887	3.34965	1	0	1	1	4	1093.54	88.5748	1	0	1	1	4	1093.54	88.5748
NKGCSSSTSVLLTLDNNVVNGSSPAIR	3	4	1	P07996	Thrombospondin-1	C4(SIA)	C4(SIA)	1	2899.37	0	2.066e-09	73.29	7.79871e-06	4.18538	1	0	1	1	3	967.129	69.533	1	0	1	1	3	967.129	69.533
IDIHSCNHEAEKLGCSASNFVFAR	5	2	1	P08069	Insulin-like growth factor 1 receptor (EC 2.7.10.1) (Insulin-like growth factor I receptor) (IGF-I receptor) (CD antigen CD221) [Cleaved into: Insulin-like growth factor 1 receptor alpha chain; Insulin-like growth factor 1 receptor beta chain]	C6(SIA) C15(SIA)	C6(SIA)C15(SIA)	2	2978.27	0	6.891e-08	54.2	0.000278679	5.57642	1	0	1	1	4	745.322	63.9199	1	0	1	1	3	993.426	63.8525
NCMVAEDFTVK	2	2	1	P08069	Insulin-like growth factor 1 receptor (EC 2.7.10.1) (Insulin-like growth factor I receptor) (IGF-I receptor) (CD antigen CD221) [Cleaved into: Insulin-like growth factor 1 receptor alpha chain; Insulin-like growth factor 1 receptor beta chain]	C2(SIA)	C2(SIA)	1	1437.57	0	7.357e-07	52.94	7.52076e-05	3.05311	0	0	1	1	2	719.29	51.7283	1	0	1	1	2	719.29	51.7283
YGSQVEDQRECVSR	1	1	1	P08069	Insulin-like growth factor 1 receptor (EC 2.7.10.1) (Insulin-like growth factor I receptor) (IGF-I receptor) (CD antigen CD221) [Cleaved into: Insulin-like growth factor 1 receptor alpha chain; Insulin-like growth factor 1 receptor beta chain]	C11(SIA)	C11(SIA)	1	1820.76	0	0.0004708	24.99	0.135024		1	0	1	1	3	607.591	34.573
AAAIGIDLGTTYSCVGVFQHGKVEIIANDQGNR	2	1	1	P08107		C14(SIA)	C14(SIA)	1	3582.74	0	7.696e-05	34.47	0.0597896		1	0	1	1	4	896.441	76.5671
ARFEELCSDLFR	12	13	1	P08107		C7(SIA)	C7(SIA)	1	1650.74	0	4.564e-09	60.58	4.89116e-05	4.8149	1	0	1	1	2	825.868	65.9655	1	0	1	1	2	825.872	62.862
ELEQVCNPIISGLYQGAGGPGPGGFGAQGPK	1	1	1	P08107		C6(SIA)	C6(SIA)	1	3163.49	0.005	0.0861	18.62	2.39358		0	0	1	1	4	791.629	77.0612
FEELCSDLFR	2	13	1	P08107		C5(SIA)	C5(SIA)	1	1423.59	0	5.196e-08	60.45	2.23139e-05	2.90377	0	0	1	1	2	712.3	70.4479	1	0	1	1	2	712.3	70.4479
KELEQVCNPIISGLYQGAGGPGPGGFGAQGPK	2	13	1	P08107		C7(SIA)	C7(SIA)	1	3292.58	0	2.889e-08	56.44	0.000392914	4.71192	1	0	1	1	3	1098.2	71.0894	1	0	1	1	3	1098.2	71.0894
RKELEQVCNPIISGLYQGAGGPGPGGFGAQGPK	15	13	1	P08107		C8(SIA)	C8(SIA)	1	3447.66	0	8.97e-14	107.78	2.82015e-09	5.97596	2	0	1	1	3	1149.89	67.0318	1	0	1	1	4	862.674	66.9189
FMTILCTR	1	1	1	P08133	Annexin A6 (67 kDa calelectrin) (Annexin VI) (Annexin-6) (Calphobindin-II) (CPB-II) (Chromobindin-20) (Lipocortin VI) (Protein III) (p68) (p70)	C6(SIA)	C6(SIA)	1	1165.51	0	0.0002095	48.22	0.000516013		0	0	1	1	2	583.258	54.6799
LIVGLMRPPAYCDAK	2	10	1	P08133	Annexin A6 (67 kDa calelectrin) (Annexin VI) (Annexin-6) (Calphobindin-II) (CPB-II) (Chromobindin-20) (Lipocortin VI) (Protein III) (p68) (p70)	C12(SIA)	C12(SIA)	1	1827.88	0	0.001245	17.97	1.73711	2.35568	0	0	1	1	3	609.965	54.1871	1	0	1	1	3	609.965	54.1871
QRQEVCQSYK	8	10	1	P08133	Annexin A6 (67 kDa calelectrin) (Annexin VI) (Annexin-6) (Calphobindin-II) (CPB-II) (Chromobindin-20) (Lipocortin VI) (Protein III) (p68) (p70)	C6(SIA)	C6(SIA)	1	1433.62	0	2.888e-07	60.77	2.95648e-05	3.61662	1	0	1	1	2	717.314	28.0223	1	0	1	1	2	717.314	28.0223
HFCPNVPIILVGNK	6	6	2	P08134;P61586	Rho-related GTP-binding protein RhoC (Rho cDNA clone 9) (h9)	C3(SIA)	C3(SIA)	1	1715.87	0	1.567e-12	73.38	5.94432e-06	4.82512	0	0	1	1	2	858.44	63.1247	1	0	1	1	2	858.436	66.5428
HFCPNVPIILVGNKK	16	6	2	P08134;P61586	Rho-related GTP-binding protein RhoC (Rho cDNA clone 9) (h9)	C3(SIA)	C3(SIA)	1	1843.96	0	5.179e-12	69.64	1.20159e-05	5.60398	1	0	1	1	2	922.485	55.9458	1	0	1	1	2	922.483	59.8903
ISAFGYLECSAK	3	4	1	P08134	Rho-related GTP-binding protein RhoC (Rho cDNA clone 9) (h9)	C9(SIA)	C9(SIA)	1	1453.64	0	5.84e-07	60.49	4.47546e-05	3.23121	0	0	1	1	2	727.323	66.5571	1	0	1	1	2	727.323	66.5571
KKLVIVGDGACGK	2	6	2	P08134;P61586	Rho-related GTP-binding protein RhoC (Rho cDNA clone 9) (h9)	C11(SIA)	C11(SIA)	1	1452.76	0	6.904e-07	44.1	0.0023226	3.12723	2	0	1	1	3	484.924	34.8804	1	0	1	1	3	484.924	34.8804
KLVIVGDGACGK	4	6	2	P08134;P61586	Rho-related GTP-binding protein RhoC (Rho cDNA clone 9) (h9)	C10(SIA)	C10(SIA)	1	1324.67	0	9.832e-09	61.99	5.19526e-05	3.89121	1	0	1	1	2	662.836	39.6636	1	0	1	1	2	662.835	42.7652
LVIVGDGACGK	5	6	2	P08134;P61586	Rho-related GTP-binding protein RhoC (Rho cDNA clone 9) (h9)	C9(SIA)	C9(SIA)	1	1196.57	0	4.434e-07	69.82	7.42651e-06	2.59876	0	0	1	1	2	598.789	44.1598	1	0	1	1	2	598.789	44.1598
CEESFVKIPGEKDSVICLK	2	10	1	P08174	Complement decay-accelerating factor (CD antigen CD55)	C1(SIA) C17(SIA)	C1(SIA)C17(SIA)	2	2454.1	0	1.748e-06	38.37	0.0167159	3.28001	2	0	1	1	3	818.705	65.7988	1	0	1	1	3	818.705	65.7988
EIYCPAPPQIDNGIIQGERDHYGYR	2	10	1	P08174	Complement decay-accelerating factor (CD antigen CD55)	C4(SIA)	C4(SIA)	1	3070.38	0	2.239e-08			4.8539	1							1	0	1	1	4	768.351	60.28
KKSCPNPGEIR	2	10	1	P08174	Complement decay-accelerating factor (CD antigen CD55)	C4(SIA)	C4(SIA)	1	1393.66	0	4.007e-07	47.28	0.00153677	3.0788	2	0	1	1	3	465.225	27.3819	1	0	1	1	3	465.225	27.3819
LTCLQNLK	6	10	1	P08174	Complement decay-accelerating factor (CD antigen CD55)	C3(SIA)	C3(SIA)	1	1097.54	0	0.0005003	46.58	0.00120772	2.84698	0	0	1	1	2	549.273	48.721	1	0	1	1	2	549.273	48.721
QSVTYACNK	2	10	1	P08174	Complement decay-accelerating factor (CD antigen CD55)	C7(SIA)	C7(SIA)	1	1178.49	0	0.001643	46.34	0.000514486	2.93123	0	0	1	1	2	589.748	29.0648	1	0	1	1	2	589.748	29.0648
SCPNPGEIR	2	1	1	P08174	Complement decay-accelerating factor (CD antigen CD55)	C2(SIA)	C2(SIA)	1	1137.47	0.001	0.02711	22.99	0.0956963		0	0	1	1	2	569.24	34.1201
WSTAVEFCK	2	10	1	P08174	Complement decay-accelerating factor (CD antigen CD55)	C8(SIA)	C8(SIA)	1	1235.51	0	7.6e-06	62.75	1.06973e-05	2.24153	0	0	1	1	2	618.261	56.3603	1	0	1	1	2	618.261	56.3603
VQSGQTVALVGNSGCGK	2	5	1	P08183	Multidrug resistance protein 1 (EC 3.6.3.44) (ATP-binding cassette sub-family B member 1) (P-glycoprotein 1) (CD antigen CD243)	C15(SIA)	C15(SIA)	1	1769.82	0	2.142e-10	87.43	1.64724e-07	3.01922	0	0	1	1	2	885.413	43.8797	1	0	1	1	2	885.413	43.8797
SLVTQYLNATGNRWCSWSLSQAR	4	5	1	P08195	4F2 cell-surface antigen heavy chain (4F2hc) (4F2 heavy chain antigen) (Lymphocyte activation antigen 4F2 large subunit) (Solute carrier family 3 member 2) (CD antigen CD98)	C15(SIA)	C15(SIA)	1	2807.31	0	7.94e-06	30.43	0.146457	2.94038	1	0	1	1	3	936.44	77.159	1	0	1	1	3	936.435	79.712
WCSWSLSQAR	4	5	1	P08195	4F2 cell-surface antigen heavy chain (4F2hc) (4F2 heavy chain antigen) (Lymphocyte activation antigen 4F2 large subunit) (Solute carrier family 3 member 2) (CD antigen CD98)	C2(SIA)	C2(SIA)	1	1388.58	0	3.801e-05	39.47	0.00286403	2.69253	0	0	1	1	2	694.792	61.7766	1	0	1	1	2	694.795	58.4097
IFANTPDSGCVLGMR	8	6	1	P08237	ATP-dependent 6-phosphofructokinase, muscle type (ATP-PFK) (PFK-M) (EC 2.7.1.11) (6-phosphofructokinase type A) (Phosphofructo-1-kinase isozyme A) (PFK-A) (Phosphohexokinase)	C10(SIA)	C10(SIA)	1	1745.78	0	1.047e-11	103.92	2.356e-09	4.20838	0	0	1	1	2	873.388	62.1788	1	0	1	1	2	873.392	59.4535
LPLMECVQVTK	4	6	1	P08237	ATP-dependent 6-phosphofructokinase, muscle type (ATP-PFK) (PFK-M) (EC 2.7.1.11) (6-phosphofructokinase type A) (Phosphofructo-1-kinase isozyme A) (PFK-A) (Phosphohexokinase)	C6(SIA)	C6(SIA)	1	1441.68	0	2.339e-08	74.22	2.7948e-06	4.18308	0	0	1	1	2	721.342	51.9985	1	0	1	1	2	721.342	51.9985
AKFENLCK	6	3	1	P08238	Heat shock protein HSP 90-beta (HSP 90) (Heat shock 84 kDa) (HSP 84) (HSP84)	C7(SIA)	C7(SIA)	1	1117.51	0	0.004162	45.4	0.00116659	2.50909	1	0	1	1	2	559.258	37.1443	1	0	1	1	3	373.174	36.7488
CLELFSELAEDKENYKK	2	3	1	P08238	Heat shock protein HSP 90-beta (HSP 90) (Heat shock 84 kDa) (HSP 84) (HSP84)	C1(SIA)	C1(SIA)	1	2224.02	0	1.92e-13	65.94	3.01927e-05	5.76234	2	0	1	1	3	742.013	60.7753	1	0	1	1	3	742.013	60.7753
KRGFEVVYMTEPIDEYCVQQLK	10	3	1	P08238	Heat shock protein HSP 90-beta (HSP 90) (Heat shock 84 kDa) (HSP 84) (HSP84)	C17(SIA)	C17(SIA)	1	2840.33	0	5.546e-12	76.43	3.69931e-06	6.23463	2	0	1	1	3	947.454	63.8597	1	0	1	1	4	710.839	66.908
LVSSPCCIVTSTYGWTANMER	18	3	1	P08238	Heat shock protein HSP 90-beta (HSP 90) (Heat shock 84 kDa) (HSP 84) (HSP84)	C6(SIA) C7(SIA)	C6(SIA)C7(SIA)	2	2648.09	0	6.916e-07	79.98	4.19929e-07	3.41911	0	0	1	1	2	1324.55	79.2316	1	0	1	1	3	883.368	78.4561
RGFEVVYMTEPIDEYCVQQLK	2	3	1	P08238	Heat shock protein HSP 90-beta (HSP 90) (Heat shock 84 kDa) (HSP 84) (HSP84)	C16(SIA)	C16(SIA)	1	2712.24	0	4.475e-09	51.25	0.00101836	3.35226	1	0	1	1	3	904.751	72.5968	1	0	1	1	3	904.751	72.5968
RVFIMDSCDELIPEYLNFIR	2	3	1	P08238	Heat shock protein HSP 90-beta (HSP 90) (Heat shock 84 kDa) (HSP 84) (HSP84)	C8(SIA)	C8(SIA)	1	2638.24	0	5.005e-05	44.67	0.00530726	2.98681	1	0	1	1	3	880.084	89.439	1	0	1	1	3	880.084	89.439
VTISNRLVSSPCCIVTSTYGWTANMER	1	1	1	P08238	Heat shock protein HSP 90-beta (HSP 90) (Heat shock 84 kDa) (HSP 84) (HSP84)	C12(SIA) C13(SIA)	C12(SIA)C13(SIA)	2	3319.48	0.001	0.02338	23.26	0.635161		1	0	1	1	3	1107.16	77.8777
GTGSGGQLQDLDCSSSDDEGAAQNSTKPSATK	5	3	1	P08240	Signal recognition particle receptor subunit alpha (SR-alpha) (Docking protein alpha) (DP-alpha)	C13(SIA)	C13(SIA)	1	3277.37	0	7.569e-11	82.36	3.74303e-07	4.59904	0	0	1	1	3	1093.13	43.7568	1	0	1	1	3	1093.13	43.7568
GTGSGGQLQDLDCSSSDDEGAAQNSTKPSATKGTLGGMFGMLK	2	3	1	P08240	Signal recognition particle receptor subunit alpha (SR-alpha) (Docking protein alpha) (DP-alpha)	C13(SIA)	C13(SIA)	1	4370.93	0	1.855e-11	71.81	7.37616e-06	4.60866	1	0	1	1	4	1093.49	66.9392	1	0	1	1	4	1093.49	66.9392
NVAADIAVQLCESVANKLEGK	3	3	1	P08240	Signal recognition particle receptor subunit alpha (SR-alpha) (Docking protein alpha) (DP-alpha)	C11(SIA)	C11(SIA)	1	2337.15	0	2.454e-10	75.45	4.27795e-06	3.39909	1	0	1	1	3	779.721	82.5198	1	0	1	1	3	779.721	82.5198
AMTEDGFLAVCSEAK	2	6	1	P08243	Asparagine synthetase [glutamine-hydrolyzing] (EC 6.3.5.4) (Cell cycle control protein TS11) (Glutamine-dependent asparagine synthetase)	C11(SIA)	C11(SIA)	1	1752.72	0	9.503e-07	49.51	0.000336951	3.96636	0	0	1	1	2	876.863	56.515	1	0	1	1	2	876.863	56.515
IAHRGPDAFRFENVNGYTNCCFGFHR	1	6	1	P08243	Asparagine synthetase [glutamine-hydrolyzing] (EC 6.3.5.4) (Cell cycle control protein TS11) (Glutamine-dependent asparagine synthetase)	C20(SIA) C21(SIA)	C20(SIA)C21(SIA)	2	3358.42	0	0.005197			2.79735	2							1	0	1	1	4	840.36	60.052
FAAAYCR	4	5	1	P08559	Pyruvate dehydrogenase E1 component subunit alpha, somatic form, mitochondrial (EC 1.2.4.1) (PDHE1-A type I)	C6(SIA)	C6(SIA)	1	966.387	0	0.001307	43.12	0.000487528	2.2233	0	0	1	1	2	483.697	36.6043	1	0	1	1	2	483.697	39.6418
HSQTDQEPMCPVGMNK	2	2	1	P08572	Collagen alpha-2(IV) chain [Cleaved into: Canstatin]	C10(SIA)	C10(SIA)	1	1966.78	0	2.827e-09	47.11	0.000561236	3.18598	0	0	1	1	3	656.266	41.0264	1	0	1	1	3	656.266	41.0264
HLVGVCYTEDEAKELAAEVEVQDGPNEDGEMFMRPGK	2	2	1	P08574	Cytochrome c1, heme protein, mitochondrial (Complex III subunit 4) (Complex III subunit IV) (Cytochrome b-c1 complex subunit 4) (Ubiquinol-cytochrome-c reductase complex cytochrome c1 subunit) (Cytochrome c-1)	C6(SIA)	C6(SIA)	1	4274.86	0	1.518e-09	59.42	0.000111716	3.87979	1	0	1	1	4	1069.47	73.3783	1	0	1	1	4	1069.47	73.3783
GHFGCVYHGTLLDNDGKKIHCAVK	5	3	1	P08581	Hepatocyte growth factor receptor (HGF receptor) (EC 2.7.10.1) (HGF/SF receptor) (Proto-oncogene c-Met) (Scatter factor receptor) (SF receptor) (Tyrosine-protein kinase Met)	C5(SIA) C21(SIA)	C5(SIA)C21(SIA)	2	2942.32	0	3.076e-06	34.31	0.0467799	4.98137	2	0	1	1	4	736.335	48.9422	1	0	1	1	5	589.269	48.9929
NCMLDEKFTVK	3	3	1	P08581	Hepatocyte growth factor receptor (HGF receptor) (EC 2.7.10.1) (HGF/SF receptor) (Proto-oncogene c-Met) (Scatter factor receptor) (SF receptor) (Tyrosine-protein kinase Met)	C2(SIA)	C2(SIA)	1	1508.65	0	2.191e-06	64.12	1.45996e-05	2.85632	1	0	1	1	3	503.554	47.0793	1	0	1	1	2	754.826	46.9154
SNSEIICCTTPSLQQLNLQLPLKTK	2	3	1	P08581	Hepatocyte growth factor receptor (HGF receptor) (EC 2.7.10.1) (HGF/SF receptor) (Proto-oncogene c-Met) (Scatter factor receptor) (SF receptor) (Tyrosine-protein kinase Met)	C7(SIA) C8(SIA)	C7(SIA)C8(SIA)	2	3103.49	0	1.142e-05	45.09	0.00536008	3.19757	1	0	1	1	3	1035.17	75.1702	1	0	1	1	3	1035.17	75.1702
DTSCVNPPTVQNAYIVSR	2	2	1	P08603	Complement factor H (H factor 1)	C4(SIA)	C4(SIA)	1	2128.97	0	4.758e-09	64.03	4.21461e-05	3.06211	0	0	1	1	3	710.327	56.8343	1	0	1	1	3	710.327	56.8343
HRTGDEITYQCR	2	2	1	P08603	Complement factor H (H factor 1)	C11(SIA)	C11(SIA)	1	1643.7	0	4.605e-06	38.06	0.0060103	3.30803	1	0	1	1	3	548.57	33.1369	1	0	1	1	3	548.57	33.1369
DQPQKEEDLGPAVHHVYELINQGPSSISQGVLELSCPQALEGQQLLYVTR	1	1	1	P08648	Integrin alpha-5 (CD49 antigen-like family member E) (Fibronectin receptor subunit alpha) (Integrin alpha-F) (VLA-5) (CD antigen CD49e) [Cleaved into: Integrin alpha-5 heavy chain; Integrin alpha-5 light chain]	C36(SIA)	C36(SIA)	1	5681.75	0.001	0.02246	23.67	0.507712		1	0	1	1	4	1421.19	87.4527
ILEYAPCR	1	1	1	P08648	Integrin alpha-5 (CD49 antigen-like family member E) (Fibronectin receptor subunit alpha) (Integrin alpha-F) (VLA-5) (CD antigen CD49e) [Cleaved into: Integrin alpha-5 heavy chain; Integrin alpha-5 light chain]	C7(SIA)	C7(SIA)	1	1129.51	0	0.0007994	30.2	0.0319445		0	0	1	1	2	565.257	46.4635
LLVCDLGNPMK	2	3	1	P08648	Integrin alpha-5 (CD49 antigen-like family member E) (Fibronectin receptor subunit alpha) (Integrin alpha-F) (VLA-5) (CD antigen CD49e) [Cleaved into: Integrin alpha-5 heavy chain; Integrin alpha-5 light chain]	C4(SIA)	C4(SIA)	1	1383.64	0	0.0007361	45.61	0.00174766	2.15295	0	0	1	1	2	692.322	57.7332	1	0	1	1	2	692.322	57.7332
TEKEPLSDPVGTCYLSTDNFTR	9	3	1	P08648	Integrin alpha-5 (CD49 antigen-like family member E) (Fibronectin receptor subunit alpha) (Integrin alpha-F) (VLA-5) (CD antigen CD49e) [Cleaved into: Integrin alpha-5 heavy chain; Integrin alpha-5 light chain]	C13(SIA)	C13(SIA)	1	2639.14	0	5.269e-12	73.31	4.12294e-06	4.23138	1	0	1	1	3	880.386	64.8807	1	0	1	1	3	880.386	64.8807
VTAPPEAEYSGLVRHPGNFSSLSCDYFAVNQSR	4	3	1	P08648	Integrin alpha-5 (CD49 antigen-like family member E) (Fibronectin receptor subunit alpha) (Integrin alpha-F) (VLA-5) (CD antigen CD49e) [Cleaved into: Integrin alpha-5 heavy chain; Integrin alpha-5 light chain]	C24(SIA)	C24(SIA)	1	3765.68	0	0.000689	44.06	0.00495911	3.47463	1	0	1	1	4	942.175	70.9734	1	0	1	1	4	942.176	71.1335
VTGLNCTTNHPINPK	2	3	1	P08648	Integrin alpha-5 (CD49 antigen-like family member E) (Fibronectin receptor subunit alpha) (Integrin alpha-F) (VLA-5) (CD antigen CD49e) [Cleaved into: Integrin alpha-5 heavy chain; Integrin alpha-5 light chain]	C6(SIA)	C6(SIA)	1	1774.81	0	2.012e-07	53.61	0.000392178	3.96935	0	0	1	1	3	592.275	41.2776	1	0	1	1	3	592.275	41.2776
AAQCGHPVLCVQPHHIGVAVK	4	4	1	P08651	Nuclear factor 1 C-type (NF1-C) (Nuclear factor 1/C) (CCAAT-box-binding transcription factor) (CTF) (Nuclear factor I/C) (NF-I/C) (NFI-C) (TGGCA-binding protein)	C4(SIA) C10(SIA)	C4(SIA)C10(SIA)	2	2494.16	0	1.589e-08	45.5	0.00419939	5.02553	0	0	1	1	3	832.06	50.7849	1	0	1	1	3	832.06	50.7849
DIRPECREDFVLSITGK	2	4	1	P08651	Nuclear factor 1 C-type (NF1-C) (Nuclear factor 1/C) (CCAAT-box-binding transcription factor) (CTF) (Nuclear factor I/C) (NF-I/C) (NFI-C) (TGGCA-binding protein)	C6(SIA)	C6(SIA)	1	2143.02	0	9.607e-07	39.93	0.0131452	3.04951	1	0	1	1	3	715.011	63.0832	1	0	1	1	3	715.011	63.0832
KAPGCVLSNPDQKGK	8	4	1	P08651	Nuclear factor 1 C-type (NF1-C) (Nuclear factor 1/C) (CCAAT-box-binding transcription factor) (CTF) (Nuclear factor I/C) (NF-I/C) (NFI-C) (TGGCA-binding protein)	C5(SIA)	C5(SIA)	1	1706.82	0	1.488e-08	54.51	0.000419487	4.47307	2	0	1	1	3	569.614	32.6652	1	0	1	1	3	569.613	32.9881
QVQSLTCEVDALK	4	5	1	P08670	Vimentin	C7(SIA)	C7(SIA)	1	1598.75	0	4.066e-08	73.83	3.60387e-06	3.98103	0	0	1	1	2	799.877	62.1338	1	0	1	1	2	799.879	59.042
QVQSLTCEVDALKGTNESLER	1	5	1	P08670	Vimentin	C7(SIA)	C7(SIA)	1	2528.16	0	9.538e-08	75.68	3.59491e-06		1	0	1	1	2	1264.58	72.7079
RQVQSLTCEVDALKGTNESLER	46	5	1	P08670	Vimentin	C8(SIA)	C8(SIA)	1	2641.26	0	7.086e-11	92.82	8.5464e-08	7.24622	2	0	1	1	3	881.094	59.8457	1	0	1	1	3	881.091	54.4522
LCQDLGPGAFR	2	2	1	P08697	Alpha-2-antiplasmin (Alpha-2-AP) (Alpha-2-plasmin inhibitor) (Alpha-2-PI) (Serpin F2)	C2(SIA)	C2(SIA)	1	1341.6	0	1.39e-06	62.85	2.74964e-05	2.37923	0	0	1	1	2	671.302	56.2665	1	0	1	1	2	671.302	56.2665
CSRAEAEAWYQTKFETLQAQAGK	14	6	1	P08729	Keratin, type II cytoskeletal 7 (Cytokeratin-7) (CK-7) (Keratin-7) (K7) (Sarcolectin) (Type-II keratin Kb7)	C1(SIA)	C1(SIA)	1	2781.26	0	1.202e-11	96.59	2.90985e-08	7.58936	2	0	1	1	3	927.758	62.0185	1	0	1	1	3	927.755	61.8639
DGGVQACFSR	3	1	1	P08754	Guanine nucleotide-binding protein G(k) subunit alpha (G(i) alpha-3)	C7(SIA)	C7(SIA)	1	1204.48	0	4.434e-05	46.37	0.000250282	2.58447	0	0	1	1	2	602.742	43.6312	1	0	1	1	2	602.742	43.6312
IIHEDGYSEDECKQYK	4	1	1	P08754	Guanine nucleotide-binding protein G(k) subunit alpha (G(i) alpha-3)	C12(SIA)	C12(SIA)	1	2121.88	0	6.802e-08	45.5	0.0011964	4.56344	1	0	1	1	3	707.964	37.2014	1	0	1	1	3	707.964	37.2014
ADHQPLTEASYVNLPTIALCNTDSPLR	15	3	1	P08865	40S ribosomal protein SA (37 kDa laminin receptor precursor) (37LRP) (37/67 kDa laminin receptor) (LRP/LR) (67 kDa laminin receptor) (67LR) (Colon carcinoma laminin-binding protein) (Laminin receptor 1) (LamR) (Laminin-binding protein precursor p40) (LBP/p40) (Multidrug resistance-associated protein MGr1-Ag) (NEM/1CHD4)	C20(SIA)	C20(SIA)	1	3104.47	0	5.68e-15	86.09	4.24536e-07	6.1971	0	0	1	1	3	1035.49	74.7952	1	0	1	1	3	1035.49	74.7952
LLVVTDPRADHQPLTEASYVNLPTIALCNTDSPLR	2	3	1	P08865	40S ribosomal protein SA (37 kDa laminin receptor precursor) (37LRP) (37/67 kDa laminin receptor) (LRP/LR) (67 kDa laminin receptor) (67LR) (Colon carcinoma laminin-binding protein) (Laminin receptor 1) (LamR) (Laminin-binding protein precursor p40) (LBP/p40) (Multidrug resistance-associated protein MGr1-Ag) (NEM/1CHD4)	C28(SIA)	C28(SIA)	1	3997.99	0	1.997e-05	23.89	0.568381	4.03843	1	0	1	1	3	1333.33	75.3166	1	0	1	1	3	1333.33	75.3166
YVDIAIPCNNK	7	3	1	P08865	40S ribosomal protein SA (37 kDa laminin receptor precursor) (37LRP) (37/67 kDa laminin receptor) (LRP/LR) (67 kDa laminin receptor) (67LR) (Colon carcinoma laminin-binding protein) (Laminin receptor 1) (LamR) (Laminin-binding protein precursor p40) (LBP/p40) (Multidrug resistance-associated protein MGr1-Ag) (NEM/1CHD4)	C8(SIA)	C8(SIA)	1	1414.64	0	6.071e-05	50.21	0.000450196	2.88031	0	0	1	1	2	707.823	53.4338	1	0	1	1	2	707.825	50.9003
CCGAANYTDWEKIPSMSK	8	7	1	P08962	CD63 antigen (Granulophysin) (Lysosomal-associated membrane protein 3) (LAMP-3) (Melanoma-associated antigen ME491) (OMA81H) (Ocular melanoma-associated antigen) (Tetraspanin-30) (Tspan-30) (CD antigen CD63)	C1(SIA) C2(SIA)	C1(SIA)C2(SIA)	2	2334.88	0	5.093e-10	75.63	3.61055e-07	6.49055	1	0	1	1	3	778.966	67.0509	1	0	1	1	3	778.966	67.0509
GCFQAEIVPVTTTVHDDKGTK	8	9	1	P09110	3-ketoacyl-CoA thiolase, peroxisomal (EC 2.3.1.16) (Acetyl-CoA acyltransferase) (Beta-ketothiolase) (Peroxisomal 3-oxoacyl-CoA thiolase)	C2(SIA)	C2(SIA)	1	2411.12	0	6.785e-11	68.45	1.98902e-05	5.74155	1	0	1	1	4	603.536	53.9584	1	0	1	1	4	603.536	53.9584
GCFQAEIVPVTTTVHDDKGTKR	4	9	1	P09110	3-ketoacyl-CoA thiolase, peroxisomal (EC 2.3.1.16) (Acetyl-CoA acyltransferase) (Beta-ketothiolase) (Peroxisomal 3-oxoacyl-CoA thiolase)	C2(SIA)	C2(SIA)	1	2567.23	0	5.022e-10	67.1	2.90429e-05	5.43433	2	0	1	1	3	856.415	46.759	1	0	1	1	4	642.562	50.8918
ASCLYGQLPK	7	2	1	P09211	Glutathione S-transferase P (EC 2.5.1.18) (GST class-pi) (GSTP1-1)	C3(SIA)	C3(SIA)	1	1244.57	0	6.383e-06	42.59	0.0022473	2.99054	0	0	1	1	2	622.789	48.6912	1	0	1	1	2	622.789	52.8258
ASCLYGQLPKFQDGDLTLYQSNTILR	1	1	1	P09211	Glutathione S-transferase P (EC 2.5.1.18) (GST class-pi) (GSTP1-1)	C3(SIA)	C3(SIA)	1	3110.52	0.006	0.1161	21.67	1.1311		1	0	1	1	3	1037.51	77.2664
TLGLYGKDQQEAALVDMVNDGVEDLRCK	2	2	1	P09211	Glutathione S-transferase P (EC 2.5.1.18) (GST class-pi) (GSTP1-1)	C27(SIA)	C27(SIA)	1	3245.54	0	1.424e-10	69.64	1.99468e-05	5.51678	2	0	1	1	3	1082.52	75.9877	1	0	1	1	3	1082.52	75.9877
FYCDYCDTYLTHDSPSVR	2	2	1	P09234	U1 small nuclear ribonucleoprotein C (U1 snRNP C) (U1-C) (U1C)	C3(SIA) C6(SIA)	C3(SIA)C6(SIA)	2	2514.93	0	3.033e-10	64.5	3.58362e-06	4.2242	0	0	1	1	3	838.981	60.309	1	0	1	1	3	838.981	60.309
FYCDYCDTYLTHDSPSVRK	6	2	1	P09234	U1 small nuclear ribonucleoprotein C (U1 snRNP C) (U1-C) (U1C)	C3(SIA) C6(SIA)	C3(SIA)C6(SIA)	2	2643.02	0	2.084e-09	45.68	0.000589463	4.49147	1	0	1	1	3	881.68	55.2767	1	0	1	1	3	881.68	55.2767
PKFYCDYCDTYLTHDSPSVR	5	1	1	P09234	U1 small nuclear ribonucleoprotein C (U1 snRNP C) (U1-C) (U1C)	C5(SIA) C8(SIA)	C5(SIA)C8(SIA)	2	2740.07	0	9.462e-13	81.89	1.47872e-07		1	0	1	1	3	914.029	59.3379
PKFYCDYCDTYLTHDSPSVRK	5	1	1	P09234	U1 small nuclear ribonucleoprotein C (U1 snRNP C) (U1-C) (U1C)	C5(SIA) C8(SIA)	C5(SIA)C8(SIA)	2	2868.17	0	1.553e-10	74.25	1.5353e-06		2	0	1	1	3	956.729	54.888
ACGLVASNLNLKPGECLR	8	1	1	P09382	Galectin-1 (Gal-1) (14 kDa laminin-binding protein) (HLBP14) (14 kDa lectin) (Beta-galactoside-binding lectin L-14-I) (Galaptin) (HBL) (HPL) (Lactose-binding lectin 1) (Lectin galactoside-binding soluble 1) (Putative MAPK-activating protein PM12) (S-Lac lectin 1)	N-Term(Acetyl) C2(SIA) C16(SIA)	N-Term(Acetyl)C2(SIA)C16(SIA)	2	2230.02	0	9.143e-11	80.52	1.08056e-06		0	0	1	1	2	1115.51	70.2309
ACGLVASNLNLKPGECLR	1	1	1	P09382	Galectin-1 (Gal-1) (14 kDa laminin-binding protein) (HLBP14) (14 kDa lectin) (Beta-galactoside-binding lectin L-14-I) (Galaptin) (HBL) (HPL) (Lactose-binding lectin 1) (Lectin galactoside-binding soluble 1) (Putative MAPK-activating protein PM12) (S-Lac lectin 1)	N-Term(Acetyl) C2(SIA)	N-Term(Acetyl)C2(SIA)	1	2065	0	3.451e-10	74.54	4.66521e-06		0	0	1	1	2	1033	68.7052
DSNNLCLHFNPR	24	1	1	P09382	Galectin-1 (Gal-1) (14 kDa laminin-binding protein) (HLBP14) (14 kDa lectin) (Beta-galactoside-binding lectin L-14-I) (Galaptin) (HBL) (HPL) (Lactose-binding lectin 1) (Lectin galactoside-binding soluble 1) (Putative MAPK-activating protein PM12) (S-Lac lectin 1)	C6(SIA)	C6(SIA)	1	1594.68	0	4.449e-09	84.05	1.50139e-07	4.04391	0	0	1	1	2	797.842	54.7003	1	0	1	1	2	797.844	50.606
FNAHGDANTIVCNSK	20	1	1	P09382	Galectin-1 (Gal-1) (14 kDa laminin-binding protein) (HLBP14) (14 kDa lectin) (Beta-galactoside-binding lectin L-14-I) (Galaptin) (HBL) (HPL) (Lactose-binding lectin 1) (Lectin galactoside-binding soluble 1) (Putative MAPK-activating protein PM12) (S-Lac lectin 1)	C12(SIA)	C12(SIA)	1	1756.73	0	1.481e-09	107.55	5.61657e-10	5.54166	0	0	1	1	2	878.867	39.8566	1	0	1	1	2	878.869	40.103
FNAHGDANTIVCNSKDGGAWGTEQR	79	1	1	P09382	Galectin-1 (Gal-1) (14 kDa laminin-binding protein) (HLBP14) (14 kDa lectin) (Beta-galactoside-binding lectin L-14-I) (Galaptin) (HBL) (HPL) (Lactose-binding lectin 1) (Lectin galactoside-binding soluble 1) (Putative MAPK-activating protein PM12) (S-Lac lectin 1)	C12(SIA)	C12(SIA)	1	2813.2	0	2.289e-16	119.92	7.05375e-11	7.29156	1	0	1	1	3	938.403	49.1443	1	0	1	1	4	704.055	49.1579
SFVLNLGKDSNNLCLHFNPR	28	1	1	P09382	Galectin-1 (Gal-1) (14 kDa laminin-binding protein) (HLBP14) (14 kDa lectin) (Beta-galactoside-binding lectin L-14-I) (Galaptin) (HBL) (HPL) (Lactose-binding lectin 1) (Lectin galactoside-binding soluble 1) (Putative MAPK-activating protein PM12) (S-Lac lectin 1)	C14(SIA)	C14(SIA)	1	2453.17	0	1.136e-10	80.92	1.20313e-06	5.49605	1	0	1	1	3	818.4	68.3488	1	0	1	1	3	818.4	68.3488
GAVHQLCQSLAGK	2	2	1	P09417	Dihydropteridine reductase (EC 1.5.1.34) (HDHPR) (Quinoid dihydropteridine reductase) (Short chain dehydrogenase/reductase family 33C member 1)	C7(SIA)	C7(SIA)	1	1476.7	0	1.537e-11	81.47	5.94876e-07	4.23421	0	0	1	1	2	738.851	46.3941	1	0	1	1	2	738.851	46.3941
RPPSAFFLFCSEYRPK	2	5	1	P09429	High mobility group protein B1 (High mobility group protein 1) (HMG-1)	C10(SIA)	C10(SIA)	1	2109.99	0	1.453e-08	45.72	0.00342264	3.43766	0	0	1	1	3	704.001	68.6775	1	0	1	1	3	704.001	68.6775
ITQSNAILCYIAR	2	6	1	P09488	Glutathione S-transferase Mu 1 (EC 2.5.1.18) (GST HB subunit 4) (GST class-mu 1) (GSTM1-1) (GSTM1a-1a) (GSTM1b-1b) (GTH4)	C9(SIA)	C9(SIA)	1	1630.8	0	2.062e-08	62.53	6.30792e-05	2.04963	0	0	1	1	2	815.903	72.0278	1	0	1	1	2	815.903	72.0278
LCDFNPK	6	3	1	P09496	Clathrin light chain A (Lca)	C2(SIA)	C2(SIA)	1	1001.41	0.001	0.0159	37.2	0.00260095	2.68307	0	0	1	1	2	501.21	42.483	1	0	1	1	2	501.21	42.483
VAQLCDFNPK	4	2	1	P09497	Clathrin light chain B (Lcb)	C5(SIA)	C5(SIA)	1	1299.58	0	2.715e-06	57.33	9.56072e-05	2.93709	0	0	1	1	2	650.292	49.124	1	0	1	1	2	650.292	49.124
GAGTDEGCLIEILASR	2	4	1	P09525	Annexin A4 (35-beta calcimedin) (Annexin IV) (Annexin-4) (Carbohydrate-binding protein p33/p41) (Chromobindin-4) (Endonexin I) (Lipocortin IV) (P32.5) (PP4-X) (Placental anticoagulant protein II) (PAP-II) (Protein II)	C8(SIA)	C8(SIA)	1	1769.81	0	1.996e-13	99.42	1.04116e-08	3.52684	0	0	1	1	2	885.409	78.2445	1	0	1	1	2	885.409	78.2445
FCDYGKAPGAEEYAQQDVLKK	10	1	1	P09543	2',3'-cyclic-nucleotide 3'-phosphodiesterase (CNP) (CNPase) (EC 3.1.4.37)	C2(SIA)	C2(SIA)	1	2525.13	0	1.063e-06	84.51	4.05681e-07	6.3527	2	0	1	1	3	842.382	51.3296	1	0	1	1	4	632.038	51.4771
LDCAQLKEK	2	1	1	P09543	2',3'-cyclic-nucleotide 3'-phosphodiesterase (CNP) (CNPase) (EC 3.1.4.37)	C3(SIA)	C3(SIA)	1	1212.57	0	2.583e-07	58.55	7.82664e-05	2.48729	1	0	1	1	2	606.787	34.3595	1	0	1	1	2	606.787	34.3595
RPPGVLHCTTK	2	1	1	P09543	2',3'-cyclic-nucleotide 3'-phosphodiesterase (CNP) (CNPase) (EC 3.1.4.37)	C8(SIA)	C8(SIA)	1	1373.67	0	1.965e-06	37.27	0.0174281	3.27243	0	0	1	1	3	458.562	30.9513	1	0	1	1	3	458.562	30.9513
NETLGGTCLNVGCIPSK	6	3	1	P09622	Dihydrolipoyl dehydrogenase, mitochondrial (EC 1.8.1.4) (Dihydrolipoamide dehydrogenase) (Glycine cleavage system L protein)	C8(SIA) C13(SIA)	C8(SIA)C13(SIA)	2	2035.86	0	6.134e-12	83.11	2.68026e-07	3.317	0	0	1	1	2	1018.43	61.1987	1	0	1	1	2	1018.43	61.1987
VCHAHPTLSEAFR	10	3	1	P09622	Dihydrolipoyl dehydrogenase, mitochondrial (EC 1.8.1.4) (Dihydrolipoamide dehydrogenase) (Glycine cleavage system L protein)	C2(SIA)	C2(SIA)	1	1632.73	0	1.8e-08	55.23	0.000182649	5.05113	0	0	1	1	3	544.915	44.9863	1	0	1	1	3	544.915	41.0968
VCHAHPTLSEAFREANLAASFGK	6	3	1	P09622	Dihydrolipoyl dehydrogenase, mitochondrial (EC 1.8.1.4) (Dihydrolipoamide dehydrogenase) (Glycine cleavage system L protein)	C2(SIA)	C2(SIA)	1	2621.23	0	7.072e-06	20.75	1.27261	4.50337	1	0	1	1	3	874.415	60.783	1	0	1	1	3	874.415	60.5863
GFAFVTFDDHDSVDKIVIQKYHTVNGHNCEVR	6	1	1	P09651	Heterogeneous nuclear ribonucleoprotein A1 (hnRNP A1) (Helix-destabilizing protein) (Single-strand RNA-binding protein) (hnRNP core protein A1) [Cleaved into: Heterogeneous nuclear ribonucleoprotein A1, N-terminally processed]	C29(SIA)	C29(SIA)	1	3856.78	0	1.778e-05	19.04	2.11868	4.44632	2	0	1	1	4	964.952	64.3804	1	0	1	1	4	964.948	64.4131
SHFEQWGTLTDCVVMRDPNTKR	8	1	1	P09651	Heterogeneous nuclear ribonucleoprotein A1 (hnRNP A1) (Helix-destabilizing protein) (Single-strand RNA-binding protein) (hnRNP core protein A1) [Cleaved into: Heterogeneous nuclear ribonucleoprotein A1, N-terminally processed]	C12(SIA)	C12(SIA)	1	2801.25	0	6.442e-07	54.79	0.000371556	4.79367	2	0	1	1	4	701.067	55.7567	1	0	1	1	4	701.066	55.7014
YHTVNGHNCEVR	5	1	1	P09651	Heterogeneous nuclear ribonucleoprotein A1 (hnRNP A1) (Helix-destabilizing protein) (Single-strand RNA-binding protein) (hnRNP core protein A1) [Cleaved into: Heterogeneous nuclear ribonucleoprotein A1, N-terminally processed]	C9(SIA)	C9(SIA)	1	1593.66	0	1.154e-07	69.07	3.62967e-06	4.51638	0	0	1	1	2	797.333	27.315	1	0	1	1	3	531.891	27.2917
YHTVNGHNCEVRK	10	1	1	P09651	Heterogeneous nuclear ribonucleoprotein A1 (hnRNP A1) (Helix-destabilizing protein) (Single-strand RNA-binding protein) (hnRNP core protein A1) [Cleaved into: Heterogeneous nuclear ribonucleoprotein A1, N-terminally processed]	C9(SIA)	C9(SIA)	1	1722.74	0	1.006e-06	37.96	0.00859762	4.91989	1	0	1	1	3	574.917	26.5729	1	0	1	1	3	574.918	26.4601
ASLCISTK	2	2	1	P09874	Poly [ADP-ribose] polymerase 1 (PARP-1) (EC 2.4.2.30) (ADP-ribosyltransferase diphtheria toxin-like 1) (ARTD1) (NAD(+) ADP-ribosyltransferase 1) (ADPRT 1) (Poly[ADP-ribose] synthase 1)	C4(SIA)	C4(SIA)	1	987.455	0	0.0006005	42.38	0.00210427	2.40205	0	0	1	1	2	494.231	42.9242	1	0	1	1	2	494.231	42.9242
ASLCISTKK	3	2	1	P09874	Poly [ADP-ribose] polymerase 1 (PARP-1) (EC 2.4.2.30) (ADP-ribosyltransferase diphtheria toxin-like 1) (ARTD1) (NAD(+) ADP-ribosyltransferase 1) (ADPRT 1) (Poly[ADP-ribose] synthase 1)	C4(SIA)	C4(SIA)	1	1115.55	0	8.626e-05	48.9	0.000953949	2.38063	1	0	1	1	2	558.28	36.9678	1	0	1	1	2	558.28	36.9678
KCSESIPKDSLR	2	2	1	P09874	Poly [ADP-ribose] polymerase 1 (PARP-1) (EC 2.4.2.30) (ADP-ribosyltransferase diphtheria toxin-like 1) (ARTD1) (NAD(+) ADP-ribosyltransferase 1) (ADPRT 1) (Poly[ADP-ribose] synthase 1)	C2(SIA)	C2(SIA)	1	1527.72	0	0.000504	35.8	0.0197139	3.48577	2	0	1	1	3	509.911	35.5392	1	0	1	1	3	509.911	35.5392
NTHATTHNAYDLEVIDIFKIEREGECQR	4	2	1	P09874	Poly [ADP-ribose] polymerase 1 (PARP-1) (EC 2.4.2.30) (ADP-ribosyltransferase diphtheria toxin-like 1) (ARTD1) (NAD(+) ADP-ribosyltransferase 1) (ADPRT 1) (Poly[ADP-ribose] synthase 1)	C26(SIA)	C26(SIA)	1	3467.59	0	5.326e-06	35.65	0.0448565	4.74803	2	0	1	1	4	867.655	68.2151	1	0	1	1	4	867.655	68.2151
VCSTNDLKELLIFNK	3	2	1	P09874	Poly [ADP-ribose] polymerase 1 (PARP-1) (EC 2.4.2.30) (ADP-ribosyltransferase diphtheria toxin-like 1) (ARTD1) (NAD(+) ADP-ribosyltransferase 1) (ADPRT 1) (Poly[ADP-ribose] synthase 1)	C2(SIA)	C2(SIA)	1	1901.94	0	1.33e-09	68.22	1.90962e-05	4.28524	1	0	1	1	2	951.473	72.9776	1	0	1	1	2	951.473	72.9776
VCSTNDLKELLIFNKQQVPSGESAILDR	2	2	1	P09874	Poly [ADP-ribose] polymerase 1 (PARP-1) (EC 2.4.2.30) (ADP-ribosyltransferase diphtheria toxin-like 1) (ARTD1) (NAD(+) ADP-ribosyltransferase 1) (ADPRT 1) (Poly[ADP-ribose] synthase 1)	C2(SIA)	C2(SIA)	1	3282.63	0	9.498e-12	96.41	3.45583e-08	4.6415	2	0	1	1	3	1094.88	72.8059	1	0	1	1	3	1094.88	72.8059
WYHPGCFVK	2	2	1	P09874	Poly [ADP-ribose] polymerase 1 (PARP-1) (EC 2.4.2.30) (ADP-ribosyltransferase diphtheria toxin-like 1) (ARTD1) (NAD(+) ADP-ribosyltransferase 1) (ADPRT 1) (Poly[ADP-ribose] synthase 1)	C6(SIA)	C6(SIA)	1	1301.55	0	0.002126	27.41	0.0490189	2.42791	0	0	1	1	2	651.277	53.908	1	0	1	1	2	651.277	53.908
AGDTVSYVICQDGSNLTASQR	3	2	1	P09884	DNA polymerase alpha catalytic subunit (EC 2.7.7.7) (DNA polymerase alpha catalytic subunit p180)	C10(SIA)	C10(SIA)	1	2350.03	0	0.0005536	24.71	0.322683	3.90203	0	0	1	1	3	784.016	61.0922	1	0	1	1	3	784.016	61.0922
LFAGCAVKS	1	1	1	P09884	DNA polymerase alpha catalytic subunit (EC 2.7.7.7) (DNA polymerase alpha catalytic subunit p180)	C5(SIA)	C5(SIA)	1	1060.49	0	0.001147	39.27	0.00509299		1	0	1	1	2	530.746	44.9478
VKAGDTVSYVICQDGSNLTASQR	2	2	1	P09884	DNA polymerase alpha catalytic subunit (EC 2.7.7.7) (DNA polymerase alpha catalytic subunit p180)	C12(SIA)	C12(SIA)	1	2577.19	0	6.104e-10	61.23	0.000107617	4.57879	1	0	1	1	3	859.736	58.103	1	0	1	1	3	859.736	58.103
FNQCNTTRGNEVISVMNR	7	4	1	P09923	Intestinal-type alkaline phosphatase (IAP) (Intestinal alkaline phosphatase) (EC 3.1.3.1)	C4(SIA)	C4(SIA)	1	2248.98	0	8.993e-07	31.47	0.0551392	4.24566	1	0	1	1	3	750.332	54.5977	1	0	1	1	3	750.33	54.4294
AILPCQDTPSVK	6	4	1	P09960	Leukotriene A-4 hydrolase (LTA-4 hydrolase) (EC 3.3.2.6) (Leukotriene A(4) hydrolase)	C5(SIA)	C5(SIA)	1	1436.68	0	3.95e-07	62.22	5.28416e-05	2.6432	0	0	1	1	2	718.844	47.4706	1	0	1	1	2	718.844	47.4706
PEIVDTCSLASPASVCR	1	1	1	P09960	Leukotriene A-4 hydrolase (LTA-4 hydrolase) (EC 3.3.2.6) (Leukotriene A(4) hydrolase)	C7(SIA) C16(SIA)	C7(SIA)C16(SIA)	2	2077.86	0	9.551e-15	101.82	3.285e-09		0	0	1	1	2	1039.43	59.7095
SSALQWLTPEQTSGKEHPYLFSQCQAIHCR	2	4	1	P09960	Leukotriene A-4 hydrolase (LTA-4 hydrolase) (EC 3.3.2.6) (Leukotriene A(4) hydrolase)	C24(SIA) C29(SIA)	C24(SIA)C29(SIA)	2	3775.68	0	1.471e-05	23.04	0.612795	4.15122	1	0	1	1	4	944.674	67.6656	1	0	1	1	4	944.674	67.6656
AFLLDPDRCVVQR	1	2	1	P0CB43		C9(SIA)	C9(SIA)	1	1696.82	0	0.003257	19.37	1.25901		1	0	1	1	3	566.277	59.1435
ALCTPGYNAR	2	2	1	P0CB43		C3(SIA)	C3(SIA)	1	1230.53	0	0.0001497	38.96	0.0032082	2.27142	0	0	1	1	2	615.768	42.369	1	0	1	1	2	615.768	42.369
HVLALTGCGPGR	4	2	1	P0CB43		C8(SIA)	C8(SIA)	1	1345.64	0	2.292e-08	64.48	2.52189e-05	3.4278	0	0	1	1	2	673.324	44.4538	1	0	1	1	2	673.324	44.4538
SYSCQVTHEGSTVEK	7	35	1	P0CF74	Ig lambda-6 chain C region	C4(SIA)	C4(SIA)	1	1819.75	0	8.123e-07	60.51	3.00105e-05	2.78432	0	0	1	1	2	910.377	36.8158	1	0	1	1	3	607.254	36.8006
RVCEEIAIIPSK	1	4	1	P0CW22		C3(SIA)	C3(SIA)	1	1522.76	0.004	0.06769			2.4713	1							1	0	1	1	2	761.886	52.8563
RVCEEIAIIPSKK	6	4	1	P0CW22		C3(SIA)	C3(SIA)	1	1650.86	0	1.119e-09	76.42	2.10476e-06	3.68871	2	0	1	1	2	825.934	43.1633	1	0	1	1	3	550.958	43.1401
VCEEIAIIPSK	2	4	1	P0CW22		C2(SIA)	C2(SIA)	1	1366.66	0	2.523e-08	61.93	5.17136e-05	3.34762	0	0	1	1	2	683.836	58.3393	1	0	1	1	2	683.836	58.3393
VCEEIAIIPSKK	13	4	1	P0CW22		C2(SIA)	C2(SIA)	1	1494.76	0	8.85e-07	63.43	4.16945e-05	3.90861	1	0	1	1	2	747.883	47.4263	1	0	1	1	2	747.885	51.8785
LGCQICLTK	2	1	1	P10109	Adrenodoxin, mitochondrial (Adrenal ferredoxin) (Ferredoxin-1) (Hepatoredoxin)	C3(SIA) C6(SIA)	C3(SIA)C6(SIA)	2	1308.55	0	6.032e-07	56.53	5.28036e-05	2.57638	0	0	1	1	2	654.776	52.096	1	0	1	1	2	654.776	52.096
LIEDGRGCEVIQEIK	6	8	1	P10155	60 kDa SS-A/Ro ribonucleoprotein (60 kDa Ro protein) (60 kDa ribonucleoprotein Ro) (RoRNP) (Ro 60 kDa autoantigen) (Sjoegren syndrome antigen A2) (Sjoegren syndrome type A antigen) (SS-A) (TROVE domain family member 2)	C8(SIA)	C8(SIA)	1	1866.9	0	1.554e-08	43.82	0.00530726	3.59169	1	0	1	1	2	933.952	54.1213	1	0	1	1	2	933.954	51.3877
TQADELPACLLSAAR	1	1	1	P10398	Serine/threonine-protein kinase A-Raf (EC 2.7.11.1) (Proto-oncogene A-Raf) (Proto-oncogene A-Raf-1) (Proto-oncogene Pks)	C9(SIA)	C9(SIA)	1	1723.81	0.001	0.02104	21.77	0.634671		0	0	1	1	2	862.406	71.415
TQHCDPEHFPFPAPANAPLQR	2	3	1	P10398	Serine/threonine-protein kinase A-Raf (EC 2.7.11.1) (Proto-oncogene A-Raf) (Proto-oncogene A-Raf-1) (Proto-oncogene Pks)	C4(SIA)	C4(SIA)	1	2538.12	0	1.052e-11	63.72	4.42878e-05	4.00706	0	0	1	1	3	846.713	58.3688	1	0	1	1	3	846.713	58.3688
IQPLRVQRDEAIYECTATNSLGEINTSAK	3	6	1	P10586	Receptor-type tyrosine-protein phosphatase F (EC 3.1.3.48) (Leukocyte common antigen related) (LAR)	C15(SIA)	C15(SIA)	1	3385.63	0	8.349e-05	30.51	0.155166	3.85084	2	0	1	1	3	1129.22	61.6946	1	0	1	1	3	1129.22	61.6946
VCLQPIR	1	1	1	P10586	Receptor-type tyrosine-protein phosphatase F (EC 3.1.3.48) (Leukocyte common antigen related) (LAR)	C2(SIA)	C2(SIA)	1	993.492	0.004	0.07155	24.43	0.266648		0	0	1	1	2	497.249	48.7394
VMCVSMGSTTVR	1	1	1	P10586	Receptor-type tyrosine-protein phosphatase F (EC 3.1.3.48) (Leukocyte common antigen related) (LAR)	C3(SIA)	C3(SIA)	1	1467.6	0	7.812e-08	64.33	7.95147e-06		0	0	1	1	2	734.302	34.1145
CMPTFQFFK	2	3	1	P10599	Thioredoxin (Trx) (ATL-derived factor) (ADF) (Surface-associated sulphydryl protein) (SASP)	C1(SIA)	C1(SIA)	1	1329.54	0	0.0006133	40.23	0.00215291	2.65172	0	0	1	1	2	665.273	70.2925	1	0	1	1	2	665.273	70.2925
MDPPCTNTTAASTYLNNPYVR	1	1	1	P10619	Lysosomal protective protein (EC 3.4.16.5) (Carboxypeptidase C) (Carboxypeptidase L) (Cathepsin A) (Protective protein cathepsin A) (PPCA) (Protective protein for beta-galactosidase) [Cleaved into: Lysosomal protective protein 32 kDa chain; Lysosomal protective protein 20 kDa chain]	C5(SIA)	C5(SIA)	1	2511.05	0	0.002714	29.41	0.0653515		0	0	1	1	2	1256.03	63.3787
KVFANPEDCVAFGKGENAK	4	5	1	P10620	Microsomal glutathione S-transferase 1 (Microsomal GST-1) (EC 2.5.1.18) (Microsomal GST-I)	C9(SIA)	C9(SIA)	1	2189	0	3.721e-11	84.03	4.33519e-07	4.87806	2	0	1	1	3	730.339	44.8496	1	0	1	1	3	730.337	48.8238
DSIVQLCTARPERPMAFLR	3	1	1	P10644	cAMP-dependent protein kinase type I-alpha regulatory subunit (Tissue-specific extinguisher 1) (TSE1) [Cleaved into: cAMP-dependent protein kinase type I-alpha regulatory subunit, N-terminally processed]	C7(SIA)	C7(SIA)	1	2368.17	0	0.0004456	17.57	2.64052	3.34312	0	0	1	1	3	790.061	60.8386	1	0	1	1	3	790.061	60.8386
SLRECELYVQK	6	1	1	P10644	cAMP-dependent protein kinase type I-alpha regulatory subunit (Tissue-specific extinguisher 1) (TSE1) [Cleaved into: cAMP-dependent protein kinase type I-alpha regulatory subunit, N-terminally processed]	C5(SIA)	C5(SIA)	1	1532.71	0	4.246e-07	50.43	0.000651675	3.60545	1	0	1	1	2	766.857	45.0859	1	0	1	1	2	766.857	45.0859
VLGPCSDILK	2	1	1	P10644	cAMP-dependent protein kinase type I-alpha regulatory subunit (Tissue-specific extinguisher 1) (TSE1) [Cleaved into: cAMP-dependent protein kinase type I-alpha regulatory subunit, N-terminally processed]	C5(SIA)	C5(SIA)	1	1209.59	0	5.13e-06	46.81	0.0014654	2.18781	0	0	1	1	2	605.3	56.6657	1	0	1	1	2	605.3	56.6657
VLGPCSDILKR	6	1	1	P10644	cAMP-dependent protein kinase type I-alpha regulatory subunit (Tissue-specific extinguisher 1) (TSE1) [Cleaved into: cAMP-dependent protein kinase type I-alpha regulatory subunit, N-terminally processed]	C5(SIA)	C5(SIA)	1	1365.69	0	2.09e-07	65.77	2.31082e-05	3.1565	1	0	1	1	2	683.35	47.2946	1	0	1	1	3	455.901	50.5873
ALAAQGLPVSCTAESPTPQALATGIRK	2	1	1	P10746	Uroporphyrinogen-III synthase (UROIIIS) (UROS) (EC 4.2.1.75) (Hydroxymethylbilane hydrolyase [cyclizing]) (Uroporphyrinogen-III cosynthase)	C11(SIA)	C11(SIA)	1	2816.43	0	2.618e-10	51.87	0.000821764	5.78382	1	0	1	1	3	939.48	60.6009	1	0	1	1	3	939.48	60.6009
CFGGLQK	1	1	1	P10768	S-formylglutathione hydrolase (FGH) (EC 3.1.2.12) (Esterase D) (Methylumbelliferyl-acetate deacetylase) (EC 3.1.1.56)	C1(SIA)	C1(SIA)	1	917.392	0.004	0.06896			2.16438	0							1	0	1	1	2	459.2	41.9285
FAVYLPPKAETGKCPALYWLSGLTCTEQNFISK	1	1	1	P10768	S-formylglutathione hydrolase (FGH) (EC 3.1.2.12) (Esterase D) (Methylumbelliferyl-acetate deacetylase) (EC 3.1.1.56)	C14(SIA) C25(SIA)	C14(SIA)C25(SIA)	2	4006.9	0	5.421e-05	30.69	0.141999		2	0	1	1	4	1002.48	89.1992
GCNIKGEDESWDFGTGAGFYVDATEDPWKTNYR	2	1	1	P10768	S-formylglutathione hydrolase (FGH) (EC 3.1.2.12) (Esterase D) (Methylumbelliferyl-acetate deacetylase) (EC 3.1.1.56)	C2(SIA)	C2(SIA)	1	3893.63	0	2.771e-07	53.21	0.000292487	2.64694	2	0	1	1	3	1298.55	74.7275	1	0	1	1	3	1298.55	74.7275
MSIFGHSMGGHGALICALKNPGK	2	1	1	P10768	S-formylglutathione hydrolase (FGH) (EC 3.1.2.12) (Esterase D) (Methylumbelliferyl-acetate deacetylase) (EC 3.1.1.56)	C16(SIA)	C16(SIA)	1	2491.17	0	5.581e-10	64.87	4.89407e-05	3.61164	1	0	1	1	3	831.063	59.2303	1	0	1	1	3	831.063	59.2303
SYPGSQLDILIDQGKDDQFLLDGQLLPDNFIAACTEK	1	1	1	P10768	S-formylglutathione hydrolase (FGH) (EC 3.1.2.12) (Esterase D) (Methylumbelliferyl-acetate deacetylase) (EC 3.1.1.56)	C34(SIA)	C34(SIA)	1	4246.04	0.001	0.01624	20.43	1.46185		1	0	1	1	3	1416.02	90.6791
AAVEEGIVLGGGCALLR	80	3	1	P10809	60 kDa heat shock protein, mitochondrial (60 kDa chaperonin) (Chaperonin 60) (CPN60) (Heat shock protein 60) (HSP-60) (Hsp60) (HuCHA60) (Mitochondrial matrix protein P1) (P60 lymphocyte protein)	C13(SIA)	C13(SIA)	1	1792.9	0	6.788e-12	88.44	1.77591e-07	5.66895	0	0	1	1	2	896.953	70.3631	1	0	1	1	2	896.954	80.2239
CEFQDAYVLLSEK	8	3	1	P10809	60 kDa heat shock protein, mitochondrial (60 kDa chaperonin) (Chaperonin 60) (CPN60) (Heat shock protein 60) (HSP-60) (Hsp60) (HuCHA60) (Mitochondrial matrix protein P1) (P60 lymphocyte protein)	C1(SIA)	C1(SIA)	1	1709.75	0	9.8e-14	96.4	1.32298e-08	4.362	0	0	1	1	2	855.376	73.7805	1	0	1	1	2	855.376	73.7805
CEFQDAYVLLSEK	1	3	1	P10809	60 kDa heat shock protein, mitochondrial (60 kDa chaperonin) (Chaperonin 60) (CPN60) (Heat shock protein 60) (HSP-60) (Hsp60) (HuCHA60) (Mitochondrial matrix protein P1) (P60 lymphocyte protein)	N-Term(Acetyl) C1(SIA)	N-Term(Acetyl)C1(SIA)	1	1751.77	0	1.626e-06	55.41	0.000208324		0	0	1	1	2	876.388	76.182
CEFQDAYVLLSEKK	12	3	1	P10809	60 kDa heat shock protein, mitochondrial (60 kDa chaperonin) (Chaperonin 60) (CPN60) (Heat shock protein 60) (HSP-60) (Hsp60) (HuCHA60) (Mitochondrial matrix protein P1) (P60 lymphocyte protein)	C1(SIA)	C1(SIA)	1	1837.84	0	6.109e-11	81.75	6.05185e-07	5.35503	1	0	1	1	2	919.422	66.4021	1	0	1	1	2	919.424	65.8907
CIPALDSLTPANEDQK	6	3	1	P10809	60 kDa heat shock protein, mitochondrial (60 kDa chaperonin) (Chaperonin 60) (CPN60) (Heat shock protein 60) (HSP-60) (Hsp60) (HuCHA60) (Mitochondrial matrix protein P1) (P60 lymphocyte protein)	C1(SIA)	C1(SIA)	1	1879.85	0	2.533e-12	72.97	4.6555e-06	3.743	0	0	1	1	2	940.428	60.5625	1	0	1	1	2	940.428	60.5625
CIPALDSLTPANEDQKIGIEIIK	2	1	1	P10809	60 kDa heat shock protein, mitochondrial (60 kDa chaperonin) (Chaperonin 60) (CPN60) (Heat shock protein 60) (HSP-60) (Hsp60) (HuCHA60) (Mitochondrial matrix protein P1) (P60 lymphocyte protein)	C1(SIA)	C1(SIA)	1	2646.35	0	2.694e-06	31.33	0.0926149		1	0	1	1	3	882.788	72.8031
CIPALDSLTPANEDQKIGIEIIKR	14	3	1	P10809	60 kDa heat shock protein, mitochondrial (60 kDa chaperonin) (Chaperonin 60) (CPN60) (Heat shock protein 60) (HSP-60) (Hsp60) (HuCHA60) (Mitochondrial matrix protein P1) (P60 lymphocyte protein)	C1(SIA)	C1(SIA)	1	2802.46	0	5.346e-11	65.39	2.56692e-05	4.86667	2	0	1	1	3	934.825	67.5204	1	0	1	1	3	934.825	67.5204
GQKCEFQDAYVLLSEK	37	3	1	P10809	60 kDa heat shock protein, mitochondrial (60 kDa chaperonin) (Chaperonin 60) (CPN60) (Heat shock protein 60) (HSP-60) (Hsp60) (HuCHA60) (Mitochondrial matrix protein P1) (P60 lymphocyte protein)	C4(SIA)	C4(SIA)	1	2022.93	0	1.094e-16	107.1	1.91085e-09	6.21946	1	0	1	1	2	1011.97	62.4673	1	0	1	1	2	1011.97	62.4673
GQKCEFQDAYVLLSEKK	19	3	1	P10809	60 kDa heat shock protein, mitochondrial (60 kDa chaperonin) (Chaperonin 60) (CPN60) (Heat shock protein 60) (HSP-60) (Hsp60) (HuCHA60) (Mitochondrial matrix protein P1) (P60 lymphocyte protein)	C4(SIA)	C4(SIA)	1	2151.02	0	4.792e-15	94.55	4.44578e-08	6.36558	2	0	1	1	3	717.677	61.8212	1	0	1	1	2	1076.01	55.5016
EILSVDCSTNNPSQAK	12	4	1	P10909	Clusterin (Aging-associated gene 4 protein) (Apolipoprotein J) (Apo-J) (Complement cytolysis inhibitor) (CLI) (Complement-associated protein SP-40,40) (Ku70-binding protein 1) (NA1/NA2) (Testosterone-repressed prostate message 2) (TRPM-2) [Cleaved into: Clusterin beta chain (ApoJalpha) (Complement cytolysis inhibitor a chain); Clusterin alpha chain (ApoJbeta) (Complement cytolysis inhibitor b cha…	C7(SIA)	C7(SIA)	1	1870.82	0	8.059e-13	85.59	1.88962e-07	4.03128	0	0	1	1	2	935.912	47.0218	1	0	1	1	2	935.911	47.1149
EIRHNSTGCLR	6	4	1	P10909	Clusterin (Aging-associated gene 4 protein) (Apolipoprotein J) (Apo-J) (Complement cytolysis inhibitor) (CLI) (Complement-associated protein SP-40,40) (Ku70-binding protein 1) (NA1/NA2) (Testosterone-repressed prostate message 2) (TRPM-2) [Cleaved into: Clusterin beta chain (ApoJalpha) (Complement cytolysis inhibitor a chain); Clusterin alpha chain (ApoJbeta) (Complement cytolysis inhibitor b cha…	C9(SIA)	C9(SIA)	1	1451.64	0	3.738e-07	45.43	0.00146646	4.0295	1	0	1	1	3	484.553	28.6132	1	0	1	1	3	484.553	28.3089
LLKFPLGPCPR	1	1	1	P11117	Lysosomal acid phosphatase (LAP) (EC 3.1.3.2)	C9(SIA)	C9(SIA)	1	1405.74	0	2.787e-06	48.07	0.00121567		1	0	1	1	2	703.373	62.0169
CNEIINWLDK	2	5	1	P11142	Heat shock cognate 71 kDa protein (Heat shock 70 kDa protein 8) (Lipopolysaccharide-associated protein 1) (LAP-1) (LPS-associated protein 1)	C1(SIA)	C1(SIA)	1	1412.62	0	2.865e-07	59.93	5.70624e-05	3.04802	0	0	1	1	2	706.816	75.6687	1	0	1	1	2	706.816	75.6687
CNEIINWLDKNQTAEKEEFEHQQK	2	5	1	P11142	Heat shock cognate 71 kDa protein (Heat shock 70 kDa protein 8) (Lipopolysaccharide-associated protein 1) (LAP-1) (LPS-associated protein 1)	C1(SIA)	C1(SIA)	1	3139.41	0	4.797e-09	49.51	0.00152635	6.24091	2	0	1	1	4	785.608	66.0906	1	0	1	1	4	785.608	66.0906
ELEKVCNPIITK	2	5	1	P11142	Heat shock cognate 71 kDa protein (Heat shock 70 kDa protein 8) (Lipopolysaccharide-associated protein 1) (LAP-1) (LPS-associated protein 1)	C6(SIA)	C6(SIA)	1	1551.78	0	9.182e-09	57.77	0.000162012	4.34254	1	0	1	1	2	776.393	48.2722	1	0	1	1	2	776.393	48.2722
GPAVGIDLGTTYSCVGVFQHGKVEIIANDQGNR	4	5	1	P11142	Heat shock cognate 71 kDa protein (Heat shock 70 kDa protein 8) (Lipopolysaccharide-associated protein 1) (LAP-1) (LPS-associated protein 1)	C14(SIA)	C14(SIA)	1	3581.72	0	7.895e-11	62.14	0.000103035	5.24341	1	0	1	1	4	896.186	74.9394	1	0	1	1	4	896.186	74.9394
SKGPAVGIDLGTTYSCVGVFQHGK	5	1	1	P11142	Heat shock cognate 71 kDa protein (Heat shock 70 kDa protein 8) (Lipopolysaccharide-associated protein 1) (LAP-1) (LPS-associated protein 1)	K2(Acetyl) C16(SIA)	K2(Acetyl)C16(SIA)	1	2628.24	0	8.472e-14	91.66	1.06172e-07		1	0	1	1	3	876.753	67.5912
SKGPAVGIDLGTTYSCVGVFQHGKVEIIANDQGNR	28	1	1	P11142	Heat shock cognate 71 kDa protein (Heat shock 70 kDa protein 8) (Lipopolysaccharide-associated protein 1) (LAP-1) (LPS-associated protein 1)	K2(Acetyl) C16(SIA)	K2(Acetyl)C16(SIA)	1	3838.88	0	8.851e-18	94.65	5.10724e-08		2	0	1	1	4	960.476	75.1966
VCNPIITK	8	5	1	P11142	Heat shock cognate 71 kDa protein (Heat shock 70 kDa protein 8) (Lipopolysaccharide-associated protein 1) (LAP-1) (LPS-associated protein 1)	C2(SIA)	C2(SIA)	1	1052.52	0	7.042e-05	51.74	0.00037547	3.27391	0	0	1	1	2	526.762	40.6998	1	0	1	1	2	526.762	40.6998
LHSVCTLSK	4	6	1	P11172	Uridine 5'-monophosphate synthase (UMP synthase) [Includes: Orotate phosphoribosyltransferase (OPRT) (OPRTase) (EC 2.4.2.10); Orotidine 5'-phosphate decarboxylase (ODC) (EC 4.1.1.23) (OMPdecase)]	C5(SIA)	C5(SIA)	1	1152.54	0	2.846e-05	49.77	0.000648975	2.12747	0	0	1	1	2	576.775	35.1651	1	0	1	1	2	576.775	35.1651
EGVECEVINMR	4	2	1	P11177	Pyruvate dehydrogenase E1 component subunit beta, mitochondrial (PDHE1-B) (EC 1.2.4.1)	C5(SIA)	C5(SIA)	1	1443.6	0	7.973e-07	55.54	7.51194e-05	2.98809	0	0	1	1	2	722.302	58.2497	1	0	1	1	2	722.303	55.4637
GPNGASAGVAAQHSQCFAAWYGHCPGLK	4	2	1	P11177	Pyruvate dehydrogenase E1 component subunit beta, mitochondrial (PDHE1-B) (EC 1.2.4.1)	C16(SIA) C24(SIA)	C16(SIA)C24(SIA)	2	3116.27	0	6.666e-05	61.3	3.09126e-05	4.3113	0	0	1	1	3	1039.43	60.8188	1	0	1	1	3	1039.43	60.8188
QGTHITVVSHSRPVGHCLEAAAVLSK	6	2	1	P11177	Pyruvate dehydrogenase E1 component subunit beta, mitochondrial (PDHE1-B) (EC 1.2.4.1)	C17(SIA)	C17(SIA)	1	2862.43	0	0.000482	29.27	0.172487	3.35473	0	0	1	1	4	716.364	47.7126	1	0	1	1	4	716.364	47.8566
ALQATVGNSYKCNAEEHVR	4	3	1	P11279	Lysosome-associated membrane glycoprotein 1 (LAMP-1) (Lysosome-associated membrane protein 1) (CD107 antigen-like family member A) (CD antigen CD107a)	C12(SIA)	C12(SIA)	1	2255.01	0	5.698e-11	67.63	1.90964e-05	6.06509	1	0	1	1	3	752.342	42.4634	1	0	1	1	3	752.342	42.4634
CEQDRPSPTTAPPAPPSPSPSPVPK	2	3	1	P11279	Lysosome-associated membrane glycoprotein 1 (LAMP-1) (Lysosome-associated membrane protein 1) (CD107 antigen-like family member A) (CD antigen CD107a)	C1(SIA)	C1(SIA)	1	2705.26	0	8.76e-06	38.29	0.0229642	3.47207	0	0	1	1	3	902.424	45.58	1	0	1	1	3	902.424	45.58
SSCGKENTSDPSLVIAFGR	24	3	1	P11279	Lysosome-associated membrane glycoprotein 1 (LAMP-1) (Lysosome-associated membrane protein 1) (CD107 antigen-like family member A) (CD antigen CD107a)	C3(SIA)	C3(SIA)	1	2133.94	0	4.244e-13	134.44	3.1586e-12	5.43108	1	0	1	1	2	1067.48	62.7506	1	0	1	1	2	1067.48	62.7506
AVAILCNHQR	6	2	1	P11387	DNA topoisomerase 1 (EC 5.99.1.2) (DNA topoisomerase I)	C6(SIA)	C6(SIA)	1	1289.61	0	0.0003131	55.78	0.000209939	2.79826	0	0	1	1	2	645.311	40.6519	1	0	1	1	3	430.543	40.7166
CDFTQMSQYFK	2	2	1	P11387	DNA topoisomerase 1 (EC 5.99.1.2) (DNA topoisomerase I)	C1(SIA)	C1(SIA)	1	1578.59	0	1.616e-07	61.62	6.09457e-06	3.32869	0	0	1	1	2	789.8	55.2638	1	0	1	1	2	789.8	55.2638
IMPEDIIINCSK	4	2	1	P11387	DNA topoisomerase 1 (EC 5.99.1.2) (DNA topoisomerase I)	C10(SIA)	C10(SIA)	1	1540.71	0	2.111e-06	59.03	9.53323e-05	2.48261	0	0	1	1	2	770.86	64.8506	1	0	1	1	2	770.86	64.8506
ITVAWCK	1	1	1	P11387	DNA topoisomerase 1 (EC 5.99.1.2) (DNA topoisomerase I)	C6(SIA)	C6(SIA)	1	985.454	0	0.002316	42.4	0.00168316		0	0	1	1	2	493.23	52.0445
ITVAWCKK	2	2	1	P11387	DNA topoisomerase 1 (EC 5.99.1.2) (DNA topoisomerase I)	C6(SIA)	C6(SIA)	1	1113.55	0	0.0005612	35.48	0.0158416	2.10774	1	0	1	1	2	557.279	44.7671	1	0	1	1	2	557.279	44.7671
AGEMELKPFNGEDYTCITFQPDLSK	1	1	1	P11388	DNA topoisomerase 2-alpha (EC 5.99.1.3) (DNA topoisomerase II, alpha isozyme)	C16(SIA)	C16(SIA)	1	2998.32	0	0.0006685	37.63	0.0193466		0	0	1	1	3	1000.11	72.7617
GIPKLDDANDAGGRNSTECTLILTEGDSAK	6	1	1	P11388	DNA topoisomerase 2-alpha (EC 5.99.1.3) (DNA topoisomerase II, alpha isozyme)	C19(SIA)	C19(SIA)	1	3226.48	0	0.0001856	35.02	0.0517647	2.45313	2	0	1	1	4	807.377	57.2712	1	0	1	1	3	1076.16	57.4065
KVLFTCFK	2	5	2	P11388;Q02880	DNA topoisomerase 2-alpha (EC 5.99.1.3) (DNA topoisomerase II, alpha isozyme)	C6(SIA)	C6(SIA)	1	1150.57	0	0.0002743	37.35	0.0141831	2.21975	1	0	1	1	2	575.788	54.4292	1	0	1	1	2	575.788	54.4292
LCNIFSTK	4	5	2	P11388;Q02880	DNA topoisomerase 2-alpha (EC 5.99.1.3) (DNA topoisomerase II, alpha isozyme)	C2(SIA)	C2(SIA)	1	1090.5	0	4.304e-05	51.07	0.000369319	2.80777	0	0	1	1	2	545.752	56.9716	1	0	1	1	2	545.751	57.1443
LDDANDAGGRNSTECTLILTEGDSAK	6	1	1	P11388	DNA topoisomerase 2-alpha (EC 5.99.1.3) (DNA topoisomerase II, alpha isozyme)	C15(SIA)	C15(SIA)	1	2831.22	0	6.579e-10	66.6	1.94164e-05	3.91324	1	0	1	1	3	944.413	53.4757	1	0	1	1	3	944.413	53.4757
VLFTCFKR	3	5	2	P11388;Q02880	DNA topoisomerase 2-alpha (EC 5.99.1.3) (DNA topoisomerase II, alpha isozyme)	C5(SIA)	C5(SIA)	1	1178.58	0	0.005911	41.83	0.00514746	2.52554	1	0	1	1	2	589.792	53.3856	1	0	1	1	3	393.53	53.4015
LILDVFCGSQMHFVR	3	6	1	P11413	Glucose-6-phosphate 1-dehydrogenase (G6PD) (EC 1.1.1.49)	C7(SIA)	C7(SIA)	1	1945.9	0	2.592e-08	68.11	1.59161e-05	3.81516	0	0	1	1	3	649.305	71.8354	1	0	1	1	2	973.454	71.7972
LQFHDVAGDIFHQQCK	12	6	1	P11413	Glucose-6-phosphate 1-dehydrogenase (G6PD) (EC 1.1.1.49)	C15(SIA)	C15(SIA)	1	2050.92	0	8.308e-11	55.21	0.000261077	6.68676	0	0	1	1	2	1025.96	57.6424	1	0	1	1	3	684.311	61.4969
LQFHDVAGDIFHQQCKR	4	6	1	P11413	Glucose-6-phosphate 1-dehydrogenase (G6PD) (EC 1.1.1.49)	C15(SIA)	C15(SIA)	1	2207.02	0	2.552e-10	52.83	0.000623088	6.59499	1	0	1	1	3	736.344	53.0937	1	0	1	1	3	736.344	53.0937
NIHESCMSQIGWNR	16	6	1	P11413	Glucose-6-phosphate 1-dehydrogenase (G6PD) (EC 1.1.1.49)	C6(SIA)	C6(SIA)	1	1839.76	0	8.611e-10	78.14	4.5041e-07	4.06386	0	0	1	1	2	920.381	52.2208	1	0	1	1	2	920.382	47.8835
ACTELGIR	2	1	1	P11498	Pyruvate carboxylase, mitochondrial (EC 6.4.1.1) (Pyruvic carboxylase) (PCB)	C2(SIA)	C2(SIA)	1	1027.46	0	0.004372	26.02	0.0995137	2.03919	0	0	1	1	2	514.234	44.6834	1	0	1	1	2	514.234	44.6834
ENNVDAVHPGYGFLSERADFAQACQDAGVR	5	1	1	P11498	Pyruvate carboxylase, mitochondrial (EC 6.4.1.1) (Pyruvic carboxylase) (PCB)	C24(SIA)	C24(SIA)	1	3401.48	0	0.0008089	26.55	0.256276	3.45189	1	0	1	1	4	851.128	63.9079	1	0	1	1	4	851.128	63.8663
GLYAAFDCTATMK	2	1	1	P11498	Pyruvate carboxylase, mitochondrial (EC 6.4.1.1) (Pyruvic carboxylase) (PCB)	C8(SIA)	C8(SIA)	1	1572.64	0	7.434e-08	76.3	5.81369e-07	3.04027	0	0	1	1	2	786.824	57.5724	1	0	1	1	2	786.824	57.5724
GQPLCVLSAMK	2	1	1	P11498	Pyruvate carboxylase, mitochondrial (EC 6.4.1.1) (Pyruvic carboxylase) (PCB)	C5(SIA)	C5(SIA)	1	1327.61	0	0.002014	24.68	0.196586	2.09469	0	0	1	1	2	664.31	53.0567	1	0	1	1	2	664.31	53.0567
VAKENNVDAVHPGYGFLSERADFAQACQDAGVR	12	1	1	P11498	Pyruvate carboxylase, mitochondrial (EC 6.4.1.1) (Pyruvic carboxylase) (PCB)	C27(SIA)	C27(SIA)	1	3699.69	0	0.001028	24.17	0.594718	7.20499	2	0	1	1	4	925.678	60.4333	1	0	1	1	4	925.678	60.1892
CTHWAEGGKGALALAQAVQR	2	4	1	P11586	C-1-tetrahydrofolate synthase, cytoplasmic (C1-THF synthase) [Cleaved into: C-1-tetrahydrofolate synthase, cytoplasmic, N-terminally processed] [Includes: Methylenetetrahydrofolate dehydrogenase (EC 1.5.1.5); Methenyltetrahydrofolate cyclohydrolase (EC 3.5.4.9); Formyltetrahydrofolate synthetase (EC 6.3.4.3)]	C1(SIA)	C1(SIA)	1	2232.07	0	3.303e-12	73.41	6.48484e-06	4.77933	1	0	1	1	3	744.695	54.0938	1	0	1	1	3	744.695	54.0938
GCLELIK	2	4	1	P11586	C-1-tetrahydrofolate synthase, cytoplasmic (C1-THF synthase) [Cleaved into: C-1-tetrahydrofolate synthase, cytoplasmic, N-terminally processed] [Includes: Methylenetetrahydrofolate dehydrogenase (EC 1.5.1.5); Methenyltetrahydrofolate cyclohydrolase (EC 3.5.4.9); Formyltetrahydrofolate synthetase (EC 6.3.4.3)]	C2(SIA)	C2(SIA)	1	940.452	0	0.004927	33.04	0.0221977	2.28121	0	0	1	1	2	470.729	53.9135	1	0	1	1	2	470.729	53.9135
GCLELIKETGVPIAGR	12	4	1	P11586	C-1-tetrahydrofolate synthase, cytoplasmic (C1-THF synthase) [Cleaved into: C-1-tetrahydrofolate synthase, cytoplasmic, N-terminally processed] [Includes: Methylenetetrahydrofolate dehydrogenase (EC 1.5.1.5); Methenyltetrahydrofolate cyclohydrolase (EC 3.5.4.9); Formyltetrahydrofolate synthetase (EC 6.3.4.3)]	C2(SIA)	C2(SIA)	1	1820.92	0	4.055e-12	79.73	1.24452e-06	4.81234	1	0	1	1	2	910.968	63.426	1	0	1	1	2	910.97	60.314
GDLNDCFIPCTPK	2	4	1	P11586	C-1-tetrahydrofolate synthase, cytoplasmic (C1-THF synthase) [Cleaved into: C-1-tetrahydrofolate synthase, cytoplasmic, N-terminally processed] [Includes: Methylenetetrahydrofolate dehydrogenase (EC 1.5.1.5); Methenyltetrahydrofolate cyclohydrolase (EC 3.5.4.9); Formyltetrahydrofolate synthetase (EC 6.3.4.3)]	C10(SIA)	C10(SIA)	1	1587.66	0	4.972e-08	65.88	8.23741e-06	2.6427	0	0	1	1	2	794.333	62.209	1	0	1	1	2	794.333	62.209
IVGAPMHDLLLWNNATVTTCHSK	2	4	1	P11586	C-1-tetrahydrofolate synthase, cytoplasmic (C1-THF synthase) [Cleaved into: C-1-tetrahydrofolate synthase, cytoplasmic, N-terminally processed] [Includes: Methylenetetrahydrofolate dehydrogenase (EC 1.5.1.5); Methenyltetrahydrofolate cyclohydrolase (EC 3.5.4.9); Formyltetrahydrofolate synthetase (EC 6.3.4.3)]	C20(SIA)	C20(SIA)	1	2702.27	0	1.083e-09	66.78	3.19983e-05	3.51456	0	0	1	1	3	901.428	61.872	1	0	1	1	3	901.428	61.872
QGFGNLPICMAK	6	4	1	P11586	C-1-tetrahydrofolate synthase, cytoplasmic (C1-THF synthase) [Cleaved into: C-1-tetrahydrofolate synthase, cytoplasmic, N-terminally processed] [Includes: Methylenetetrahydrofolate dehydrogenase (EC 1.5.1.5); Methenyltetrahydrofolate cyclohydrolase (EC 3.5.4.9); Formyltetrahydrofolate synthetase (EC 6.3.4.3)]	C9(SIA)	C9(SIA)	1	1443.65	0	9.706e-08	63.35	2.47605e-05	3.9546	0	0	1	1	2	722.327	67.0198	1	0	1	1	2	722.331	63.8369
SKIVGAPMHDLLLWNNATVTTCHSK	2	4	1	P11586	C-1-tetrahydrofolate synthase, cytoplasmic (C1-THF synthase) [Cleaved into: C-1-tetrahydrofolate synthase, cytoplasmic, N-terminally processed] [Includes: Methylenetetrahydrofolate dehydrogenase (EC 1.5.1.5); Methenyltetrahydrofolate cyclohydrolase (EC 3.5.4.9); Formyltetrahydrofolate synthetase (EC 6.3.4.3)]	C22(SIA)	C22(SIA)	1	2901.42	0	8.406e-14	80.28	1.52729e-06	5.28672	1	0	1	1	3	967.81	59.4874	1	0	1	1	3	967.81	59.4874
AACAVKPQEVQMVNGTITNPINGK	2	1	1	P11717	Cation-independent mannose-6-phosphate receptor (CI Man-6-P receptor) (CI-MPR) (M6PR) (300 kDa mannose 6-phosphate receptor) (MPR 300) (Insulin-like growth factor 2 receptor) (Insulin-like growth factor II receptor) (IGF-II receptor) (M6P/IGF2 receptor) (M6P/IGF2R) (CD antigen CD222)	C3(SIA)	C3(SIA)	1	2650.26	0	9.68e-07	47.7	0.00270615	2.822	0	0	1	1	3	884.092	59.5896	1	0	1	1	3	884.092	59.5896
ACPPGTAACLVR	4	1	1	P11717	Cation-independent mannose-6-phosphate receptor (CI Man-6-P receptor) (CI-MPR) (M6PR) (300 kDa mannose 6-phosphate receptor) (MPR 300) (Insulin-like growth factor 2 receptor) (Insulin-like growth factor II receptor) (IGF-II receptor) (M6P/IGF2 receptor) (M6P/IGF2R) (CD antigen CD222)	C2(SIA) C9(SIA)	C2(SIA)C9(SIA)	2	1488.61	0	3.588e-06	51.41	0.000191534	2.51018	0	0	1	1	2	744.809	47.6273	1	0	1	1	2	744.81	47.693
FVCNDDVYSGPLK	2	1	1	P11717	Cation-independent mannose-6-phosphate receptor (CI Man-6-P receptor) (CI-MPR) (M6PR) (300 kDa mannose 6-phosphate receptor) (MPR 300) (Insulin-like growth factor 2 receptor) (Insulin-like growth factor II receptor) (IGF-II receptor) (M6P/IGF2 receptor) (M6P/IGF2R) (CD antigen CD222)	C3(SIA)	C3(SIA)	1	1621.69	0	7.459e-08	59.63	4.18149e-05	3.07552	0	0	1	1	2	811.349	55.3747	1	0	1	1	2	811.349	55.3747
GCPEDAAVCAVDKNGSKNLGK	2	1	1	P11717	Cation-independent mannose-6-phosphate receptor (CI Man-6-P receptor) (CI-MPR) (M6PR) (300 kDa mannose 6-phosphate receptor) (MPR 300) (Insulin-like growth factor 2 receptor) (Insulin-like growth factor II receptor) (IGF-II receptor) (M6P/IGF2 receptor) (M6P/IGF2R) (CD antigen CD222)	C2(SIA) C9(SIA)	C2(SIA)C9(SIA)	2	2407	0	1.635e-05	39.11	0.00621698	3.33388	2	0	1	1	3	803.003	47.976	1	0	1	1	3	803.003	47.976
GNIQLSYSDGDDCGHGK	2	1	1	P11717	Cation-independent mannose-6-phosphate receptor (CI Man-6-P receptor) (CI-MPR) (M6PR) (300 kDa mannose 6-phosphate receptor) (MPR 300) (Insulin-like growth factor 2 receptor) (Insulin-like growth factor II receptor) (IGF-II receptor) (M6P/IGF2 receptor) (M6P/IGF2R) (CD antigen CD222)	C13(SIA)	C13(SIA)	1	1930.76	0	3.258e-08	59.18	2.66927e-05	3.57628	0	0	1	1	3	644.258	43.235	1	0	1	1	3	644.258	43.235
GNIQLSYSDGDDCGHGKK	4	1	1	P11717	Cation-independent mannose-6-phosphate receptor (CI Man-6-P receptor) (CI-MPR) (M6PR) (300 kDa mannose 6-phosphate receptor) (MPR 300) (Insulin-like growth factor 2 receptor) (Insulin-like growth factor II receptor) (IGF-II receptor) (M6P/IGF2 receptor) (M6P/IGF2R) (CD antigen CD222)	C13(SIA)	C13(SIA)	1	2058.85	0	7.63e-12	75.43	1.29604e-06	5.33296	1	0	1	1	3	686.956	39.6142	1	0	1	1	3	686.956	39.6142
GYPCGGNKTASSVIELTCTK	2	1	1	P11717	Cation-independent mannose-6-phosphate receptor (CI Man-6-P receptor) (CI-MPR) (M6PR) (300 kDa mannose 6-phosphate receptor) (MPR 300) (Insulin-like growth factor 2 receptor) (Insulin-like growth factor II receptor) (IGF-II receptor) (M6P/IGF2 receptor) (M6P/IGF2R) (CD antigen CD222)	C4(SIA) C18(SIA)	C4(SIA)C18(SIA)	2	2359.98	0	8.635e-07	49.9	0.000540299	3.02796	1	0	1	1	3	787.332	58.5223	1	0	1	1	3	787.332	58.5223
HAEPEQNWEAVDGSQTETEKKHFFINICHR	7	1	1	P11717	Cation-independent mannose-6-phosphate receptor (CI Man-6-P receptor) (CI-MPR) (M6PR) (300 kDa mannose 6-phosphate receptor) (MPR 300) (Insulin-like growth factor 2 receptor) (Insulin-like growth factor II receptor) (IGF-II receptor) (M6P/IGF2 receptor) (M6P/IGF2R) (CD antigen CD222)	C28(SIA)	C28(SIA)	1	3745.67	0	1.937e-09	39.97	0.0133016	5.94155	2	0	1	1	4	937.173	55.0513	1	0	1	1	4	937.173	55.0513
LSSDVCPTSDKSK	2	1	1	P11717	Cation-independent mannose-6-phosphate receptor (CI Man-6-P receptor) (CI-MPR) (M6PR) (300 kDa mannose 6-phosphate receptor) (MPR 300) (Insulin-like growth factor 2 receptor) (Insulin-like growth factor II receptor) (IGF-II receptor) (M6P/IGF2 receptor) (M6P/IGF2R) (CD antigen CD222)	C6(SIA)	C6(SIA)	1	1531.67	0	9.164e-05	40.55	0.00376648		1	0	1	1	2	766.337	30.7203
NPACSGANICQVKPNDQHFSR	4	1	1	P11717	Cation-independent mannose-6-phosphate receptor (CI Man-6-P receptor) (CI-MPR) (M6PR) (300 kDa mannose 6-phosphate receptor) (MPR 300) (Insulin-like growth factor 2 receptor) (Insulin-like growth factor II receptor) (IGF-II receptor) (M6P/IGF2 receptor) (M6P/IGF2R) (CD antigen CD222)	C4(SIA) C10(SIA)	C4(SIA)C10(SIA)	2	2616.08	0	4.293e-08	49.89	0.000500005	4.039	0	0	1	1	4	654.776	43.4422	1	0	1	1	4	654.776	43.4422
SLAPQAGTEPCPPEAAACLLGGSKPVNLGR	3	1	1	P11717	Cation-independent mannose-6-phosphate receptor (CI Man-6-P receptor) (CI-MPR) (M6PR) (300 kDa mannose 6-phosphate receptor) (MPR 300) (Insulin-like growth factor 2 receptor) (Insulin-like growth factor II receptor) (IGF-II receptor) (M6P/IGF2 receptor) (M6P/IGF2R) (CD antigen CD222)	C18(SIA)	C18(SIA)	1	3069.47	0	8.855e-09	51.17	0.00132335	3.71552	0	0	1	1	3	1023.83	69.0676	1	0	1	1	3	1023.83	69.0676
SLAPQAGTEPCPPEAAACLLGGSKPVNLGR	1	1	1	P11717	Cation-independent mannose-6-phosphate receptor (CI Man-6-P receptor) (CI-MPR) (M6PR) (300 kDa mannose 6-phosphate receptor) (MPR 300) (Insulin-like growth factor 2 receptor) (Insulin-like growth factor II receptor) (IGF-II receptor) (M6P/IGF2 receptor) (M6P/IGF2R) (CD antigen CD222)	C11(SIA) C18(SIA)	C11(SIA)C18(SIA)	2	3234.49	0	0.003945	19.17	2.09252		0	0	1	1	3	1078.84	69.1204
SLLEFNTTVSCDQQGTNHR	4	1	1	P11717	Cation-independent mannose-6-phosphate receptor (CI Man-6-P receptor) (CI-MPR) (M6PR) (300 kDa mannose 6-phosphate receptor) (MPR 300) (Insulin-like growth factor 2 receptor) (Insulin-like growth factor II receptor) (IGF-II receptor) (M6P/IGF2 receptor) (M6P/IGF2R) (CD antigen CD222)	C11(SIA)	C11(SIA)	1	2315.98	0	0.0003713	69.94	6.72223e-06	3.91132	0	0	1	1	3	772.667	59.4207	1	0	1	1	3	772.667	59.4207
SNEHDDCQVTNPSTGHLFDLSSLSGR	6	1	1	P11717	Cation-independent mannose-6-phosphate receptor (CI Man-6-P receptor) (CI-MPR) (M6PR) (300 kDa mannose 6-phosphate receptor) (MPR 300) (Insulin-like growth factor 2 receptor) (Insulin-like growth factor II receptor) (IGF-II receptor) (M6P/IGF2 receptor) (M6P/IGF2R) (CD antigen CD222)	C7(SIA)	C7(SIA)	1	2981.26	0	9.693e-12	82.27	4.01707e-07	5.60771	0	0	1	1	3	994.425	64.7613	1	0	1	1	4	746.072	64.5738
VCGKLSSDVCPTSDKSK	4	1	1	P11717	Cation-independent mannose-6-phosphate receptor (CI Man-6-P receptor) (CI-MPR) (M6PR) (300 kDa mannose 6-phosphate receptor) (MPR 300) (Insulin-like growth factor 2 receptor) (Insulin-like growth factor II receptor) (IGF-II receptor) (M6P/IGF2 receptor) (M6P/IGF2R) (CD antigen CD222)	C2(SIA) C10(SIA)	C2(SIA)C10(SIA)	2	2083.88	0	2.219e-08	36.59	0.0114135	4.1332	2	0	1	1	3	695.298	36.7906	1	0	1	1	3	695.298	36.7906
VQSSIAFLCGK	2	1	1	P11717	Cation-independent mannose-6-phosphate receptor (CI Man-6-P receptor) (CI-MPR) (M6PR) (300 kDa mannose 6-phosphate receptor) (MPR 300) (Insulin-like growth factor 2 receptor) (Insulin-like growth factor II receptor) (IGF-II receptor) (M6P/IGF2 receptor) (M6P/IGF2R) (CD antigen CD222)	C9(SIA)	C9(SIA)	1	1317.62	0	2.434e-06	53.45	0.000311555	2.81895	0	0	1	1	2	659.315	60.9135	1	0	1	1	2	659.315	60.9135
VVSSCQEKREPQGFHK	1	1	1	P11717	Cation-independent mannose-6-phosphate receptor (CI Man-6-P receptor) (CI-MPR) (M6PR) (300 kDa mannose 6-phosphate receptor) (MPR 300) (Insulin-like growth factor 2 receptor) (Insulin-like growth factor II receptor) (IGF-II receptor) (M6P/IGF2 receptor) (M6P/IGF2R) (CD antigen CD222)	C5(SIA)	C5(SIA)	1	2023.94	0.001	0.01928	22.01	0.733689		2	0	1	1	4	506.74	28.7256
FCLNPK	1	1	1	P11766	Alcohol dehydrogenase class-3 (EC 1.1.1.1) (Alcohol dehydrogenase 5) (Alcohol dehydrogenase class chi chain) (Alcohol dehydrogenase class-III) (Glutathione-dependent formaldehyde dehydrogenase) (FALDH) (FDH) (GSH-FDH) (EC 1.1.1.-) (S-(hydroxymethyl)glutathione dehydrogenase) (EC 1.1.1.284)	C2(SIA)	C2(SIA)	1	886.385	0.006	0.1069	24.74	0.0419672		0	0	1	1	2	443.696	47.1654
LKAGDTVIPLYIPQCGECK	2	5	1	P11766	Alcohol dehydrogenase class-3 (EC 1.1.1.1) (Alcohol dehydrogenase 5) (Alcohol dehydrogenase class chi chain) (Alcohol dehydrogenase class-III) (Glutathione-dependent formaldehyde dehydrogenase) (FALDH) (FDH) (GSH-FDH) (EC 1.1.1.-) (S-(hydroxymethyl)glutathione dehydrogenase) (EC 1.1.1.284)	C15(SIA) C18(SIA)	C15(SIA)C18(SIA)	2	2378.08	0	4.122e-05	28.13	0.187193	2.35116	1	0	1	1	3	793.366	69.8408	1	0	1	1	3	793.366	69.8408
LMDVCATSR	4	7	1	P11802	Cyclin-dependent kinase 4 (EC 2.7.11.22) (Cell division protein kinase 4) (PSK-J3)	C5(SIA)	C5(SIA)	1	1176.47	0	9.191e-05	51.2	0.000121372	2.60435	0	0	1	1	2	588.74	34.8449	1	0	1	1	2	588.74	34.8449
NCIIVSPDAGGAK	6	4	1	P11908	Ribose-phosphate pyrophosphokinase 2 (EC 2.7.6.1) (PPRibP) (Phosphoribosyl pyrophosphate synthase II) (PRS-II)	C2(SIA)	C2(SIA)	1	1409.64	0	1.547e-07	56.41	0.000139993	3.2383	0	0	1	1	2	705.326	46.4795	1	0	1	1	2	705.325	43.3968
ALYDTFSAFGNILSCK	2	7	1	P11940	Polyadenylate-binding protein 1 (PABP-1) (Poly(A)-binding protein 1)	C15(SIA)	C15(SIA)	1	1914.86	0	8.4e-07	55.87	0.000215728	2.00873	0	0	1	1	2	957.934	85.0994	1	0	1	1	2	957.934	85.0994
GFGFVCFSSPEEATK	2	7	1	P11940	Polyadenylate-binding protein 1 (PABP-1) (Poly(A)-binding protein 1)	C6(SIA)	C6(SIA)	1	1770.75	0	1.256e-08	55.86	9.67629e-05	3.28121	0	0	1	1	2	885.877	72.6876	1	0	1	1	2	885.877	72.6876
SKGFGFVCFSSPEEATK	1	7	1	P11940	Polyadenylate-binding protein 1 (PABP-1) (Poly(A)-binding protein 1)	C8(SIA)	C8(SIA)	1	1985.88	0	0.002883			2.62302	1							1	0	1	1	2	993.445	60.9822
SKGFGFVCFSSPEEATKAVTEMNGR	3	7	1	P11940	Polyadenylate-binding protein 1 (PABP-1) (Poly(A)-binding protein 1)	C8(SIA)	C8(SIA)	1	2845.25	0	4.836e-15	93.91	4.09898e-08	4.46878	2	0	1	1	3	949.088	71.1592	1	0	1	1	3	949.088	71.1592
CAGNEDIITLRAEDNADTLALVFEAPNQEKVSDYEMK	2	2	1	P12004	Proliferating cell nuclear antigen (PCNA) (Cyclin)	C1(SIA)	C1(SIA)	1	4294.95	0	1.468e-09	43.72	0.00618246	4.9205	2	0	1	1	4	1074.49	78.5149	1	0	1	1	4	1074.49	78.5149
CDRNLAMGVNLTSMSK	2	2	1	P12004	Proliferating cell nuclear antigen (PCNA) (Cyclin)	C1(SIA)	C1(SIA)	1	1936.83	0	0.0002187	32.96	0.0282503	2.45031	1	0	1	1	3	646.28	45.4938	1	0	1	1	3	646.28	45.4938
DLSHIGDAVVISCAK	6	2	1	P12004	Proliferating cell nuclear antigen (PCNA) (Cyclin)	C13(SIA)	C13(SIA)	1	1692.8	0	5.451e-11	61.55	7.04391e-05	5.91484	0	0	1	1	2	846.904	56.4918	1	0	1	1	2	846.901	58.394
DLSHIGDAVVISCAKDGVK	12	2	1	P12004	Proliferating cell nuclear antigen (PCNA) (Cyclin)	C13(SIA)	C13(SIA)	1	2092.01	0	6.536e-12	69.83	1.39297e-05	5.59942	1	0	1	1	2	1046.51	56.9393	1	0	1	1	2	1046.51	56.9393
ICRDLSHIGDAVVISCAK	10	2	1	P12004	Proliferating cell nuclear antigen (PCNA) (Cyclin)	C2(SIA) C16(SIA)	C2(SIA)C16(SIA)	2	2230.01	0	1.767e-11	67.25	2.19163e-05	4.78236	1	0	1	1	3	744.01	55.7429	1	0	1	1	3	744.01	58.942
ICRDLSHIGDAVVISCAKDGVK	20	2	1	P12004	Proliferating cell nuclear antigen (PCNA) (Cyclin)	C2(SIA) C16(SIA)	C2(SIA)C16(SIA)	2	2629.21	0	2.524e-13	78.27	2.18713e-06	6.57238	2	0	1	1	3	877.076	56.9704	1	0	1	1	4	658.061	57.1988
SEGFDTYRCDRNLAMGVNLTSMSK	2	2	1	P12004	Proliferating cell nuclear antigen (PCNA) (Cyclin)	C9(SIA)	C9(SIA)	1	2876.23	0	0.007561	25.79	0.194298	2.49868	2	0	1	1	3	959.414	59.4185	1	0	1	1	3	959.414	59.4185
[truncated: 6,011 more rows]

## Sheet: Supplementary Table S2
List of reversibly modified CysPAT-labeled peptides
[truncated: 5,688 more rows]

[truncated: 5 more sheets: Supplementary Table S3, Supplementary Table S4, Supplementary Table S5, Supplementary Table S6, Supplementary Table S7]
